# Supplementary material for: Transcriptomic dataset of Phaseolus vulgaris leaves in response to the inoculation of pathogenic Xanthomonas citri pv. fuscans and its type III secretion system-defective mutant hrcV
Source: Data Brief. 2024 Sep 21;57:110938. doi: 10.1016/j.dib.2024.110938 (PMC11492091; doi:10.1016/j.dib.2024.110938)
Supplement: Supplementary file 1 — Table S1. Count table of mapped reads from the 36 samples using Salmon algorithm (count.txt). [file mmc1.txt]

Name	FL_24_4885_rep1	VZ_24_4885_rep1	FL_24_hrcv_rep1	VZ_24_hrcv_rep1	FL_24_Mock_rep1	VZ_24_Mock_rep1	FL_48_4885_rep1	VZ_48_4885_rep1	FL_48_hrcv_rep1	VZ_48_hrcv_rep1	FL_48_Mock_rep1	VZ_48_Mock_rep1	FL_24_4885_rep2	VZ_24_4885_rep2	FL_24_hrcv_rep2	VZ_24_hrcv_rep2	FL_24_Mock_rep2	VZ_24_Mock_rep2	FL_48_4885_rep2	VZ_48_4885_rep2	FL_48_hrcv_rep2	VZ_48_hrcv_rep2	FL_48_Mock_rep2	VZ_48_Mock_rep2	FL_24_4885_rep3	VZ_24_4885_rep3	FL_24_hrcv_rep3	VZ_24_hrcv_rep3	FL_24_Mock_rep3	VZ_24_Mock_rep3	FL_48_4885_rep3	VZ_48_4885_rep3	FL_48_hrcv_rep3	VZ_48_hrcv_rep3	FL_48_Mock_rep3	VZ_48_Mock_rep3	Annotation from Phytozome (arabi-defline)
Phvul.L001612.1	73.094	71.57	25	20.72	16	18	80.136	91.369	26	25	23	9	123.295	79.496	64.974	24	25	21.541	71.639	88.86	41.025	24.462	29.002	18	52.002	105.565	35	29	27	15	71	79.384	31.002	23.001	22	21	BREAST CANCER 2 like 2A
Phvul.010G000100.2	0	0	0	0	1.657	2.477	10.492	0	0	3.099	0	0	0	0	4.847	0	0	0	9.299	1.177	3.79	1.431	10.014	0	0	0	3.569	0	0	0	6.292	1.101	3.569	3.446	0	1.266	#NA
Phvul.010G000100.1	8.008	56	5	28	7.343	41.524	9.508	50	8	53.901	14	82.583	10	43.001	7.153	29	32	30	18.701	68.823	28.302	41.569	13.986	45	5	66	6.431	23	14	35	4.708	71.935	21.431	56.167	17	33.734	#NA
Phvul.010G000200.1	7	88	6	3	4	4	101	16	8	7	4	3	3	50	7	4	10	2	89	45	6	9	1	5	5	78	11	23	6	2	94	45	6	10	2	5	Homeodomain-like superfamily protein
Phvul.010G000300.2	522	21	63.071	102	256.989	318.645	58	81.031	215	195.427	171.198	340.001	209	83	75	69	118	488.015	757	19	35.08	258	129.018	524.475	278.039	96	53	234.093	58	259	695	46	65	297	125	476.039	2-oxoglutarate (2OG) and Fe(II)-dependent oxygenase superfamily protein
Phvul.010G000400.1	0	0	0	0	0	0	0	0	0	0	0	0	0	0	0	0	0	0	0	0	0	0	0	0	0	0	0	0	0	0	0	0	0	0	0	0	Domain of unknown function (DUF313)
Phvul.010G000500.2	1757.14	1755.533	767.362	739.248	843.962	801.759	2206.488	2202.491	859.955	934.025	961.505	908.838	1773.622	2084.435	1127.873	806.581	1089.249	937.646	2422.879	2389.781	1131.64	1065.11	1117.199	847.557	1809.114	1566.492	883.817	990.434	1101.582	682.297	2297.017	2197.507	1130.475	1064.459	1349.008	813.717	alfin-like 1
Phvul.010G000500.1	490.848	438.857	238.965	187.637	166.855	138.543	431.284	569.924	161.045	198.289	195.618	222.704	443.432	403.498	362.337	180.471	203.642	174.354	436.342	576.67	278.726	232.939	320.508	157.732	351.119	411.314	235.148	221.841	219.862	215.771	528.715	541.85	244.463	178.637	207.406	169.038	alfin-like 1
Phvul.010G000600.1	1055.635	720	700.015	618.529	717.12	550	562	718.023	825.974	684.031	715.582	610.223	957.089	729.064	658.019	685.358	608.396	703	523.966	581.005	738.234	798.849	693.959	705.087	1036	630.068	719.19	776.084	624.523	532.003	479	650.93	823.262	742.676	788.852	577.384	DNAJ heat shock family protein
Phvul.010G000700.3	14.259	0	8.123	15.211	44.222	18.322	88.688	61.514	52.79	16.446	5.809	17.3	41.535	6.884	21.41	19.186	42.286	8.811	47.61	101.155	63.069	25.96	0	21.292	15.401	27.414	22.228	36.828	16.541	59.945	87.95	30.793	35.724	19.65	18.951	12.947	HEAT repeat-containing protein
Phvul.010G000700.1	200.886	209.235	114.956	72.31	84.255	116.685	264.201	142.246	79.607	114.141	140.378	180.089	183.213	143.035	116.354	60.999	162.577	134.722	265.207	389.39	277.146	172.34	189.392	98.244	110.004	137.465	135.446	124.334	211.387	106.171	213.73	233.071	116.968	135.669	127.284	123.424	HEAT repeat-containing protein
Phvul.010G000700.2	632.517	543.461	256.962	285.479	303.461	306.047	696.726	706.852	348.645	388.763	216.882	380.611	623.252	485.102	510.467	300.285	357.139	407.607	522.446	798.649	334.785	314.804	494.608	457.466	314.596	433.153	423.325	316.918	267.073	351.2	611.32	771.277	347.307	463.679	433.043	353.005	HEAT repeat-containing protein
Phvul.010G000800.1	0	0	0	0	0	0	0	0	0	0	0	0	0	0	0	0	0	0	0	0	0	0	0	0	0	0	0	0	0	0	0	0	0	0	0	0	#NA
Phvul.010G000900.1	41	13.003	639.002	849.231	244	484.986	37	16.015	422.759	692	245	300.097	110	29	314.012	1443.538	316	296	19	33	343	1149.997	422.648	546.837	99	40	579	805.43	304	573.216	12	38	393.253	471.51	190	408.039	Rhodanese/Cell cycle control phosphatase superfamily protein
Phvul.010G001000.1	2	0	0	0	0	0	2	0	0	0	1	0	0	0	2	0	0	0	4	3	0	0	0	0	0	0	0	0	0	0	1	1	0	0	1	0	#NA
Phvul.010G001100.7	0	0	0	0	0	0	0	0	0	0	0	0	0	0	0	0	0	0	0	0	0	0	0	0	0	0	0	0	0	0	0	0	0	0	0	6.849	SGNH hydrolase-type esterase superfamily protein
Phvul.010G001100.6	2.252	0	17.388	10.171	10.336	25.244	6.619	13.021	40.089	22.152	21.368	30.695	10.458	0	16.854	36.241	11.197	24.224	3.913	0	18.596	18.608	37.989	9.292	5.664	0	23.55	28.338	12.328	12.903	0	0	31.312	19.726	27.442	21.172	SGNH hydrolase-type esterase superfamily protein
Phvul.010G001100.5	17.595	0	64.927	105.716	144.365	126.052	12.873	0	120.061	188.301	72.86	97.759	25.742	9.048	101.398	182.873	136.361	140.962	0	0	136.288	225.274	161.858	124.751	26.024	0	161.12	119.513	143.707	146.175	14.71	0	79.413	193.559	77.167	112.596	SGNH hydrolase-type esterase superfamily protein
Phvul.010G001100.4	0	0	0	35.3	0	0	0	0	0	0	0	0	0	0	0	21.374	0	14.695	0	0	11.204	0	0	0	0	0	0	0	0	0	0	0	0	0	0	12.49	SGNH hydrolase-type esterase superfamily protein
Phvul.010G001100.3	10.463	0	12.54	0	28.83	37.836	17.279	0	47.137	91.301	26.633	53.521	2.834	0	37.189	12.449	54.796	14.435	13.181	0	28.518	86.671	42.005	21.013	12.758	0	50.325	30.272	18.149	33.683	0	0	80.511	45.904	9.004	7.679	SGNH hydrolase-type esterase superfamily protein
Phvul.010G001100.2	38.413	8.808	77.073	77.912	103.151	125.199	4.091	0	67.995	126.763	75.274	75.368	39.04	9.847	91.467	95.213	99.1	61.818	6.906	0	69.482	234.973	110.635	120.049	13.787	3.686	90.98	188.054	70.974	86.036	0	0	109.176	177.858	92.165	114.344	SGNH hydrolase-type esterase superfamily protein
Phvul.010G001100.1	62.277	26.192	365.167	380.177	319.833	289.677	20.138	0	419.719	554.012	234.896	332.059	142.924	10.105	318.249	617.719	412.505	284.597	0	23	484.152	763.188	510.197	447.318	72.767	7.314	521.234	553.115	292.661	410.27	4.29	29	345.613	601.607	329.618	441.143	SGNH hydrolase-type esterase superfamily protein
Phvul.010G001200.1	1447.585	1715.335	742.177	677.994	737.221	746.009	2202.541	1557.19	676.322	743.746	657.976	762.231	1332.606	2033.936	835.999	774.197	754.003	798.06	2026.984	1766.948	796.329	846.537	847.343	768.242	1195.052	1912.757	765	735.215	734.001	750.946	2095.563	1567.677	667.248	772	669.079	716.068	LMBR1-like membrane protein
Phvul.010G001300.1	19	16	61.468	63.285	17.078	48.128	8	9	14.08	26.185	18.034	63.178	16	15.071	32.116	58	32.23	41	14.972	11.093	28	39	35.136	45.376	10.035	17.1	57.243	60.492	25.205	59.553	3	5.031	34.41	49.137	46.374	31	UDP-glucosyl transferase 85A7
Phvul.010G001400.2	218	104	109	116	108	92	99	100	125.001	108	120	107	158.446	91	141	87.002	132	111	127.989	65	204	120.676	192.001	105	164.003	70	129.969	158.582	145.073	97	84	98	179	126.019	175.999	78	S-adenosyl-L-methionine-dependent methyltransferases superfamily protein
Phvul.010G001500.1	379	128	1702.971	1549	1553.151	851.124	164	26	1368.53	1212.004	1306.242	1086.845	534.046	143.025	1126.084	1933.586	1392.839	1166	58	18	1049.991	1487.047	1081.93	1024.999	342.994	84	1883.564	1669.985	1099.713	1045.226	50	18	966	1235.002	1177.086	687.661	cation exchanger 3
Phvul.010G001500.2	0	0	0	0	134.012	0	0	0	0	0	0	0	0	0	0	0	0	0	0	0	0	0	0	0	0	0	0	0	36.288	0	0	0	0	0	0	0	cation exchanger 3
Phvul.010G001600.2	0	0	2	1	1	1	4	1	3	2	2	2	1	3	2	2	1	4	0	1	1	1	2	1	1	2	1	4	1	2	0	1	3	4	2	2	#NA
Phvul.010G001700.1	136	86	83	123	97	86	53	71	76.001	117	83	97	132	92	92.002	110.999	71	136	93	69	69	120.974	103	168.992	89	106.018	82.001	119	67	93	88	86	68	135.947	65.016	119	Mitochondrial substrate carrier family protein
Phvul.010G001800.2	12.653	6.546	29.598	4.395	24.708	38.619	19.469	7.61	20.559	23.221	35.25	38.095	13.705	7.643	30.753	12.29	16.3	25.183	12.954	12.681	35.042	20.053	22.519	23.327	11.235	6.506	32.771	21.337	27.756	15.726	17.263	8.983	21.153	23.81	22.872	31.63	high mobility group B1
Phvul.010G001800.1	6154.517	4202.139	6499.282	5069.321	6949.083	6152.501	3929.251	2837.869	6307.385	6769.281	7530.19	6097.808	6112.233	4402.754	7800.02	6076.844	7496.676	6324.781	2942.068	2960.852	7912.942	6774.369	7573.379	6490.919	5961.792	4156.094	7345.725	6675.14	7519.95	5785.001	3137.243	3392.495	8133.123	6735.659	8243.233	6191.175	high mobility group B1
Phvul.010G001900.1	1194.059	386.049	2196.646	1897.096	3296.619	2060.676	716.167	211	3035.168	2386.169	3159.696	2324.289	1113.652	461.34	1485.33	2087.016	2473.808	2442.646	427	213.013	2208.722	2278.422	2502.461	2988.832	1029.864	309	2177.36	1947.893	2235.63	2466.855	458.009	272	2817.695	2303.514	2722.788	2670.57	pyridoxine biosynthesis 2
Phvul.010G002000.3	0	0	0	0	0	0	14.678	0	0	0	0	0	5.347	2.332	0	0	0	0	10.771	27.89	21.985	0	17.443	0	0	0	0	4.507	0	4.578	20.241	3.682	0	8.255	2.556	0	RING/U-box superfamily protein
Phvul.010G002000.2	0	0	0	2.517	14.498	10.627	3.145	0	3.786	2.644	2.784	0	0	0	0	0	18.016	12.127	0	0	0	6.814	0	0	0	0	0	0	5.716	0	14.136	0	10.498	0	0	0	RING/U-box superfamily protein
Phvul.010G002000.1	50	20	34	19.483	20.502	18.373	120.177	19	30.214	19.356	26.216	30	35.653	16.668	47	18	46.984	13.873	101.563	25.11	69.577	18.186	61.58	25	27	9	50	39.401	39.284	17.422	147.623	25.318	72.831	27.745	64.444	18	RING/U-box superfamily protein
Phvul.010G002100.1	10020.567	3241.836	79288.184	98139.822	70962.547	83389.288	3469.816	2351.971	81539.52	84881.741	68444.831	74371.303	18769.267	3595.838	37671.733	97922.746	76781.379	75542.337	1646.826	1863.783	65025.355	73411.537	58013.274	77978.013	15384.025	3477.519	65456.825	62769.985	64878.075	102760.993	820.983	3179.633	70523.121	63488.643	58210.919	81258.668	light harvesting complex photosystem II
Phvul.010G002200.1	24	142	22	19	11	18	67	98	29	24	11	14	30	170	37	21	17	25	61	196.981	30	25	14	13	20	249.995	31	25	17	16	122	154	26	25	25	12	#NA
Phvul.010G002300.1	0	0	0	0	0	0	0	0	0	0	0	0	0	0	0	0	0	0	0	0	0	0	0	0	0	0	0	0	0	0	0	0	0	0	0	0	low-molecular-weight cysteine-rich 35
Phvul.010G002400.1	0	0	0	0	0	0	0	0	0	0	0	0	0	0	0	0	0	0	0	0	0	0	0	0	0	0	0	0	0	0	0	0	0	0	0	0	low-molecular-weight cysteine-rich 21
Phvul.010G002500.1	0	1	0	1	1	0	0	0	0	2	0	1	0	1	0	1	0	3	0	0	0	1	0	2	0	0	0	2	0	1	1	0	0	0	0	1	#NA
Phvul.010G002600.1	0	0	0	0	0	0	0	0	0	0	0	0	0	0	0	0	0	0	0	0	0	1	0	0	0	0	0	0	0	0	0	0	0	0	0	0	Plant protein of unknown function (DUF247)
Phvul.010G002700.1	0	0	0	0	0	0	0	0	0	0	0	0	0	0	0	0	0	0	0	0	0	0	0	0	0	0	0	0	0	0	0	0	0	0	0	0	Plant protein of unknown function (DUF247)
Phvul.010G002800.1	2804.19	2409.235	1343.222	819.373	823	774.068	2864.652	1768.51	887.006	826.189	1104.539	907.999	2805.328	2909.754	2395.789	871.121	1571.093	1040.674	3365.133	2130.475	1664.776	947.321	1446.641	867.998	3650.658	1995.496	1969.8	1391	1711.185	708.639	3568.255	2274.492	1775.003	1028.384	1709.639	819	Clathrin light chain protein
Phvul.010G002900.1	296.986	116	472	385.968	393	370	186	53	300.728	296	353	299.171	340.995	123	531.997	512.629	407	372.002	156.98	69	381.018	336	406.062	414	327.892	81.134	618.983	473.66	376	325	147	67	464	338.03	377	380.386	Carbohydrate-binding-like fold
Phvul.010G003000.1	0	0	1	0	0	1	0	0	0	0	0	0	0	0	1	0	0	1	0	0	1	0	0	0	0	0	0	0	0	0	0	0	0	0	0	0	nitrate transporter 1.7
Phvul.010G003100.1	0	0	0	0	1	0	0	0	0	0	2	0	0	0	0	1	0	0	0	0	0	0	1	1	0	0	0	0	0	0	0	0	0	1	0	0	alpha 1,4-glycosyltransferase family protein
Phvul.010G003200.1	285.239	85.153	626.259	669.506	286.896	501.244	140.685	75.319	287.099	308.246	256.062	227.972	251.624	111.294	206.65	674.556	217.58	303.256	92.838	87	204.203	310.488	261.876	323.993	217.681	94.354	354.397	409.346	357.56	427.967	71.988	80.115	227.452	266.364	160.83	293.75	plastid-specific ribosomal protein 4
Phvul.010G003200.2	66.257	12.179	121.741	187.279	66.313	177.756	36.317	16.681	68.901	74.931	63.938	76.028	81.376	24.706	102.476	229.647	61.758	50.744	19.162	0	48.798	52.452	75.11	66.668	89.663	35.722	60.556	117.923	81.444	181.54	20.112	11.885	87.261	36.636	42.17	72.256	plastid-specific ribosomal protein 4
Phvul.010G003300.1	68	242	57	20	24.115	17	1759.223	453	73	79	124	59	50	480	714.41	12	31	38	1602.827	548.433	105	67	93.032	28	66	576.197	144	60	434.105	73	1993.754	508	84	141.03	238	18.074	Plant protein of unknown function (DUF247)
Phvul.010G003400.1	23	1212.113	0	1	3	6	1066.896	2336.593	3	9	12	5	11	2112.789	34	0	1	5	477	2973.295	1	6	5	4	10	3161.875	9	4	50	8	1036	2031.327	3	9	19	5	#NA
Phvul.010G003500.1	18.212	23.967	23.874	30.971	58.191	80.597	10	25.916	34.352	34.183	61.777	30.104	22.134	17.152	14	34.259	21	25.06	20.056	15.559	10.979	23.084	16	21.825	15.996	17	18.939	17	83.945	21.988	7	7	14.106	17.17	54.966	20.057	#NA
Phvul.010G003600.1	549.072	99	1204.724	1469.933	1166.669	940.817	314.566	117	1376.087	1466.997	951.022	1576	591.441	96	553.044	1422.033	772.398	1223.344	224	89	742.384	1724.906	651.947	1210.996	543.029	172.068	871.618	1062.887	704.747	1373.724	122	71.031	613.743	1636.137	524.002	1267.058	Transmembrane amino acid transporter family protein
Phvul.010G003666.1	2.005	36.001	6.993	0	11	7	23.005	29	4	11.551	1	6	4	28.667	13.008	1	12	2	11	61.688	5	4	3	3	3	49.452	7	6	16.998	3	16.997	51	10.007	3	6	3	Major facilitator superfamily protein
Phvul.010G003732.1	4	26.999	2	0	1	2	14.694	26.042	0	1	0	0	2	26.98	16	0	1	0	9	62.076	2	2	0	0	1	41	2	0	5	1	12	37.961	2	2	1	0	#NA
Phvul.010G003800.1	9.115	17.877	66.255	12.665	77.644	30.877	12.24	14.305	46.799	30.619	44.439	33.296	25.338	18.912	47.195	31.717	68.184	36.255	5.086	33.79	55.265	34.726	33.829	33.461	11.217	23.194	48.961	17.56	45.263	28.922	8.971	25.964	43.843	19.693	36.642	32.164	Major facilitator superfamily protein
Phvul.010G003900.1	2	0	11	6	15.418	3	1	0	8.68	6	4	13	3	0	6	8	13	7	0	0	13.717	14	10.999	7	0	0	12	5	5	15	1.084	0	6	6	7	4	#NA
Phvul.010G004000.1	5.744	1.876	31.252	9.335	40.938	18.123	33.567	8.144	28.521	11.408	19.327	19.704	3.665	3.206	40.699	10.283	54.816	17.735	24.536	14.377	38.018	21.274	32.107	20.539	6.756	0	37.039	10.535	35.813	30.616	38.192	5.78	23.038	20.349	18.564	12.836	Major facilitator superfamily protein
Phvul.010G004100.1	0	0	0	0	0	0	0	0	0	0	0	0	0	0	0	0	0	0	0	0	0	0	0	0	0	0	0	0	0	0	1	0	1	0	0	0	#NA
Phvul.010G004200.2	2.136	97.72	1.5	0	0	0	47.495	109.462	0	8.422	1.234	0	10.997	132.236	12.098	0	0	2.01	31.379	275.069	0	0	3.066	0	3.027	142.355	0	1.905	14.927	1.462	44.755	193.295	8.112	9.958	4.794	0	Major facilitator superfamily protein
Phvul.010G004300.1	0	0	0	0	0	0	0	0	0	0	0	0	1	0	0	0	0	0	0	0	0	0	0	0	0	0	0	0	0	0	0	0	0	0	0	0	Major facilitator superfamily protein
Phvul.010G004650.1	461.01	126	1500.552	1505.44	832.993	728.402	84	43	614.704	818	782.804	1134.869	444	118	461.084	1863.98	511.615	1074.215	38	46	108	1262.703	360.164	1385.416	337.254	142.066	894.064	1991.791	482	1405.92	17	47	129	1077.681	369	1160	glycerol-3-phosphate acyltransferase 6
Phvul.010G005000.1	34	0	74	100	116.006	87	28	2	93.116	133	117.425	139	44	1	14	136	59	106	12	0	38	93.263	37	137	35	1	51	68.237	42	110.885	11	0	30	136	47	134	josephin protein-related
Phvul.010G005100.1	971.75	115.991	173.047	245	616	306	3277.298	118	536.23	373	691	385	1174.027	88.802	202.023	177	348.361	171.031	2641.424	46.005	303.001	349.065	333.068	246	1117.102	63.845	190	183	257.009	315.021	2561	58	269	381	459.784	519.589	sulfoquinovosyldiacylglycerol 2
Phvul.010G005200.1	298.996	464.996	161	174	212.001	106	573	328	170	135	116.006	621.499	869.005	270.233	615.052	95.002	185	72	2283.511	172	199	156.174	158	93.013	826.155	567.03	241.004	61	341	170	3203.022	280.133	174.026	71	184	152	HXXXD-type acyl-transferase family protein
Phvul.010G005300.1	3	0	2	0	3	1	1	0	1	1	1	1	4	0	1	2	1	0	0	0	3	1	4	0	0	0	4	0	5	0	1	1	2	3	2	1	RING/FYVE/PHD zinc finger superfamily protein
Phvul.010G005400.1	11	2	21	29	18	15	17.008	2	11	29	18	23	15	3	25	42	9	12	9	3	13	47	5	15	8	1	20	18	21	21	13	2	11	23	7	15	RHO guanyl-nucleotide exchange factor 7
Phvul.010G005500.1	9	6	35	13	24	5	8	3	41	6	18	3	15	4	20	10	14	9	13	1	41	7	14	8	25	4	24	2	30	6	13	23	17	6	10	7	Bifunctional inhibitor/lipid-transfer protein/seed storage 2S albumin superfamily protein
Phvul.010G005600.1	449.369	427.98	4.455	0	1	0	108.181	570.777	0	0	0	0	283.842	783.73	18	0	2	0	542.818	296	5	0	1	0	743.573	242.044	8	22	8	0	395.411	354.964	3	0	0	0	#NA
Phvul.010G005600.2	55.638	46.02	2.545	1	0	0	17.819	73.223	0	0	0	2	25.158	174.89	0	0	0	1	122.359	0	0	0	0	0	0	0	0	0	0	1	85.589	95.036	0	0	1	0	#NA
Phvul.010G005700.3	72.132	103.228	54.515	43	42	46	156.561	117.212	55.002	42.347	43	53.489	92.069	122.341	78	48	55.453	41.104	166.311	158	62.92	0	36	38.915	133.416	124.056	75	60	50	51	256.821	133.917	24.758	61	58	55	Protein of unknown function (DUF3527)
Phvul.010G005700.2	0	0	9.487	0	0	0	35.439	0	0	0	0	26.511	0	0	0	0	0	0	17.689	0	0	51	0	0	0	0	0	0	0	0	12.155	0	17.242	0	0	0	Protein of unknown function (DUF3527)
Phvul.010G005700.1	5.868	3.772	0	0	0	0	0	3.788	0	6.653	0	0	24.931	10.659	0	0	8.547	0	0	12	5.08	0	0	0	24.584	0	0	0	0	0	78.024	6.083	0	0	0	0	Protein of unknown function (DUF3527)
Phvul.010G005800.1	0	0	3	11	9.999	5	0	0	2	1	0	1	0	0	0	12	1	28.039	0	0	1	13	0	21	1	0	0	0	2	21.038	0	0	0	4	0	10	GDSL-like Lipase/Acylhydrolase superfamily protein
Phvul.010G005900.1	7	296	1	5	0	3	41	550.842	0	4	1	12	1	488.994	0	1	1	9	143	2413.106	3	3	3	2	1	767.122	1	5	2	5	104	1187.718	2	1	4	7	laccase 7
Phvul.010G006000.1	1120.908	20478.477	238	141	128	77	25809.113	24593.989	182	249.019	438	178.152	760	33905.222	6358.434	56	254	141	22452.154	29914.532	330	306	559.48	110.341	695	26225.779	829	743	3233.135	187.027	26643.766	21544.794	392	397.046	1245.472	104	PAR1 protein
Phvul.010G006100.1	0	0	2	2	0	1	3	0	0	0	0	1	1	1	3	1	1	1	4	0	2	3	1	0	0	1	0	3	0	0	0	2	0	0	0	0	#NA
Phvul.010G006200.1	295	105	857.068	697.05	719.39	824.779	158	125.389	885.013	778.705	874.097	622	337.216	117.268	508.85	748.335	705	715.995	178	117	897.632	893.215	855.216	877.679	408	93	700.304	994.038	607.038	652.607	141	135	1089	905.604	944.295	922.739	plastid transcriptionally active 13
Phvul.010G006300.1	488	162.966	910.798	809.005	553.079	458.703	261	125.001	495.062	438.163	605	527.001	459	188	404	931.263	475	612.048	157	120.141	349	703.861	407.937	770.998	530	126	617.277	685.593	403	794	165	144	339	534.007	484.956	727.022	Concanavalin A-like lectin family protein
Phvul.010G006400.1	4295.751	3556.716	2594.117	3073.961	2215.992	2272.712	572	1207.007	1857.425	2112.611	2900.932	2707.708	2633.9	3007.335	1206.255	3175.088	944.895	2800.804	774.174	520.635	681	3365.957	1136.132	4473.776	2452.718	3506.215	1180	2737.7	1597.379	3173.591	585.039	853.001	659	3041.593	1158.868	3793.907	tubulin beta 8
Phvul.010G006500.1	2101.981	4866.12	3395.293	2213.446	1196.308	1411.326	1543.599	1227	1136.773	931.886	1925.924	1315.661	2156.773	4981.735	3297.712	1595.954	2599.074	1752.395	977.162	1599.542	3590.03	1018.069	2776.006	1044.74	2409.806	4664.958	4140.522	3443.004	3122.745	1250.857	983.585	2299.301	5006.891	1307.892	3698.042	1310.697	SOUL heme-binding family protein
Phvul.010G006600.1	143.966	113	103	65	178.484	156	200.001	66	101.006	83	196	111	169	73.005	245.148	61	316.096	160.072	132	81.224	232	126	287.523	157	196	94.781	166.936	101	320.823	117.015	116.998	83	239.126	117	310.398	152.18	Yos1-like protein
Phvul.010G006700.1	1367.056	382.473	377.113	378.011	325.006	411.229	427.988	336	298	244.113	359	200	1220.901	455.47	409	271.301	470	392.001	353.048	237.109	443.73	243.024	434	230.438	1396.157	279.928	374	333	325.053	350.934	308	306.009	491.994	269.061	464.123	268	fructokinase-like 1
Phvul.010G006800.1	0	0	0	0	0	0	0	0	1	0	1	1	0	0	0	0	0	0	0	0	0	0	0	0	0	0	0	0	0	0	1	0	0	0	0	0	#NA
Phvul.010G006900.1	0	0	0	0	0	0	0	0	0	0	0	0	0	0	0	0	0	0	0	0	0	0	0	0	0	0	0	0	0	0	0	0	0	0	0	0	#NA
Phvul.010G007000.1	967.367	1179.265	521.004	400.99	386.047	420.006	1016.42	1023.064	386	428	455.019	397	882.136	1116	789.372	359.473	557.411	400.025	996.39	1181.24	845.962	491	700.391	332.998	1034.479	1177.929	660.126	502.08	640.427	342.986	971.184	981.225	722	417	614	306.314	Thioredoxin superfamily protein
Phvul.010G007100.1	921.941	460.001	505.361	500.793	466.02	468	493.309	378	477.823	447.052	500	402	739.603	461.317	682.01	493.619	547.673	530.904	436	344.146	650.013	440.324	677.97	422.229	800	451.189	573.017	637.185	600.17	369.915	420	385	674	483.628	683.335	428	Ribosomal protein L13 family protein
Phvul.010G007200.1	408.051	559.182	1551.126	1447.036	1284.904	1178.931	339	591	1187.017	1025.676	1397.233	1149	420.542	451.056	792.692	1505.311	977.433	1439.13	251	920.981	845.554	1063.293	838.019	1443.193	439	491.29	1280.636	1362.532	845.352	1338.117	292	742.002	1011.107	1229.418	939.432	1285.41	#NA
Phvul.010G007200.2	0	0	0	0	0	0	0	0	0	0	0	0	0	0	0	0	23.131	0	0	0	0	0	0	0	0	0	0	0	0	0	0	0	0	0	0	11.913	#NA
Phvul.010G007300.1	481.057	955.217	337.042	320	227	269.732	464.982	831.99	217	192	209.036	208	345	1014.954	332.084	335.006	183	249	527	983.725	173	192.442	232.047	234	379	844.433	284.001	291.037	272	258	470	806.48	144.008	144.088	193	191.037	3-phosphoserine phosphatase
Phvul.010G007400.1	172	354	24	28	23	0	727.296	465.431	30	39	21	259	135	485	92.063	0	17	28	1238.896	727.319	19	69	19	20	89	496.594	25	81	47	18	1190.614	444.47	11	40	25	15	O-fucosyltransferase family protein
Phvul.010G007400.2	0	0	0	0	0	14	5.019	4.668	0	0	0	0	0	0	0	14	0	0	11.057	0	0	0	0	0	0	5.275	0	0	0	0	4.589	0	0	0	0	0	O-fucosyltransferase family protein
Phvul.010G007500.1	296.004	116	274.014	182	380	177	272.015	66	360	218.123	340	153	212	85.004	636.141	256	266	307.044	127	29	232.016	304	295	340.188	334.134	169	466	281.375	322.923	257.973	148	41	254	270.004	397.012	269.099	Protein of unknown function (DUF674)
Phvul.010G007600.1	1431.066	399.117	416.132	393	593.093	389	366.9	385	716.987	443.081	660.771	623.998	876.228	314.131	403.054	317	272.006	467	407	121.002	229.174	559	539.813	652.948	978.005	261.02	392.285	412.189	294.524	340	339	207	487	703.158	468.001	582.607	golgi nucleotide sugar transporter 3
Phvul.010G007700.1	1	13	1	1	1	1	113	19	2	1	5	0	1	20.01	0	2	0	2	36	38	2	5	0	2	0	27	0	0	1	1	68	22	0	2	0	0	Nucleotide-sugar transporter family protein
Phvul.010G007800.1	1422	3253.045	550.001	499	435.005	462.676	1232.525	1990.741	423	567	419	464	932.957	3193.697	1288.861	503	544.007	565.766	1377.404	1444.231	942.997	732.768	895.272	489.062	1167.242	3882.742	770.983	624.176	800	399.992	1542.42	1539.037	727.315	587	683.093	452	plant uncoupling mitochondrial protein 1
Phvul.010G007900.1	523.91	322	62	69	52	63	372	441.907	43	64	44	75	552	340	119.858	44.008	56	62	394.005	293.37	96	66	60	36	484.093	250	93	56.445	88.001	60	393	360	76	63	65	30	Reticulon family protein
Phvul.010G008000.1	571.515	566.3	459	435	352.54	353.929	742.042	411	458	376	411	379	531.991	575.989	600.046	345	436	353.981	981.504	528.371	658.686	356.033	482.465	354.006	609.085	575.026	526	431	466	367.005	1004.12	473.504	712.499	374	682.51	362.092	Josephin family protein
Phvul.010G008100.2	0	0	3.356	2.751	0	2.885	0	0	0	0	3.425	3.65	0	0	0	3.591	0	10.797	0	0	3.283	3.18	4.406	0	0	0	2.949	0	0	2.216	0	3.338	0	0	0	4.362	Cysteine proteinases superfamily protein
Phvul.010G008100.1	183	47	145.644	191.625	161	175.115	44	57	123	158	106.575	126.35	193	88	156.128	140.409	147	129.203	55	29	132.717	190.917	253.801	230.716	166.001	57	158.051	203.969	125	104.783	37	45.662	131.026	224	120	164.651	Cysteine proteinases superfamily protein
Phvul.010G008200.2	358.987	558.28	146.928	114.228	379.676	251.605	292.138	324.062	173.246	241.212	186.969	257.802	214.134	502.025	317.101	190.967	390.538	290.473	267.465	274.819	228.258	353.114	348.152	310.988	197.167	325.931	355.721	223.612	424.249	208.217	224.076	287.162	317.585	150.086	408.374	399.248	mRNA capping enzyme family protein
Phvul.010G008200.1	1494.321	1235.55	1288.15	1161.964	1379.327	1028.151	1259.182	1045.91	1357.73	1245.365	1175.235	1314.672	1708.085	1388.166	1881.305	1229.595	1633.167	1371.536	1193.598	1315.882	1736.884	1305.755	2049.595	1360.65	1223.584	1325.062	1772.413	1583.419	1330.852	1178.797	1199.969	1215.442	1480.541	1664.327	1568.11	1071.733	mRNA capping enzyme family protein
Phvul.010G008300.1	3455.544	3028.275	992.213	1134.001	1028	1007.404	2087.903	2183.977	923.305	936.06	998.162	1042.316	2862.972	3167.079	1690.618	836.773	1227.07	1302.119	2049.873	1915.479	1310.612	1001.368	1333.043	955.067	2554.576	2908.027	1356.335	1215.162	1387.933	1043.628	1971.076	2080.736	1088.884	1025.312	1248.145	860.257	defective in exine formation protein (DEX1)
Phvul.010G008400.1	174	230	73	51	54	48	287.001	209	80	61	86.193	52	145.168	273	129	50.2	81	57	288	229.216	114	57	110	50.65	177	298	58	72.818	97	41	323	159.001	127.312	63	88	45	Protein of unknown function (DUF962)
Phvul.010G008500.1	5	1	9	8	8	5	7	1	11	1	4	16	25	2	17	12	7	2	22	1	8	7	5.631	1	16	3	15	3	12	6	3	2	5	4	3	3	Protein of unknown function (DUF740)
Phvul.010G008600.1	54	15	831.004	762.324	722.532	687.941	48	16	624	677	844.026	624.049	140	9	397.001	888.156	575.995	875.017	31	21	434	759.218	529.034	1010.127	118	19	623	731.229	491.183	874.064	44	16	529.039	712.005	546.174	953.732	#NA
Phvul.010G008700.2	406.085	538.959	680.012	718.024	911.446	789	1626	883.292	1329.689	1421.946	926.507	1537.05	0	725.064	911.526	976.304	715.469	710.289	690	1171.763	556.938	1742.5	1121.001	1341.004	210.091	837.251	819	898.843	858	985.429	856	928.717	671.076	1936.415	1125.001	1171.167	Disease resistance protein (TIR-NBS-LRR class) family
Phvul.010G008700.1	0	0	0	0	0	0	0	0	0	102.058	0	0	402	0	0	0	115.003	115.708	0	0	101.062	0	0	0	0	76.744	0	0	0	0	0	0	0	0	0	100.626	Disease resistance protein (TIR-NBS-LRR class) family
Phvul.010G008800.1	1	194.027	0	0	0	0	10	242.287	0	0	0	0	5	761.586	50	0	2	0	15	629.999	0	0	0	0	2	1504.588	2	1	7	0	43	340.991	0	2	0	0	homogentisate phytyltransferase 1
Phvul.010G008900.1	3764.049	4324.794	2198.802	1971.432	1508.622	1860.062	3094.897	6332.767	1549.871	1559	1687.234	1590.773	3878.378	4237.765	3292.512	1741.359	2229.776	1426.992	4797.713	4155.182	3339.195	1552.948	2973.915	1309.005	4932.464	4456.813	2721.576	2793.281	2227.322	1100.741	3298.969	5202.938	3580.968	1597.401	2828.987	1271.774	Adenine nucleotide alpha hydrolases-like superfamily protein
Phvul.010G009000.1	106.339	44.968	322.743	202.395	139.062	91.4	164.411	39.962	215.896	139.707	249.329	118.641	78.428	28.454	97.241	199.9	80.432	131.535	75.411	36.449	124.659	85.37	93.435	157.444	113.359	63.355	113.793	175.896	88.334	149.563	77.696	40.882	148.744	133.918	99.664	137.074	UDP-glucosyl transferase 85A7
Phvul.010G009000.2	176.695	92.166	330.79	216.32	325.399	288.042	191.589	63.116	344.09	142.108	302.457	205.181	225.259	188.475	173.808	138.136	200.338	266.469	154.588	96.572	187.517	158.63	156.644	193.167	182.322	106.545	317.963	168.613	293.178	262.211	175.304	124.139	278.217	211.944	245.962	163.926	UDP-glucosyl transferase 85A7
Phvul.010G009200.1	327.464	1588.299	434	131	182.27	102	2331.225	2345.648	342	132.011	344	126	241	1239.462	766.171	122	541	179.005	1633.001	3555.868	541.04	164.636	488	137	293.184	1252.183	597.459	281	635	98	2032.65	2705.006	564.818	178	648.993	132	#NA
Phvul.010G009300.1	1	1	0	0	0	0	5	0	0	2	0	1	0	3	0	0	0	0	14	10	2	0	0	1	0	3	0	0	0	1	21	5	0	1	2	1	#NA
Phvul.010G009400.2	17.554	0	84.816	0	0	0	34.089	166.362	41.219	35.9	78.768	0	0	0	48.526	0	15.634	0	0	18.132	71.682	77.696	100.232	42.467	0	8.748	30.471	9.88	46.582	0	35.488	17.329	57.652	51.973	36.735	20.172	Major facilitator superfamily protein
Phvul.010G009400.1	297.446	1149.677	214.204	372.001	241.106	349.616	632.073	735.581	442.772	719.738	94.864	551	239	952	339.458	281.95	160.366	288	1634.011	1404.727	637.729	521.308	112.076	260.641	297	1275.139	242.673	415.123	271.492	396	1423.51	940.681	372.634	679.051	275.578	425.821	Major facilitator superfamily protein
Phvul.010G009500.1	98704.73	123920.891	170260.682	123463.977	91028.177	120458.332	55791.15	113496.113	120960.762	120369.298	127875.386	114067.793	92103.974	107263.329	203526.119	98364.216	134269.91	95996.629	89390.812	83139.433	215890.057	102411.334	148422.556	88153.63	128133.251	119729.525	211360.324	164875.007	145782.847	90835.751	79217.279	113317.645	273570.66	147458.118	194515.069	124938.541	metallothionein 2A
Phvul.010G009600.1	129	108	94	105	78	70	141	159.103	101.004	101	81.025	69	125	105	115	123	70	85	123	186.377	98	120	74	71	135	114	93.891	94	59	83.001	78	174	91	111	72	82	RHOMBOID-like 1
Phvul.010G009700.1	0	0	0	0	0	0	0	0	0	0	0	0	0	0	0	0	0	0	0	0	0	0	0	0	0	1	0	0	0	0	0	0	0	0	0	0	#NA
Phvul.010G009750.1	0	0	0	0	0	0	0	0	0	0	0	0	0	0	0	1	0	1	0	0	0	0	0	0	0	0	0	0	0	0	0	0	0	0	0	0	#NA
Phvul.010G009800.1	350.16	169	801	618.014	676.951	544.005	170.011	125	552.892	498.269	662	447.992	445.078	188.293	438.545	840.75	585.314	666.13	164	220	628.896	585.376	490.264	515.633	511.924	154.957	645.947	687.943	505.962	610.492	152	201.256	590	496	413	406.957	myb-like HTH transcriptional regulator family protein
Phvul.010G009900.1	17	2	38.594	37	34.05	35	17	1	28	21	33	26	47.1	2	21	40	12	34	5	2	16.025	30	19	45	41.076	7.043	33.05	40.057	17.248	33	1	2.06	24	29.02	7	18.043	myb-like HTH transcriptional regulator family protein
Phvul.010G010050.4	0	0	0	0	0	0	0	0	0	0	0	0	0	0	0	0	0	0	0	0	0	0	0	0	0	0	0	0	0	0	0	0	0	0	0	0	Ribonuclease II/R family protein
Phvul.010G010050.3	154.087	38.001	193.861	153.669	203.301	229.041	53.082	7.935	121.992	211.024	325.857	238.861	184.092	91.998	128.73	209.167	241.679	164.113	52.747	50.407	266.468	285.681	346.574	223.617	23.24	0	305.894	261.499	104.069	162.976	49.48	38.23	185.445	124.437	183.848	185.855	Ribonuclease II/R family protein
Phvul.010G010050.2	0	0	10.141	0	5.185	0	0	0	0	0	0	12.146	0	0	0	0	0	4.995	0	8.574	25.801	0	14.713	38.455	0	0	0	0	0	5.422	0	0	8.2	17.592	16.87	11.244	Ribonuclease II/R family protein
Phvul.010G010050.1	369.929	195.033	768.829	708.41	808.568	916.875	229.158	150.065	1007.867	819.603	682.143	814.316	360.734	133.002	612.289	868.835	772.04	839.893	95.253	103.019	638.732	728.049	655.833	891.67	396.76	147	686.105	816.742	682.919	801.338	77.52	110.805	765.401	1016.022	939.727	1034.194	Ribonuclease II/R family protein
Phvul.010G010200.1	12	2	38.874	59	100	42	28	3	26	17	38	20	48	3	34.017	66	57	115	46	1	13.004	21	31	53	30	2	52	24	55	36	16	2	13	14	14	24	expansin A4
Phvul.010G010300.1	66	11	172.992	202.997	280.97	219.257	42	3	292.986	264.509	267.405	347.478	72	24	101	301.173	215.004	288.998	22	6	138	382	215.002	433.998	36.017	13	172.994	240.445	148.001	303.605	33	8	114.987	383.507	154.159	319.225	protein kinase 1B
Phvul.010G010400.1	929.028	3926.238	948.128	818.003	493	499.016	1634.987	2532.412	338.599	303	743	515	734.998	5297.212	2711.224	745.083	628.661	618	2136.541	3226.601	579.782	472.242	681	481.072	724.994	7251.171	1218.011	742.468	1620	540.902	2308.99	2656.46	601	337.99	981.046	350	cytochrome B5 isoform B
Phvul.010G010500.1	159.041	88.02	179	107	93	126	59	24	116	68	110.126	96	184.091	128	290.253	88.012	267	83	95	62.03	360.355	81	206.28	62.001	172	46	324	162.333	186	56	108	57	332.002	74	162	56	Phototropic-responsive NPH3 family protein
Phvul.010G010600.1	0	0	0	0	0	0	0	0	0	0	0	0	0	0	0	0	0	0	0	0	0	0	0	0	0	0	0	0	0	0	0	0	0	0	0	0	#NA
Phvul.010G010700.1	0	1	0	0	0	0	0	0	0	0	0	2	0	0	0	1	1	1	0	2	0	1	0	1	0	1	0	0	0	1	1	0	0	3	0	1.037	#NA
Phvul.010G010800.2	17.323	23.671	26.585	13.579	15.75	29.118	37.382	15.456	18.705	14.343	13.298	11.304	7.813	9.637	25.756	5.102	27.686	16.749	21.499	1.806	27.172	42.087	43.492	31.626	1.896	13.456	20.977	5.367	27.372	19.901	49.389	23.094	22.369	34.113	44.919	27.117	BSD domain-containing protein
Phvul.010G010800.1	193.701	139.329	125.424	88.421	128.25	123.882	161.618	96.544	122.295	128.657	141.702	117.629	159.278	144.385	221.244	121.898	218.318	112.251	132.501	80.475	291.665	86.896	343.508	111.385	171.18	137.555	147.023	155.624	183.628	69.099	94.257	89.906	329.817	138.887	206.089	102.846	BSD domain-containing protein
Phvul.010G010900.1	19.147	2	1037.704	2280.558	1548.309	3191.702	10.985	4.002	1725.765	2463.917	2093.269	2698.058	75.617	3.004	1064.839	2746.492	2842.278	2904.735	86.423	9.999	2746.143	3228.091	2717.644	3776.561	33.307	4	1154.175	2716.277	1378.906	2902.034	18.531	7	3019.237	2697.678	2483.511	3709.415	cytochrome P450, family 83, subfamily B, polypeptide 1
Phvul.010G011000.1	12.853	1	678.99	1606.014	902.691	1722.801	10.015	4.998	896.026	1316.454	887.025	1543.084	39.383	1.996	718.229	1654.119	1618.495	1781.212	35.577	3.001	1648.942	1602.899	1111.205	1897.78	21.693	0	634.947	1800.192	776.812	1808.111	14.469	6	1527.994	1572.322	1408.975	2151.145	cytochrome P450, family 83, subfamily B, polypeptide 1
Phvul.010G011100.1	326	195	395	396	528	705	463	227	310	471	545	558.16	310	214.019	307	386	643	503	370.237	284.919	476	363	700	542	299	174	320.883	358	484	625	398	267.082	445	405.002	534	644.017	#NA
Phvul.010G011200.1	490.63	2	1	0	1	1	982	153	0	3	1	0	484.267	27	0	0	1	1	778	335	1	0	0	1	562.999	9	0	0	0	1	749	224	0	1	0	0	Haloacid dehalogenase-like hydrolase (HAD) superfamily protein
Phvul.010G011300.1	3118.201	1226.758	2555.983	2626.016	1987.265	2514.863	883	941	1892.215	1833.405	2088.784	1649.227	2928.543	1466.078	3088.538	2396.146	2215.76	1899.061	895.99	707.617	2784.885	1795.623	3809.536	2040.762	3780.297	1270.265	2631.15	2933.542	2429.011	1488.45	574.004	896.85	3159.803	2010.768	3153.144	2314.782	NAD(P)-binding Rossmann-fold superfamily protein
Phvul.010G011300.2	0	343.759	106.673	122.38	0	281.736	0	0	0	233.821	0	372.433	583.316	364.705	709.691	260.084	386.374	356.828	0	143.681	343.24	117.727	0	168.964	259.971	291.3	448.417	620.198	0	388.198	0	164.799	261.155	189.599	367.464	162.213	NAD(P)-binding Rossmann-fold superfamily protein
Phvul.010G011400.1	283.043	676.2	529.002	513	384	359	300	766.832	440.042	549.007	319	430	426.492	508.975	917.804	363.047	598	334.322	326	788.481	864.429	561.892	624.199	359.007	357.403	493.384	676.059	658.242	512	306	399.545	817.003	608.022	572	597	313	serine carboxypeptidase-like 19
Phvul.010G011500.1	1132.915	1170.842	784.665	588.377	520.563	587.072	3987.084	1142.812	615.98	590.76	659.007	613	1034.081	1259.141	1269.003	567.031	841.663	776.006	2459.852	2995.558	837.297	529.747	904.087	628.397	1180.976	1358.843	894.878	711.978	917.2	581.25	3753.553	1308.082	897.13	636.014	921.101	886.267	Fes1A
Phvul.010G011600.1	1054.253	490.096	1928.033	2104.106	2233.09	2163.725	1391.231	432.118	2408.043	2202.108	2110.05	2311.984	1461.208	641.732	2391.472	2185.218	3112.033	2322.942	903.002	716.246	3141.454	2419.991	3199.422	2672.438	1217.527	391.966	2023.288	2357.654	2109.088	2243.317	955.12	557.034	2823.39	2411.441	2902.994	2391.898	auxin response factor 9
Phvul.010G011700.1	368.826	121	1125.854	1265.829	1779.044	1535.599	180	81	1762.708	1858.171	984.421	1512.254	543.035	142.046	738.181	1969.683	1495.78	1462.967	116.104	81.667	890.206	2261.988	1734.987	2323.158	205	113	1544.033	1487.57	1063.54	1668.611	82.001	116	804	1807.388	831.142	1446.97	isochorismate synthase 2
Phvul.010G011800.1	2578.144	1591.367	1491.721	1099.878	1939.238	1496.346	3973.028	1109.001	1265.053	1108.217	1856.84	1239	1991.596	1907.085	1802.725	1045.848	2617.602	1738.486	2349	1317.623	1604.15	1169.991	2314.936	1331.389	1896.168	1166.39	1909.481	1333.635	2468.207	1499.062	2844.69	1319.97	1517.686	1158	1993.889	1226.999	Mitochondrial substrate carrier family protein
Phvul.010G011900.1	198.22	85.064	263.003	279	270	250.007	112	55	252.398	308.002	246.049	366.495	279.248	125.143	341.176	275.073	345	294.025	145.65	93	400	267	204	265	204.696	83	336	323	213	279.412	181	79	282	336	314	280	POX (plant homeobox) family protein
Phvul.010G012000.1	276.244	131	49	55	26	15	36	55	18.039	25	20	13	260	81.655	148	14	23	22	35	38	37	26	34	16	207	246	74	59	70	13	24	57	19	19	34	8	#NA
Phvul.010G012600.1	0	0	0	0	0	0	0	0	0	0	0	0	0	0	0	0	0	0	0	0	0	0	0	0	0	0	0	0	0	0	0	0	0	0	0	0	Protein of unknown function (DUF3741)
Phvul.010G012700.1	0	19	13	4	2	0	3	94.704	7	8	36	1	1	7	221.057	0	17	0	3	181	56	4	78	0	2	41.015	75.358	1	324	29	3	151	33	6	210	3	cytochrome P450, family 76, subfamily C, polypeptide 4
Phvul.010G012800.1	20	274.023	48	61	46	14	36	410.074	38	36.002	122	39	33	139	990.684	5	93	44.086	12	667.936	226.001	61	231	23	20	361.014	278.006	19	1326.309	189.184	22	703.108	139	92	580.751	18	P-glycoprotein 21
Phvul.010G012900.1	18737.337	11117.697	11821.536	3472.496	9147.138	6415.467	4486.912	6598.111	11704.736	5972.573	13046.769	5719.306	10486.427	6874.804	12837.129	3198.396	13414.927	5984.899	7269.122	4129.912	15264.296	3941.343	17922.093	3356.39	17336.709	9684.42	17198.468	11059.777	11742.507	4474.158	4565.207	5593.19	22000.12	8199.898	15676.332	6647.22	cytochrome P450, family 81, subfamily D, polypeptide 8
Phvul.010G013000.1	41.307	1.112	77.078	41.016	82.276	95.518	16.653	0	128.888	55.817	95.88	84.613	55.268	299.547	65.266	50.404	82.129	81.87	15.148	2.487	120.739	59.32	130.075	76.251	41.549	0	118.208	76.115	55.491	53.578	0	1.089	162.745	57.009	126.573	115.396	cytochrome P450, family 81, subfamily D, polypeptide 4
Phvul.010G013100.1	5.004	0	6.712	0	0	0	3.001	0	0	6.485	0	4.84	0	25.772	0	0	10.608	0	0	0	17.696	0	5.116	0	0	4.795	3.218	10.846	0	0	2.343	0	7.165	0	0	4.647	cytochrome P450, family 81, subfamily D, polypeptide 4
Phvul.010G013200.2	10	8	21	0	0	0	0	0	8.068	0	0	0	0	5	0	0	0	0	4	0	4.307	0	0	0	0	9	0	0	4.121	0	12	7.662	0	0	0	12.61	cycloartenol synthase 1
Phvul.010G013200.1	0	0	0	38.006	39	35	10	20	30.942	64	29	47	9	0	116	28.659	38	36	0	25	34.693	47.002	58	37	6	0	45	27	118.879	76	0	25.338	23	57.001	78	22.39	cycloartenol synthase 1
Phvul.010G013300.1	0	0	1	0	0	0	2	0	0	0	0	0	1	0	0	0	1	0	0	0	0	0	0	0	0	0	1	0	0	0	0	0	0	0	0	0	Transducin/WD40 repeat-like superfamily protein
Phvul.010G013400.1	2	0	1	1	0	0	6	0	1	0	1	1	5	0	0	6	0	0	4	0	0	2	1	0	2	0	1	3	0	2	5	0	0	0	0	0	#NA
Phvul.010G013500.1	0	0	0	0	0	0	0	0	0	0	0	0	0	0	1	0	0	0	0	0	0	1	0	0	0	0	0	0	0	0	0	0	0	0	1	0	OBF-binding protein 3
Phvul.010G013600.1	0	7	0	0	0	0	0	7.003	1	2	1	0	3	2.999	43.785	0	0	0	0	10.005	1	0	0	1	0	2.001	4	2	23	2	3	12.784	3	1	6	0	receptor like protein 7
Phvul.010G013700.1	0	2	1	2	0	0	0	6.855	0	1	1	0	0	1	13.696	0	1	0	0	5.995	1	0	3	0	0	3.999	4	0	11.998	0	1	4.216	0	0	7	0	receptor like protein 7
Phvul.010G013800.1	855.901	782.855	617.134	603	797.023	727.117	578.968	584.087	669	796.018	645.003	753.054	924.219	793.324	806.789	707.06	900.963	887.187	535	737.499	896	872.987	1032	892.069	713.087	658.314	854.003	762.979	783.729	701.293	564	653.514	798.682	896.641	847	699.252	UDP-Glycosyltransferase superfamily protein
Phvul.010G013900.1	0	0	1	0	0	0	3	0	0	1	0	0	0	0	0	0	0	2	0	2	0	0	1	1	0	0	0	0	0	0	1	0	0	1	0	0	#NA
Phvul.010G014000.1	169	187	371	407.376	619.067	538	69	111	398.042	354.997	534.029	523.993	70	114	100.035	512.941	224	609	42	81	143.459	508.26	189	628.192	60	94	139	360	220.827	600.318	38	82.041	120	454.045	167	509.357	Core-2/I-branching beta-1,6-N-acetylglucosaminyltransferase family protein
Phvul.010G014100.1	0	0	0	0	0	0	29	5	0	0	0	0	0	0	0	0	0	0	25	33	0	0	0	0	0	0	0	1	0	0	28	0	0	1	0	0	HXXXD-type acyl-transferase family protein
Phvul.010G014101.1	0	0	1	0	0	0	0	1.142	0	0	0	0	0	1.001	10.012	0	0	0	1	2	0	0	1	0	0	0	1	0	7.002	0	1	6	0	0	0	0	receptor like protein 6
Phvul.010G014200.1	748.766	284.794	500.509	462	305	368.857	235	199	292.002	315	306.001	232	715	365.41	375.933	443.694	265	259	266.251	164	342.001	266.347	411.503	273.929	968.458	275.688	447	543.508	287.983	248.097	187	204.994	473.991	297.015	368.575	231.884	#NA
Phvul.010G014300.1	3	1	1	0	0	0	0	0	1	0	0	0	2	1	3	0	0	0	0	0	4	0	0	0	1	1	0	0	0	1	0	0	0	0	0	0	HXXXD-type acyl-transferase family protein
Phvul.010G014400.1	0	0	0	0	0	0	0	0	0	0	0	0	0	0	0	0	0	0	0	0	0	0	0	0	0	0	1	0	0	0	0	0	0	0	0	0	CLAVATA3/ESR-RELATED 44
Phvul.010G014500.4	38.734	7.431	15	15.134	22.827	2.909	27.099	2.207	17.144	10.012	14.239	9.131	29.036	12.638	11.809	11.255	4.806	18.957	18.431	10.468	18.63	11.607	23.23	12.952	18.024	6.362	15.953	14.393	27.356	20.984	18.074	4.531	14.117	22.504	28.12	16.211	NHL domain-containing protein
Phvul.010G014500.3	0	0	0	0	0	0	0	0	0	0	0	0	1.964	0	0	0	0	0	0	0	0	0	5.315	7.278	0	0	0	0	0	0	0	0	0	0	0	0	NHL domain-containing protein
Phvul.010G014500.2	17.468	1.569	0	12.866	2.173	19.091	27.4	5.793	4.856	11.988	2.761	10.869	0	13.363	8.191	4.745	18.194	17.75	13.103	7.532	7.283	5.393	15.456	7.771	12.975	6.638	5.047	8.048	6.644	2.016	1.926	10.454	14.883	8.497	12.88	3.789	NHL domain-containing protein
Phvul.010G014600.3	0	0	0	0	0	0	8.962	0	0	0	0	0	0	0	0	0	0	0	0	0	0	0	46.353	0	0	0	0	0	0	4.336	0	20.629	0	0	0	0	NHL domain-containing protein
Phvul.010G014600.4	146.001	46	41	48	87.297	48	88.243	40	60.934	46	75.014	63	85	39.002	64	48	80.991	92.292	60.466	33.889	66.086	70	59.647	70.235	44	35	56	65.559	78	51.664	52	29.386	92	84	77	78.001	NHL domain-containing protein
Phvul.010G014600.2	0	0	0	0	0	0	4.296	0	6.066	0	0	0	0	0	0	0	0	0	0	3.111	0	0	0	0	0	0	0	0	0	0	0	0	0	0	0	0	NHL domain-containing protein
Phvul.010G014700.1	1	3	4	1	0	6	6	3	0	5	6	9	3	1	2	7	0	10	2	2	2	4	7	6	3	0	3	1	4	0	3	0	5	4	2	3	#NA
Phvul.010G014800.1	3486.657	16383.525	4612.887	4000.375	2621.679	3214.394	8219.185	14245.369	3816.576	3638.864	4306.62	3450.1	3079.209	12202.688	7410.217	3964.301	5239.533	2653.619	5756.59	18372.65	6055.444	2842.901	6303.264	3265.32	3116.192	14801.68	6665.289	4965.863	5650.144	3769.087	9008.226	17080.377	6220.475	3752.378	5500.305	4558.312	Haloacid dehalogenase-like hydrolase (HAD) superfamily protein
Phvul.010G014800.2	11.575	99.272	56.349	11.139	66.988	43.251	62.208	53.478	5.329	21.409	50.147	21.013	4.171	36.445	18.605	11.209	48.74	18.902	5.32	79.038	15.983	30.301	72.589	40.397	0	88.726	29.214	11.494	38.869	11.836	28.637	34.562	20.998	30.592	22.767	22.799	Haloacid dehalogenase-like hydrolase (HAD) superfamily protein
Phvul.010G014900.2	0	0	0	0	0	0	2.994	0	3.1	0	0	0	0	0	0	0	0	3.18	0	0	3.445	3.429	0	3.219	0	0	0	4.013	0	0	0	0	3.101	2.903	3.611	3.776	far-red elongated hypocotyl 1
Phvul.010G014900.1	126	105.972	60	64.086	98	73	146.006	111	102.9	124	109	73	142	110	110.001	84	132.084	94.82	109	136	195.555	148.571	187.995	122.781	147.052	74.087	87.012	111.125	104	67	95	129	203.899	136.333	145.389	99.224	far-red elongated hypocotyl 1
Phvul.010G015000.1	405.557	355.001	108.026	88	115.335	83	696	553	103	109.285	133	100	288.649	432.553	127	96	111	109	694.054	541.72	108.002	128	124	116	303.041	390.458	107.001	103	126.001	105	771.957	445	79	105.808	101	86	DHHC-type zinc finger family protein
Phvul.010G015100.4	0	0	0	0	7.215	0	9.755	0	5.205	0	17.429	15.253	0	0	0	14.673	0	0	0	13.78	22.781	0	0	0	6.37	3.529	33.217	0	7.908	0	0	14.16	0	0	26.777	5.482	Protein kinase superfamily protein
Phvul.010G015100.3	29.374	27.694	10.013	9.181	30.178	0	23.056	10.922	7.14	10.136	45.924	13.45	8.534	8.777	23.447	0	9.08	10.166	7.144	0	10.016	0	6.083	0	4.97	9.845	7.838	8.951	13.104	7.705	71.744	11.099	47.464	52.341	37.165	33.732	Protein kinase superfamily protein
Phvul.010G015100.2	400.661	442.198	331.987	296.261	388.751	313.004	541.347	403.078	434.248	448.837	324.786	453.169	458.328	429.264	501.698	367.626	460.45	352.016	435.816	502.267	492.204	485.029	492.917	383.02	327.66	351.714	558.945	393.78	439.988	354.927	432.127	439.892	388.674	475.667	541.058	338.35	Protein kinase superfamily protein
Phvul.010G015300.2	0	0	0	0	0	0	0	0	0	0	0	0	10.473	0	0	0	0	0	0	0	1.928	2.241	5.548	0	0	0	5.07	0	2.09	0	0	4.849	2.264	0	4.114	2.261	uracil phosphoribosyltransferase
Phvul.010G015300.1	796.583	459.647	656.596	653.834	441.023	545.051	281	305	499.372	496.178	414	380.076	684.819	572.443	617.233	626.427	534.095	466.855	258	275.274	628.132	542.814	684.117	503.289	627.064	418.99	622.578	733.025	534.91	488.368	244	306.151	669.82	556	578.886	502.692	uracil phosphoribosyltransferase
Phvul.010G015400.1	321.03	360.168	582.874	346.025	607.321	735.181	287.98	249	503.002	488	513.792	448	674	276.831	1948.579	339.991	2029.989	530.003	492	340.003	1937.127	460.38	2450.184	484.998	372	234	2300.132	728.247	1439.043	585.004	466	379	1707.45	687.005	1620.261	615.473	delta 1-pyrroline-5-carboxylate synthase 2
Phvul.010G015500.2	1	1	3	0	1	0	0	0	5	0	1	1	0	0	1	2	3	2	0	0	1	5	1	4	0	0	1	0	2	3	0	0	0	3	0	0	CYCLIN D7;1
Phvul.010G015500.1	0	0	0	0	0	0	0	0	0	0	0	0	0	0	0	0	0	0	0	0	0	0	0	0	0	0	0	0	0	0	0	0	0	0	0	0	CYCLIN D7;1
Phvul.010G015600.2	7.975	12.072	3.011	0	0	0	0	0	0	0	0	0	2.937	3.31	3.179	2.551	0	2.752	0	2.85	3.071	2.964	0	0	0	0	0	12.516	0	0	0	0	0	7.388	2.766	2.669	#NA
Phvul.010G015600.1	445.216	424.689	313.12	255	403.738	359.047	331	386.944	338	360.322	347	302.953	500.473	472.69	473.821	315.471	486.995	331.248	304.001	406.15	563.412	404.092	645.999	335.995	345.008	345.069	409	331.526	474	292	301	455.24	524.11	360.501	546.234	271.331	#NA
Phvul.010G015700.1	1728.051	753.331	265.002	370	286.65	229.215	679.073	592.523	224.323	261	463	283	1383.411	843.855	697.905	131	434.991	494.655	727.001	339.366	608.001	219	660	164	1654.839	740.648	355	438.011	627.188	317	628.527	500	551	350	663.342	263	Metal-dependent protein hydrolase
Phvul.010G015800.1	0	0	1	3	3	2	7	1	3	3	5	9	1	1	3	1	5	4	4	1	6	3	2	2	3	4	2	4	3	2	12	0	4	1	0	3	Concanavalin A-like lectin protein kinase family protein
Phvul.010G015900.1	59	164	133.006	146	160	141.07	98	135	171	252.711	180	209	92	193.98	96	138.355	117.148	121	135	204.018	124	176.952	59	154.722	81	147.662	100	133	83	124	198	171	100	195	94.045	137.983	2-oxoglutarate (2OG) and Fe(II)-dependent oxygenase superfamily protein
Phvul.010G016000.1	54.145	216	253.002	165.35	415.087	1340.971	58	30	91.001	134	435.013	593.003	83	176	397.02	150.056	1826.232	854.991	17	40	322	87	583	333.155	60	61	309	201	1424.194	570.003	34	51	350.001	166.232	691	532.08	rubisco activase
Phvul.010G016100.1	0	0	0	0	0	0	0	0	0	0	0	0	0	0	0	0	0	0	0	0	0	0	0	0	0	0	0	0	0	0	0	0	0	0	0	0	#NA
Phvul.010G016200.1	48	208.974	5	7	6	4	668	164	12	17	17	24	35.009	96.023	118	7	34	3	934.626	339.002	56	33	46	5	57	146	52	38	59	10.003	1193.295	185	52	28	34	9	Protein of unknown function (DUF668)
Phvul.010G016300.1	0	0	0	0	0	0	0	0	0	0	0	0	0	0	0	0	0	0	0	0	0	0	0	0	0	0	0	0	0	0	0	0	0	0	0	0	zinc-finger protein 10
Phvul.010G016401.1	15	16	131	97	40	92	31	39	54	101	95	67.001	16	34	132.105	34	79	60	28	22	255	64	82	35	26	24	108.004	100.975	143	115	30	52	213.068	132	240	94	#NA
Phvul.010G016500.1	260.968	190	448.116	423.209	405.436	358.423	294	331	455.505	300.316	474.073	300	277.028	145	261.125	452.069	365.208	337.269	390	303.363	375	348	341.487	308.754	353.876	163.006	425	394	334.941	304.113	332.471	300	383	355	449.989	357	Uncharacterised protein family (UPF0497)
Phvul.010G016600.2	259.609	110.391	340.307	125.448	328.739	618.233	330.636	389.559	357.174	218.021	585.82	320.414	233.627	147.262	206.572	100.389	367.535	444.591	521.94	408.047	263.086	116.93	310.312	209.487	211.4	164.685	370.329	227.852	264.732	343.53	510.093	444.759	312.409	205.599	340.381	245.14	NAD(P)-linked oxidoreductase superfamily protein
Phvul.010G016600.1	3133.452	1893.982	4579.718	2702.994	3940.404	3449.474	2027.255	2557.438	4801.036	3527.111	5449.021	3402.317	2486.009	1331.322	4578.191	2457.813	4440.612	3751.619	1566.42	2768.597	5574.018	2922.672	4387.125	2785.029	3392.604	1414.557	5740.66	7147.327	5099.021	3691.703	1720.526	3934.541	6747.399	5291.932	11167.758	5620.155	NAD(P)-linked oxidoreductase superfamily protein
Phvul.010G016700.1	238.087	373.268	282	230	312.014	174	103	155	406.972	404.007	395	238	135.019	283	268	343.166	160	279.006	82.995	116	164	497.002	176	337	118	257	261	381	299.018	200	109	146	214.419	461.868	177.002	231	NAD(P)-linked oxidoreductase superfamily protein
Phvul.010G016800.1	8.137	27.047	12.209	11.255	10.764	1.013	34.283	60.134	12.109	14.237	7.241	7.664	18.152	39.801	27.222	8.143	12.257	9.203	35.481	42.445	14.248	14.298	12.228	7.903	10.788	38.734	16.289	10.25	9.165	5.102	26.055	60.137	13.336	11.155	7.383	4.071	NAD(P)-linked oxidoreductase superfamily protein
Phvul.010G016900.1	0	0	1.002	1.007	0	0	0	0	1.003	0	0	0	0	0	0	0	0	0	0	0	0	0	0	1.091	1.002	0	0	0	0	1.007	0	1.028	0	0	0	0	NAD(P)-linked oxidoreductase superfamily protein
Phvul.010G017000.1	292.529	179.362	617.291	547.99	676.686	644.586	108.99	202.5	648.441	641.519	651.676	575.931	317.309	154.581	706.031	583.553	841.169	527.128	129.447	152.662	909.666	652.604	894.128	656.954	297.764	117.898	755.125	723.913	696.45	539.156	135.225	183.157	883.532	637.619	951.203	638.665	NAD(P)-linked oxidoreductase superfamily protein
Phvul.010G017100.1	5726.604	4820.107	2255.11	1276.068	1638.568	1349.812	4855.72	7100.457	1796.262	1506.679	2184.604	1201.049	4936.052	4744.218	3831.083	1254.545	2247.994	1686.393	5736.709	7229.459	3962.406	1489.831	3174.76	1162.443	6505.147	5242.057	3424.938	3868.555	3126.064	1393.285	5206.647	9084.77	4918.89	2077.132	4831.698	1571.009	NAD(P)-linked oxidoreductase superfamily protein
Phvul.010G017200.1	0	1	0	0	0	1.001	0	1.007	0	0	0	0	0	0	1.003	1.003	0	0	0	3.702	1.001	0	0	1.117	0	2.009	0	1.192	0	0	0	8.046	0	0	0	1.001	NAD(P)-linked oxidoreductase superfamily protein
Phvul.010G017300.1	499.119	440.966	1347.117	1166.389	1408.245	1417.06	146.306	532.838	1320.721	1505.409	1233.537	1365.953	641.284	370.443	1084.331	1409.334	1325.029	1282.019	149	729.337	1284.058	1306.404	1476.413	1443.712	446	536.011	1502.024	1500.417	1124.445	1256.288	161	834.336	1464.085	1293.768	1645.045	1349.176	NAD(P)-linked oxidoreductase superfamily protein
Phvul.010G017400.1	7	3	9	5	8	1	7	12	7	2	2	4	8	2	7	6	5	8	3	29	9	4	6	2	1	10	10	2	4	6	4	18	9	7	14	4	NAD(P)-linked oxidoreductase superfamily protein
Phvul.010G017500.1	0	0	0	0	0	0	0	0	0	0	0	0	0	0	0	0	0	0	0	0	0	0	0	0	0	0	0	0	0	0	0	0	0	0	0	0	#NA
Phvul.010G017600.1	211	10727.946	242	251	113	128.172	1549.265	17305.638	136	280.213	141.075	104	216	8350.567	403.001	140.253	174	116	596.003	10368.24	310	468.472	177.148	51	228.049	21289.82	289	400.301	258.006	120	653	12782.153	208.892	443.398	225.022	86	alpha-amylase-like
Phvul.010G017700.1	605.337	399.858	760.999	651.053	481	505	330	439	546.099	574.14	394	448.004	804.25	484	992.532	639.246	654.584	457	391	403.378	1024.984	669.835	821.014	474.534	698	459.008	983	819.087	540.497	442	332.162	470	815.393	574.01	602.075	399	branched-chain alpha-keto acid decarboxylase E1 beta subunit
Phvul.010G017800.1	0	0	0	0	0	0	0	0	0	0	0	0	0	0	0	0	0	0	0	0	0	0	0	0	0	0	0	0	0	0	0	0	0	0	0	0	#NA
Phvul.010G017900.1	0	0	0	0	0	0	0	0	0	0	0	0	0	0	0	0	0	0	0	0	0	0	0	0	0	0	0	0	0	0	0	0	0	0	0	0	#NA
Phvul.010G018000.1	0	0	0	0	0	0	0	0	0	0	0	0	0	0	0	0	0	0	0	0	0	0	0	0	0	0	0	0	0	0	0	0	0	0	0	0	Pectin lyase-like superfamily protein
Phvul.010G018100.1	0	0	0	0	0	0	0	0	0	0	0	0	0	0	0	0	0	0	0	0	0	0	0	0	0	0	0	0	0	0	0	0	0	0	0	0	#NA
Phvul.010G018200.2	23.831	5.232	24.807	28.455	30.527	13.477	8.957	0	15.298	14.297	16.64	31.316	28.398	2.692	19.376	40.648	10.813	18.767	0	4.211	2.682	10.423	15.404	10.35	10.339	0	10.429	33.509	10.708	24.618	2.867	0	24.356	24.098	6.873	24.574	HY5-homolog
Phvul.010G018200.1	342.489	112.768	876.414	795.774	615.216	515.362	140.043	24	558.1	416.875	595.49	412.684	430.602	197.308	407.945	652.951	524.194	722.569	57	49.789	332.457	393.761	404.334	578.518	388.673	187	663.571	560.985	457.52	608.363	46.133	72	427.663	359.902	280.058	433.432	HY5-homolog
Phvul.010G018300.2	0	0	0	0	21.001	0	0	0	0	19	7	23.991	0	0	0	0	4.833	19	11	2	16	4.814	12	14	2	1	16.002	0	20	15.244	5	2	12	0	4	0	Leucine-rich repeat protein kinase family protein
Phvul.010G018300.1	8	0	16	35	0	17	11	0	18	0	0	31.009	22	2	23.017	46	31.167	0	0	0	0	42.186	0	0	0	0	0	22	0	8.756	0	0	0	19	0	19	Leucine-rich repeat protein kinase family protein
Phvul.010G018400.1	131.017	220.712	248.346	188.398	151.316	175.124	111.377	136.006	289.37	320.554	199.082	356.483	178.275	193.888	281.123	215.058	217.384	166.266	85.997	167.498	308.395	296.868	327.289	234.064	93.075	168.098	310.527	252.048	148.208	176.059	96.873	144.274	299.414	354.91	251.547	235.838	Disease resistance protein (TIR-NBS-LRR class) family
Phvul.010G018500.1	643.523	574.15	304.079	308.1	331	333.719	386.139	385	288.601	266	332	321	461.22	554	505.981	280.314	374.277	342	434.894	308.19	437.957	335	472	271	526	585.581	380.551	369.721	434.501	259.038	422	341	465.994	319	460.047	306.982	#NA
Phvul.010G018600.2	539.314	653.836	591.019	469.128	414	367	1001.182	608.82	456.561	438.701	504.49	443	609.041	682.226	734.486	487	571.291	434	806	821.45	699.03	446.01	543.144	347.02	580	662	713	632.999	528.011	361.998	852.049	673.111	648.903	444.012	657.996	424	Protein of unknown function, DUF593
Phvul.010G018700.2	153.554	132.037	110.204	136.725	149.055	125.6	208.348	157.32	149.427	161.201	147.207	162.418	141.521	143.262	134.72	83.99	126.954	96.512	190.873	126.175	158.603	135.984	144.653	131.47	91.551	102.136	106.134	126.41	167.257	64.354	178.086	161.133	157.906	206.195	181.432	150.31	Alcohol dehydrogenase transcription factor Myb/SANT-like family protein
Phvul.010G018700.1	261.956	213.963	186.796	189.56	150.572	145.401	182.673	165.68	162.578	176.799	210.793	164.583	203.479	273.773	199.742	205.183	179.233	214.488	138.142	117.415	186.898	150.106	174.362	162.161	178.45	234.866	239.866	206.859	175.743	230.646	143.915	126.902	197.094	121.805	201.569	163.69	Alcohol dehydrogenase transcription factor Myb/SANT-like family protein
Phvul.010G018800.23	0	0	0	0	0	0	0	0	0	0	0	0	0	0	0	0	6.707	0	0	0	0	0	7.229	0	0	0	0	0	0	0	0	0	7.26	0	0	0	Helicase/SANT-associated, DNA binding protein
Phvul.010G018800.22	0	0	0	0	0	0	0	0	0	0	0	0	0	0	0	0	0	0	0	0	0	0	0	0	0	0	0	0	0	0	0	0	0	0	0	7.132	Helicase/SANT-associated, DNA binding protein
Phvul.010G018800.2	219.463	45.679	71.373	134.235	165.228	196.985	0	0	334.311	251.477	173.018	295.006	230.53	118.076	0	202.793	269.541	0	0	115.979	214.385	237.144	307.517	169.241	80.077	131.47	178.812	296.582	209.629	332.355	189.708	0	124.152	369.896	244.18	212.264	Helicase/SANT-associated, DNA binding protein
Phvul.010G018800.21	0	0	0	0	0	0	0	0	0	0	0	0	0	0	0	0	0	0	0	0	0	0	0	0	0	0	0	0	0	0	0	0	0	0	0	0	Helicase/SANT-associated, DNA binding protein
Phvul.010G018800.8	0.001	194.548	151.014	127.609	186.508	124.402	281.211	245.101	0	96.717	0	230.215	0	0	289.054	93.193	169.226	229.248	216.191	229.897	195.052	53.442	285.737	178.496	0	84.124	111.06	0	0	0	107.72	263.876	176.275	0	85.25	209.208	Helicase/SANT-associated, DNA binding protein
Phvul.010G018800.20	0	0	0	0	0	0	0	0	0	0	0	0	0	0	0	0	0	0	0	0	0	0	0	0	0	0	0	0	0	0	0	0	0	0	0	0	Helicase/SANT-associated, DNA binding protein
Phvul.010G018800.19	0	0	0	0	0	0	0	0	0	0	0	0	0	0	0	0	0	0	0	0	0	0	0	0	0	0	0	0	0	0	0	0	0	0	0	0	Helicase/SANT-associated, DNA binding protein
Phvul.010G018800.18	0	0	0	0	0	0	0	0	0	0	0	0	0	0	0	0	0	0	0	0	0	0	0	0	0	0	0	0	0	0	0	0	0	0	0	0	Helicase/SANT-associated, DNA binding protein
Phvul.010G018800.17	77.527	82.311	136.51	129.876	134.393	178.043	165.97	58.898	152.38	190.337	173.096	235.103	112.707	161.23	107.123	227.867	243.68	162.302	130.055	112.147	129.037	206.237	258.616	165.84	63.263	68.405	183.302	98.711	133.578	131.258	150.473	94.707	188.939	271.26	161.583	163.373	Helicase/SANT-associated, DNA binding protein
Phvul.010G018800.16	0	0	0	0	0	0	0	0	24.226	0	15.166	0	6.696	7.061	0	0	0	0	0	0	9.023	0	0	0	0	22.603	0	0	0	0	0	0	0	17.318	0	0	Helicase/SANT-associated, DNA binding protein
Phvul.010G018800.15	0	0	0	8.797	0	0	16.17	0	0	0	0	0	0	0	7.984	0	0	7.717	0	0	0	0	0	0	0	0	0	0	0	0	0	0	0	0	0	0	Helicase/SANT-associated, DNA binding protein
Phvul.010G018800.7	195.53	110.622	193.616	131.798	231.237	147.588	150.14	151.183	279.311	201.271	0	112.777	164.89	0	144.576	0	0	237.984	76.331	259.302	218.096	201.8	0	288.755	0	0	223.285	235.878	0	262.146	229.099	91.356	0	195.177	175.159	199.36	Helicase/SANT-associated, DNA binding protein
Phvul.010G018800.5	198.479	215.877	256.487	139.109	259.634	197.15	247.542	111.818	242.827	217.754	400.341	312.9	269.176	299.911	273.416	257.182	399.077	300.833	247.423	94.655	230.337	235.331	410.262	293.196	154.66	201.432	218.54	166.925	449.56	254.042	0	188.061	260.39	209.355	262.102	197.376	Helicase/SANT-associated, DNA binding protein
Phvul.010G018800.14	0	0	0	0	0	0	0	0	0	0	0	0	0	0	0	0	0	0	0	0	0	0	0	0	0	0	0	0	0	0	0	0	0	0	0	0	Helicase/SANT-associated, DNA binding protein
Phvul.010G018800.13	0	0	0	0	0	0	0	0	0	0	0	0	0	0	0	0	0	0	0	0	0	0	0	0	0	0	0	0	0	0	0	0	0	0	0	0	Helicase/SANT-associated, DNA binding protein
Phvul.010G018800.12	0	0	0	0	0	0	0	0	0	0	0	0	0	0	0	0	0	0	0	0	0	0	0	0	0	0	0	0	0	0	0	0	0	0	0	0	Helicase/SANT-associated, DNA binding protein
Phvul.010G018800.11	0	0	0	0	0	0	0	0	0	0	0	0	0	0	0	0	0	0	0	0	0	0	0	0	0	0	0	0	0	0	0	0	0	0	0	0	Helicase/SANT-associated, DNA binding protein
Phvul.010G018800.6	0	0	0	0	0	0	0	0	0	0	0	0	0	0	0	0	0	0	0	0	0	0	0	0	0	0	0	0	0	0	0	0	0	0	0	0	Helicase/SANT-associated, DNA binding protein
Phvul.010G018800.10	0	0	0	0	0	0	0	0	0	0	0	0	0	0	0	0	0	0	0	0	0	0	0	0	0	0	0	0	0	0	0	0	0	0	0	0	Helicase/SANT-associated, DNA binding protein
Phvul.010G018800.9	0	0	0	0	0	0	0	0	0	0	0	0	0	0	0	0	0	0	0	0	0	0	0	0	0	0	0	0	0	0	0	0	0	0	0	0	Helicase/SANT-associated, DNA binding protein
Phvul.010G018800.1	0	0	0	0	0	0	0	0	0	0	0	0	0	0	0	0	0	0	0	0	0	0	0	0	0	0	0	0	0	0	0	0	0	0	0	0	Helicase/SANT-associated, DNA binding protein
Phvul.010G018900.2	7	7	0	11.762	12	7	0	10	20	18	12	16	9	0	37.108	0	0	4	18	8.578	24.605	0	10	9.61	4	14	0	7.454	0	6.712	15	14	0	0	17	0	S-locus lectin protein kinase family protein
Phvul.010G018900.1	0	0	16	11.238	0	0	39	0	0	0	0	0	0	18	7.892	9	7	0	0	22.447	5.395	39	0	2.39	0	0	11	20.546	23	6.288	0	0	7	19	0	7	S-locus lectin protein kinase family protein
Phvul.010G019000.2	0	0	0	0	0	0	0	0	0	0	0	2	0	0	0	0	1	1	0	0	0	0	1	1	0	0	1	0	0	0	0	0	1	0	0	0	#NA
Phvul.010G019100.1	4.015	0	0	1.013	7.296	10.113	4	1	3.032	8.153	6.106	9.423	2.018	0	1.013	3.031	6.171	9.232	3	0	5.118	13.367	2.016	9.242	0	0	1.015	3.051	3.205	5.083	0	0	0	7.136	4.13	8.29	cytochrome P450, family 96, subfamily A, polypeptide 1
Phvul.010G019201.1	59	19	105	112	277.018	328.126	52	19	162.668	232	281.884	244.018	119.998	25.012	192.002	134.043	358	307.988	48	31	302.115	249	482.464	377	55	20	134.169	143.009	368	229.003	55	42	283.61	285.821	377.377	293.151	Uncharacterised protein family SERF
Phvul.010G019300.1	13	4	106	118	53	144.217	0	1	34	46	40	56	85	4	116	55.872	241.005	64	3	0	198.806	46	151	50	55	3	258	149	185	60	1	1	262	33	105.299	64	#NA
Phvul.010G019350.3	0	0	0	0	0	0	0	0	0	0	0	0	0	0	0	0	0	0	0	0	0	0	0	0	0	0	0	0	0	0	0	0	0	0	0	0	Uncharacterised protein family SERF
Phvul.010G019350.2	0	0	0	0	0	0	0	0	0	0	0	0	0	0	0	0	0	0	0	0	0	0	0	1.027	0	0	0	0	0	0	0	0	0	0	0	0	Uncharacterised protein family SERF
Phvul.010G019350.1	18	12	21	11	35	36	17	4	16	19	41.116	29	17	15	38	14	37	23.065	11	9	27	15.131	48.026	27.973	14	3	26	19	41	25	6	4	23	32	36	32	Uncharacterised protein family SERF
Phvul.010G019400.1	0	0	0	0	0	0	0	0	0	0	0	0	0	0	0	0	0	0	0	0	0	0	0	0	0	0	0	0	0	0	0	0	0	0	0	0	Calcium-dependent phosphotriesterase superfamily protein
Phvul.010G019500.1	59.002	4.655	325.46	383.987	128.65	158.884	4	3	74.967	90.847	99.894	156.576	81.982	15	131.744	404.969	156.79	250.766	2	2	72.882	86.633	92.983	169.748	43	9	262.985	395.007	75.78	140.919	2	0	85	89.863	75.863	98.71	cytochrome P450, family 96, subfamily A, polypeptide 1
Phvul.010G019600.1	0	0	1.002	0	4.054	1.003	1	0	3	0	2	5	2	0	2.012	0	3.016	1.002	1	0	2	0	4.001	2.009	1	0	3	0	1.015	0	0	3	0	1	1.007	7.001	cytochrome P450, family 96, subfamily A, polypeptide 1
Phvul.010G019701.1	49	43	66	39	136.982	128.005	42	21	77	86	97	117.082	50.002	53.977	88.225	95	181	150	46	52	142.655	92.676	199.299	127.034	47	29	93	66	158	116.29	37	36	123	109	193	144.814	Uncharacterised protein family SERF
Phvul.010G019800.1	40.689	24	65	72	66	41	32	33	56	86	63	61	35	25	29	95.996	47	80	33	44.02	42.336	98.316	50	95	38	19	53	59	38	84	35	32	37	68	31	72.273	#NA
Phvul.010G019900.1	68	97.238	274.133	280.606	103	144	259	78	197	199	251	228	51	96	266.163	230	91	314.741	181	86	129	247	106.006	227	56	129	175	165	267	222.916	230	95	116.031	221.889	155	167.172	RING/U-box superfamily protein
Phvul.010G020000.2	0	0	0	0	0	0	0	0	0	0	0	0	0	0	0	0	0	0	0	14.281	0	0	0	0	0	0	0	3.423	0	0	0	0	0	0	0	0	x-ray induced transcript 1
Phvul.010G020000.1	147.011	127	242	241.981	259.001	187	266	135.224	231	233.377	204	190.717	174	119.74	247.599	297.302	172	238	153	137.719	190.133	265.518	225.178	324.019	132	133.949	230	213.577	277.999	261.998	141	129	163	250	191	200.025	x-ray induced transcript 1
Phvul.010G020100.1	3999.814	2377.587	1426.072	1515.513	1678.717	1652.047	3034.6	2151.47	1357.339	1462.034	1608.708	1601.586	3416.897	2268.698	2665.347	1296.007	2574.048	2046.856	2249.602	2313.222	2242.905	1461.403	3461.223	1620.83	2903.536	2162.952	2279.106	1976.165	2078.606	1589.375	2166.866	2098.17	1993.379	1779.729	2127.876	1586.24	RNA polymerase I specific transcription initiation factor RRN3 protein
Phvul.010G020150.1	0	0	0	0	8.562	0	0	0	0	0	5.714	0	0	0	0	0	0	0	0	0	0	4.715	0	8.685	0	0	0	0	0	0	0	8.615	0	0	0	0	RNA polymerase Rpb7 N-terminal domain-containing protein
Phvul.010G020200.1	52	39	29	20	8.438	13	59	72	11	24	6.286	10	60	63	48	16	22	17.058	33	62	26	20.285	30	11.315	46	54	33	26	26	14	33	56.385	12	18	15	18	RNA polymerase Rpb7 N-terminal domain-containing protein
Phvul.010G020300.1	10	4	12	12	25	13	14	1	17	13	13.055	6	11	13	9	18	13	20	6	3	9	30	12	17	6	5	16	9	18	14.902	16	2	7	24	5	8	ubiquitin-associated (UBA)/TS-N domain-containing protein
Phvul.010G020400.1	100	55	71	59	88	74	98	53	83.085	56	99	64	89	46.94	98	76	101.086	71	88	51	121	73.143	133	82	73.007	24	86	89	98	40	84	61	104	70	102	67	#NA
Phvul.010G020500.1	505.014	377.001	222	247.581	160.007	154	442.642	459.118	127.002	139.88	148	134	585.995	328.15	239.07	150	180.021	176.304	439.067	319	242	148	141	105	616.76	350.15	220	172.304	224	132.022	330	344.217	192.029	146	175	107	GPI transamidase component Gpi16 subunit family protein
Phvul.010G020600.1	161.243	100.092	272.522	152.233	189.712	141.851	224.193	72.896	166.582	160.356	130.166	131.536	177.671	111.393	229.234	159.484	253.087	183.653	163.5	111.169	308.327	223.805	229.609	173.412	130.343	92.014	312.826	232.412	180.407	167.984	177.974	60.948	292.388	190.467	216.428	154.83	SKP1-like 21
Phvul.010G020700.1	619.534	517.001	373	259	339.013	318.015	691	593	341.002	370.968	377.037	319	551	607	500.334	277.007	453.156	344.976	701.224	620.911	493	341.057	582.177	256	498	473.399	477	350.509	415.365	278	808	631.324	471.103	362.044	507	296.241	GTP binding
Phvul.010G020800.1	608	462	261.401	232.048	223.035	217	510.083	483	241.982	219	289	217	584	549.239	359.064	220	245	239.418	580	551.051	293	235.116	250	196.019	645.925	509.498	282	278	299.905	205.034	556	488.071	333	287	318	211.011	Sterile alpha motif (SAM) domain-containing protein
Phvul.010G020900.1	0	0	0	0	0	0	0	0	0	0	0	0	0	0	0	0	0	0	0	0	0	0	0	0	0	0	0	0	0	0	0	0	0	0	0	0	HXXXD-type acyl-transferase family protein
Phvul.010G021001.2	3	2776.465	3	8	4	0	34.043	5160.178	0	2	3	0	0	2441.18	62.35	0	0	2	47	7182.017	0	0	2	0	7	2706.256	10	27	77.581	4	85.993	6501.287	0	0	7	0	GDSL-motif lipase 3
Phvul.010G021001.1	0	341.563	0	0	0	0	1.957	727.321	0	0	0	1	2	312.995	10.652	2	0	0	0	954.721	2	1	0	0	0	357.37	0	0	20.419	0	2.007	978.003	0	0	0	0	GDSL-motif lipase 5
Phvul.010G021100.1	133.306	40	44	50	45	40	70	77.003	62	28	45	36	134.132	62	59	48	26	32	62	39	28	54	36	37	170	74.002	33	35	45	43	60	48	40	47	26	19	B-cell receptor-associated protein 31-like
Phvul.010G021200.3	37.427	111.783	53.564	34.288	63.572	36.919	112.432	79.719	139.789	151.888	112.739	111.474	17.256	93.328	94.491	41.767	66.434	65.443	97.925	125.495	43.316	136.666	76.466	114.789	27.557	104.969	46.413	65.458	101.701	59.507	92.481	94.935	27.552	133.437	55.352	133.562	RPM1 interacting protein 4
Phvul.010G021200.1	103.378	137.658	75.774	12.048	96.501	27.17	174.056	95.985	59.212	60.634	71.457	51.756	87.369	77.452	117.786	23.619	89.778	65.162	153.006	123.034	103.176	77.461	94.441	50.303	79.805	59.701	151.045	75.455	133.561	68.144	133.35	126.545	151.824	89.459	147.32	87.123	RPM1 interacting protein 4
Phvul.010G021200.2	1220.116	3207.561	993.819	1103.366	1325.553	901.686	2852.943	3012.161	1684.781	1645.495	1717.602	1403.97	878.234	3187.119	1776.725	1200.131	976.026	1442.345	2416.116	3848.633	1200.678	1702.004	1082.004	1416.841	952.764	3198.483	1278.585	1170.077	1497.214	1067.373	3794.246	3411.865	1252.029	1935.103	1528.566	1196.658	RPM1 interacting protein 4
Phvul.010G021300.1	4	11	2	1	2	3	7	10	3	3	4	1	3	6	6	3	2	2	6	18	4	5	6	7	1	14	3	3	4	3	11	15	5	5	4	2	#NA
Phvul.010G021400.1	0	0	0	0	0	0	0	0	0	0	0	0	0	0	0	0	0	0	0	0	0	0	0	0	0	0	0	0	0	0	0	0	0	0	0	0	#NA
Phvul.010G021500.1	0	0	0	0	0	0	0	0	0	0	0	0	0	0	0	0	0	0	0	0	0	0	0	0	0	0	0	0	0	0	0	0	0	0	0	0	#NA
Phvul.010G021600.1	0	0	1	2	0	2	0	0	1	1	1	8	4	0	2	2	2	0	1	0	0	2	0	6	0	6	2	2	0	1	0	0	2	0	0	3	Vacuolar iron transporter (VIT) family protein
Phvul.010G021700.1	15	470.559	2	3	1	0	7	238.003	0	1	0	0	4.085	189.066	25	0	0	1	6	177	3	1	0	1	3	363.303	1	29	18	1	2	204	1	2	1	0	vacuolar iron transporter (VIT) family protein
Phvul.010G021800.1	294	199	69	75	100	78	197	213.986	90	74	89.16	86	250.496	205.687	152	70.103	140	80	162	146.857	159	88.908	200	62	233	170.01	87.045	91	173.212	70	148	136	158	110.006	176	68	Mitochondrial import inner membrane translocase subunit Tim17/Tim22/Tim23 family protein
Phvul.010G021900.1	0	0	0	0	0	0	0	0	0	0	0	0	0	0	0	0	0	0	0	0	0	0	0	0	0	0	0	0	0	0	0	0	0	0	0	0	#NA
Phvul.010G022000.1	17	3	8	1	3	1	3	5	2	3	3	0	36	4	17	5	15	3	28	6	30	1	22	2	58	3	20	5	2	3	20	7	14	1	14	0	nuclear transport factor 2 (NTF2) family protein / RNA recognition motif (RRM)-containing protein
Phvul.010G022100.1	1	1	2	5	1	8	5	0	1	2	2	2	1	0	1	4	5	3	2	1	2	4	3	6	8	1	7	6	3	2	0	0	1	4	3	3	ER lumen protein retaining receptor family protein
Phvul.010G022200.1	19	154	37	24	53	38	26	454	37	44	42	43	23.95	75	61	33	33	65	32	317.98	39	52	33	50	18	81	22	22	50	33	35	362	34	46	41	47	ER lumen protein retaining receptor family protein
Phvul.010G022300.1	0	0	0	0	0	0	0	0	0	0	0	0	0	0	0	0	0	0	0	0	0	0	0	0	0	0	0	0	0	0	0	0	0	0	0	0	#NA
Phvul.010G022400.1	113	285.779	357	356	285.11	344	111	297	416.326	503.374	419.23	353	129	105	817.999	209.151	503.25	331.11	166	247	809.343	383	448.001	246.001	123	114.014	424.69	376.253	741.147	363.097	194.987	347.164	788.315	583	770.003	373.692	cytochrome P450, family 82, subfamily C, polypeptide 4
Phvul.010G022500.1	0	0	0	0	0	0	0	0	0	0	0	0	0	0	0	0	0	0	0	0	0	0	0	0	0	0	0	0	0	0	0	0	0	0	0	0	#NA
Phvul.010G022600.2	2445.263	3938.108	2676.819	1871.575	948.001	1718.398	1017.999	1844.061	1323.372	1115	1143.12	1014.04	1980.44	1386.075	8912.242	978.426	4159.556	847.395	4957.633	864.537	5664.647	642.094	2427.359	463.061	3274.549	1357.806	6014.382	2310.179	3825.953	936.095	1926.546	1926.88	5547.725	1099.683	3469.628	827.205	cytochrome P450, family 82, subfamily C, polypeptide 4
Phvul.010G022700.1	1470.545	1753.017	32	26	34	13	751.471	2780.426	13	53	77	26	233	864.949	770.566	27	56	38	2617.686	1838.347	132	12	12	10	433.982	840.573	176	88	470.568	30	1740.174	4592.387	104	21	43	29	cytochrome P450, family 82, subfamily G, polypeptide 1
Phvul.010G022800.1	183	57.409	99.515	79	91.596	107	135.053	81	114	69	143	100.001	107	78	125.001	93	120.303	85	121	30	159	78	205	78	137.368	44	123.074	105	142	85	99.007	72	220.226	98	172.998	110	#NA
Phvul.010G022900.1	0	0	0	0	0	0	0	0	0	0	0	0	0	0	0	0	0	0	0	0	0	0	0	0	0	0	0	0	0	0	0	0	0	0	0	0	GTP cyclohydrolase I
Phvul.010G023000.1	43.002	92.024	4915.947	8304.239	3699.437	28351.832	4	95	3017.317	31962.198	1870.954	24792.811	1411.076	15.008	19328.349	6783.542	24136.492	10184.823	4.754	26	23101.588	10220.409	26572.921	12749.535	528.203	25	5098.296	7625.905	15619.177	18765.411	4	89	14738.619	12258.708	17379.219	27196.998	1-deoxy-D-xylulose 5-phosphate reductoisomerase
Phvul.010G023100.1	2	0	4.424	4.772	3.406	3.993	0	3	2	1.244	2	4	3.347	1.058	2.993	5	2	6	4.002	0.986	1	3.277	4	1	0	4.32	2.108	5.484	3	1	3	0	1	5.663	1.107	7.372	LRR and NB-ARC domains-containing disease resistance protein
Phvul.010G023200.1	2	1	6.576	8.228	13.594	12.007	4	0	9	10.756	0	16	6.653	11.942	9.007	5	5	9	6.998	4.014	5	8.723	5	10	0	9.68	15.892	6.516	6	8	3	5	5	12.337	6.893	13.628	LRR and NB-ARC domains-containing disease resistance protein
Phvul.010G023300.1	1	0	0	1	3	0	0	0	1	1	0	2	1	1	0	2	1	0	1	1	1	1	0	2	0	1	3	1	0	1	1	0	0	1	0	1	#NA
Phvul.010G023400.1	0	0	1	1	2	1	1	0	4	1	0	1	2	3	0	0	0	5	0	0	0	0	0	4	1	0	2	2	2	1	1	0	1	1	1	2	#NA
Phvul.010G023500.2	129	217.972	77.023	48.948	58	87	352.367	337.81	60.939	50	65	70.974	169	236	190.987	75	116.22	56.977	304.827	420.187	177.992	76.074	176.774	52.93	137.155	194.979	134.497	115	96	46.004	300.99	392.975	164.03	70.958	148.988	57.988	Disease resistance protein (TIR-NBS-LRR class) family
Phvul.010G023600.1	137.174	277	252.041	316.005	466	479.326	627	510	434.378	614.642	239	462	240.783	246.061	234	363.629	419	383.682	287	654.79	420.922	626.134	565.033	544	91	220	286	343	292	392.481	390	493.041	311	592.608	290	474.093	Protein kinase superfamily protein
Phvul.010G023700.1	12	53	8	31	8	6	17	60	77.014	194.001	22	52	8	30.015	48.128	68	29.799	15	31	57.355	198	259.008	119	66	11	26	39	73	17	16	17	80	224	271.398	123	178.052	Protein of unknown function (DUF760)
Phvul.010G023800.1	92	146	222.988	251	208.397	236.007	306	397.43	277.002	352.995	232	243	109	156.034	195	232	225	254	162	431.664	171.015	317.248	153.024	265.863	115	132	166.012	214	207.002	232.648	183	392	160.027	340	206	267.526	O-Glycosyl hydrolases family 17 protein
Phvul.010G023900.2	40.909	25.242	8.97	33.843	9.68	131.852	65.148	7.821	39.959	0	92.024	38.589	37.795	35.67	6.953	0	46.195	78.701	23.928	11.144	103.872	30.634	32.159	41.568	48.75	0	29.899	70.518	100.66	50.461	48.062	7.616	109.586	124.117	188.665	27.654	heavy metal atpase 5
Phvul.010G023900.1	150.113	275.758	244.419	183.157	208.32	161.148	430.852	174.15	251.149	282	138.914	192.411	156.206	314.34	341.158	213	261.805	132.463	411.072	219.272	389.128	185.373	257.841	159.432	188.115	313.994	296.101	315.482	182.34	178.539	459.023	234.541	292.414	314.883	365.335	279.348	heavy metal atpase 5
Phvul.010G024000.1	0	0	0	1	0	0	1.003	0	0	1	0	0	0	0	0	1.012	0	0	1	0	0	0	0	0	0	0	0	0	0	0	1.003	0	0	2.728	0	0	Disease resistance protein (TIR-NBS-LRR class) family
Phvul.010G024100.3	48	129.004	70	83	115.012	91.986	93	166.996	138.018	151.481	103.364	111	62	86	129.225	67.08	95	78.257	54	148	134.113	116.056	122	64.743	39	103	64.936	76	113	81	54.004	145	116.89	176.224	101	110.982	Disease resistance protein (TIR-NBS-LRR class) family
Phvul.010G024100.1	0	0	0	0	0	0	0	0	0	0	0	0	0	0	0	0	0	2.743	0	0	0	0	0	0	0	0	24.064	0	0	0	0	0	0	0	0	0	Disease resistance protein (TIR-NBS-LRR class) family
Phvul.010G024100.2	0	0	0	0	0	0	0	0	0	3.717	0	0	0	0	0	0	0	0	0	0	0	0	0	3.257	0	0	0	0	0	0	0	0	0	0	0	0	Disease resistance protein (TIR-NBS-LRR class) family
Phvul.010G024200.2	0	3.028	0	1.031	0	2	1.006	1.014	2.061	5	1	2.026	0	0	1.018	0	2.081	1.012	1.002	1.017	1.008	2	2.031	2.07	2.055	0	0	0	1	0	1.007	1.011	0	3.042	2.012	1.012	Disease resistance protein (TIR-NBS-LRR class) family
Phvul.010G024250.3	0	0	0	0	0	0	1.002	0	3	0	0	0	0	0	0	0	3.024	1.011	0	0	0	0	0	1	0	0	0	4	0	0	0	0	6	0	0	0	Disease resistance protein (TIR-NBS-LRR class) family
Phvul.010G024250.2	0	0	5	0	0	0	0	0	0	0	0	0	0	0	0	0	0	0	0	2.004	3	3.669	0	0	0	4.021	0	0	0	0	0	3.015	0	0	0	0	Disease resistance protein (TIR-NBS-LRR class) family
Phvul.010G024250.1	0	0	0	2.046	4	0	0	0	0	3	0	0	0	0	4	2	0	0	0	0	0	0	1.005	0	2	0	0	0	3	0	0	0	0	0	1.283	0	Disease resistance protein (TIR-NBS-LRR class) family
Phvul.010G024301.1	0	0	0	0	0	0	0	0	0	0	0	0	0	0	0	1	0	0	0	1	0	0	0	0	0	0	0	0	1	0	1	0	0	1	1	0	Disease resistance protein (TIR-NBS-LRR class) family
Phvul.010G024351.2	3	0	0	0	0	0	0	0	0	1	0	1	0	0	0	0	0	0	0	0	0	1.331	0	1	0	0	2	0	0	0	2	2	0	0	0	0	Disease resistance protein (TIR-NBS-LRR class) family
Phvul.010G024351.1	0	4	0	0	0	1.014	0	1.004	0	0	0	0	0	1	0	0	0	0	0	0	0	0	0	0	0	0	0	0	0	0	0	0	0	4.048	2.717	1.018	Disease resistance protein (TIR-NBS-LRR class) family
Phvul.010G024400.1	4249.142	4643.598	2553.415	2625.943	2313.772	2098.188	2831.512	4136.426	1887.336	1971.541	2324.273	1811.785	3897.342	4563.264	3590.194	2457.248	2501.088	2314.108	2604.852	3232.902	2611.8	2375.736	2646.444	1956.173	4716.632	4273.618	3201.438	3403.551	2790.37	1878.776	2406.048	3903.363	2590.427	2123.669	2535.672	1702.648	FK506- and rapamycin-binding protein 15 kD-2
Phvul.010G024500.1	3447.435	2636.903	1418.398	1137.998	2629.726	3069.098	1707.783	1299.009	1071.225	1184.113	2676.901	2690.039	2838.21	3040.52	2764.497	993.037	4906.281	4216.375	1924.136	1919.077	2645.697	1168.72	3943.176	2787.996	2027.628	1873.007	2069.709	1589.258	4365.401	2702.904	1756	1935.104	2650.785	1547.851	4046.133	3154.682	rotamase FKBP 1
Phvul.010G024600.1	8079.599	3362.795	1946.698	2104.345	1868.263	1630.272	4264.55	2352.429	1295.192	1391.875	2381.598	1516.903	5746.374	4217.943	3335.557	1361.384	2179.432	2588.896	4013.456	1867.757	1776.93	1451.76	2245.481	1212.692	6811.711	3238.872	2379.609	2379.645	2970.9	1466.451	4276.092	2095.275	1920.494	1677.693	2058.32	1222.98	Ribosomal protein S8e family protein
Phvul.010G024700.1	1085.422	1081.074	721.139	681.703	568.001	445	961.72	965.292	648.966	593.026	613.146	647	1008.15	978.705	484.993	606	346.11	533.319	945.905	690.352	466	510.264	357.601	515.05	1131.004	1008.191	554.162	558.238	465	578.173	1023.979	733	420	572	531.318	597	Cellulose-synthase-like C6
Phvul.010G024800.1	634.092	609.883	427.533	392.005	352.928	303	191	584	550.033	612	435.33	613.012	242	240.014	191.014	429.824	215.228	371	245	200.379	300	801.955	269.985	623.005	242	252.121	204	586.856	198.157	456	199	292	311.076	881.974	356.437	762.144	basic helix-loop-helix (bHLH) DNA-binding superfamily protein
Phvul.010G024833.1	0	0	0	0	0	0	0	0	0	0	0	0	0	0	0	0	0	0	0	0	0	0	0	0	0	0	0	0	0	0	0	0	0	0	0	0	#NA
Phvul.010G024866.1	49.142	89.808	0	99.272	0	0	44.108	80.908	82.772	0	88.688	0	131.595	0	132.429	0	0	0	116.02	0	0	0	169.497	43.177	47.614	0	46.636	129.257	0	0	0	0	0	0	0	34.774	DNA repair protein Rad4 family
Phvul.010G024900.1	100.005	22	46	58	37	45.001	79	57	30.001	38	31	46	95	39	36	52	38	63	104	49	30	44	37	50	61	34	21	42	42	77	63	59	13	36	25	48	Insulinase (Peptidase family M16) protein
Phvul.010G025000.1	0	0	1	0	0	0	0	0	0	0	0	0	0	0	0	0	0	0	0	0	0	0	0	0	0	0	0	0	0	0	0	0	0	0	0	0	Disease resistance protein (TIR-NBS-LRR class) family
Phvul.010G025100.1	0	0	0	0	0	0	0	0	0	0	0	0	0	0	0	0	0	0	0	0	0	0	0	0	0	0	0	0	0	0	0	0	0	0	0	0	NB-ARC domain-containing disease resistance protein
Phvul.010G025166.1	1	0	5	0	2	2	0	2	1	1.003	1	10	1	1	3	3	10	2	2	2	5	9.001	1	3	1	0	2	2	5	4	4	2	6.951	5	5	1	Disease resistance protein (TIR-NBS-LRR class) family
Phvul.010G025232.1	1	0	1	5	7.919	2	1	2.711	5	7.997	5	25	9.014	0	4	4	11	2	5.002	2	3	26	5.158	2	2	0	13	4	4.58	6	6	1	6.049	7.92	8	8	Disease resistance protein (TIR-NBS-LRR class) family
Phvul.010G025300.1	2	1	1	1	1.081	0	2	1	0	1	2	4	1.986	1	0	3	1	3	4.998	4	1	2	3.842	2	1	2	0	2	3.42	1	2	1	0	1.08	4	3	Disease resistance protein (TIR-NBS-LRR class) family
Phvul.010G025400.7	40.566	47	0	0	0	0	36.075	0	0	0	14.272	8.574	19.842	41.299	25.213	0	7.857	9.409	21.291	0	0	6.36	0	0	0	0	9.028	0	0	0	8.745	23.926	0	4.336	0	0	Disease resistance protein (TIR-NBS-LRR class) family
Phvul.010G025400.6	0	0	0	0	0	0	0	0	0	0	7.25	6.286	0	11.46	0	0	0	0	0	0	0	0	0	0	0	0	0	0	0	0	4.375	0	4.974	0	0	0	Disease resistance protein (TIR-NBS-LRR class) family
Phvul.010G025400.5	0	18.014	32.04	0	0	0	0	0	0	41.914	0	0	18.785	0	28.467	0	0	0	0	0	125.434	0	0	0	0	0	0	0	0	0	14.978	0	0	0	0	0	Disease resistance protein (TIR-NBS-LRR class) family
Phvul.010G025400.2	134.286	16.318	10.568	27.699	0	27.716	60.812	135.302	0	0	0	0	10.434	94.018	0	0	0	17.124	12.203	104.841	14.762	64.063	70.387	70.199	0	0	0	0	0	0	82.165	43.955	28.391	37.236	0	23.325	Disease resistance protein (TIR-NBS-LRR class) family
Phvul.010G025400.4	22.546	0	0	0	22.847	0	0	0	0	0	0	0	0	0	0	11.127	0	0	0	0	0	0	0	21.825	55.068	15.289	0	0	0	0	17.702	0	0	0	18.877	0	Disease resistance protein (TIR-NBS-LRR class) family
Phvul.010G025400.3	67.74	14.064	0	0	58.601	0	18.292	101.615	70.907	0	0	26.284	20.621	36.753	0	0	0	46.059	0	42.964	0	64.733	0	0	38.052	0	51.764	27.278	0	21.845	51.787	40.256	32.947	28.894	0	0	Disease resistance protein (TIR-NBS-LRR class) family
Phvul.010G025400.1	479.93	724.725	240.425	205.312	196.552	244.694	652.082	541.901	218.255	286.556	237.478	312.468	558.317	685.462	355.352	275.874	291.143	209.554	624.672	759.112	229.799	214.864	289.609	195.755	320.88	857.826	322.2	280.722	247	244.084	556.197	717.172	233.356	298.59	236.123	234.84	Disease resistance protein (TIR-NBS-LRR class) family
Phvul.010G025500.2	12.23	17	19.038	0	16	0	18	0	0	25.001	0	0	22	14.576	15	13	24	13	0	0	20.98	31.001	0	0	0	12.001	24	0	0	15	13	20	0	21	24.001	0	Disease resistance protein (TIR-NBS-LRR class) family
Phvul.010G025500.1	8.343	0	0	18	0	12	0	14	16	0	19	43	0	0	0	0	0	0	19	13	7.02	0	41	21	12	0	0	27	17	0	0	0	19	0	0	23	Disease resistance protein (TIR-NBS-LRR class) family
Phvul.010G025600.1	0	0	0	1	0	0	0	0	0	1	0	0	0	1	0	1	0	0	0	0	0	0	0	1	0	0	0	0	0	0	0	0	0	0	0	0	#NA
Phvul.010G025700.1	0	0	0	0	0	0	0	0	0	0	0	0	0	0	0	0	0	0	0	0	0	0	0	1	0	0	0	0	0	0	0	0	0	0	0	0	Disease resistance protein (TIR-NBS-LRR class) family
Phvul.010G025800.1	0	2	8	67.004	2	18	18.001	16	0	2	0	1	4	3	3	5	16	0	39	1	5	0	12	0	4	12	0	0	14	8	13	1	3	0	3	1	Protein of unknown function (DUF506)
Phvul.010G025900.1	68.631	11	3	12	6	4	21	7	6	5	3	6	37	19	14	3	12	4	22	6	17	3	19	1	68	8	11	6	12	6	16	11	13	9	5	5	Mitochondrial transcription termination factor family protein
Phvul.010G026000.1	0	5	3	5	4	3	7	2	2	1	1	20	15	1	9	10	11	5	6	4	3	14	6	6	4	3	11	2	12	8	6	6	7	2	4	4	Disease resistance protein (TIR-NBS-LRR class) family
Phvul.010G026100.1	376	461.947	333	333	249.115	246.299	456	394.962	312.063	321.028	310	320	309.131	437.978	428.117	314.001	279	329	412.554	394.003	385.068	451.502	266.199	363	298.298	462.352	302.516	357.07	313	377.119	367.125	425	332	430.32	287.005	438.952	Disease resistance protein (TIR-NBS-LRR class) family
Phvul.010G026300.1	1	46	0	1	0	0	7	36	3	6	1	4	4	46	10	3	3	1	13	38.27	5	2	4	4	3	88	4	3	0	2	10	26	1	4	6	0	target of AVRB operation1
Phvul.010G026300.2	0	0	0	0	0	0	0	0	0	0	0	0	0	0	0	0	0	0	0	1.73	0	0	0	0	0	0	0	0	0	0	0	0	0	0	0	0	target of AVRB operation1
Phvul.010G026350.1	0	0	0	0	0	0	0	0.804	0	0	0	0	0	0	0	0	1	0	0	0	0	0	0	0	0	0	0	0	0	1.025	0	1	0	0	0	0	#NA
Phvul.010G026400.2	104.001	419.012	225.064	250	105.005	96	191	309.196	184.997	200	144.935	141	105	273	426.485	140	114	146	121	260.045	171	176.962	129	111	65	402.861	228	179.102	266.001	161.955	106	322	148	239	177	107	Disease resistance protein (TIR-NBS-LRR class) family
Phvul.010G026500.1	0	1	1	0	0	0	1	0	2	0	0	1	0	0	1	0	2	0	0	3	3	0	0	3	0	0	2	0	2	0	1	0	1	1	2	2	#NA
Phvul.010G026601.1	8	5	11	5	7	8	6	9	8	9	10	19	4	2	15	6	3	1	4	7	18	5	4	5	1.022	6	9	8	2	13	6	5	7	6	4	15	Disease resistance protein (TIR-NBS-LRR class) family
Phvul.010G026700.1	79.124	23.696	88.446	147.776	136.687	149.859	45.999	40.875	101.196	197.857	80.457	273.817	112.325	26.593	142.828	151.094	125.577	179.642	36.855	39.852	135.863	199.48	153.114	182.888	26.579	14.88	143.345	172.962	136.995	249.855	36.406	41.871	74.625	226.366	139.946	229.901	Disease resistance protein (TIR-NBS-LRR class) family
Phvul.010G026800.1	7.885	4.281	2.138	1.036	2.084	1.117	10.998	13.178	3.906	3.306	3.107	13.578	3.674	12.397	13.185	8.384	5.288	4.173	14.145	11.097	5.136	3.303	4.179	3.01	4.698	13	6.654	5.106	4.587	2.181	14.893	12.128	4.375	4.602	7.001	3.15	#NA
Phvul.010G026900.2	0	0	2	4	0	8	0	0	0	5	3	0	0	0	0	9	0	5	0	0	0	0	0	0	5	16.862	0	3	0	4	0	0	4	6	0	6	Disease resistance protein (TIR-NBS-LRR class) family
Phvul.010G026900.1	4	12	0	0	7	0	16	13	8.999	0	0	10	9	18	17.945	0	3.595	0	19	26.004	5.833	9.881	8	4	0	8.138	4	0	6	0	18.754	15	0	0	9	0	Disease resistance protein (TIR-NBS-LRR class) family
Phvul.010G027000.1	1	0	3	1	1	0	4	0	2.012	1.126	4.999	1	4.943	1	7	5	6.249	0	3.006	4	5	4.48	3	0	2	3	2	2	3.877	1	6.004	2	1.018	3	0	0	#NA
Phvul.010G027100.1	16.103	9.718	12.023	13	11	8	14.414	23	14	12.795	12	25.423	22.057	8.427	19.946	18	18.758	5.817	11	24.49	23	18.939	26	7.78	13	24.996	31.996	5.579	14.123	17.019	31.998	13.006	20	12.001	17.002	15	Disease resistance protein (TIR-NBS-LRR class) family
Phvul.010G027166.1	7.205	7	68.998	59.927	50.297	49.002	17.001	4.48	51.622	82	23.437	101.63	23.994	8.709	41.142	69.569	51.235	38.003	5.549	4.84	62.769	51.723	48.645	56.001	7.884	12.218	64.557	70.007	30.57	43.7	9.129	6.457	41.332	45.895	31.638	46.255	Disease resistance protein (TIR-NBS-LRR class) family
Phvul.010G027232.1	17.611	3.051	52.613	35.998	33.67	34.98	5.001	3.053	29.01	47.964	25.418	59.919	11.651	1.001	27.425	42.545	40.643	11.602	11.002	3.94	35.993	39.6	40.148	36.721	4.209	1.023	46.004	45.375	22.018	39.218	7.32	2.266	34.034	32.832	22.251	28.939	#NA
Phvul.010G027300.1	2	5.282	2	4.26	2	3	1	4.71	2.001	3.993	0	19.029	3.001	22.382	2.109	3.2	4.02	2.18	2	34.245	2.291	2.153	1	3.429	2.001	47.972	4.001	0	2	3.3	14.998	7.992	1.995	4.995	3	3	Disease resistance protein (TIR-NBS-LRR class) family
Phvul.010G027400.1	0	0	0	0	0	0	0	0	0	0	0	0	0	0	0	0	0.999	0	0	0	0	0	0	0	0	0	0	0	0	0	0	0	0	0	0	0	#NA
Phvul.010G027450.1	0	6.211	6.186	7.201	6.148	6.208	3.154	3.243	8.837	5.61	5.225	14.943	12.183	1.041	9.026	12.355	9.031	3	9.724	12.989	5.255	12.023	3.182	3.084	6.342	7.391	7.216	7.949	8.957	5.384	7.456	11.996	6.401	5.339	2.232	4.169	Disease resistance protein (TIR-NBS-LRR class) family
Phvul.010G027500.1	2.797	0	0	1.627	9.703	0	0	7.506	6.372	0	3.643	12.953	10.674	1.291	3.16	1.448	1.76	0	2.452	8.183	8.226	6.308	0	0	0	5.956	1.442	0	1.429	5.326	3.872	6.574	3.67	3.385	0	1.744	Disease resistance protein (TIR-NBS-LRR class) family
Phvul.010G027601.1	0	0	0	2.001	2.732	0	1	1.996	1.099	1.013	7.686	7.954	4.002	1.999	0	3.864	2.716	2.004	2.999	6	3.759	8.554	3.974	4.489	0	3.167	1.408	0.828	3.377	0	5.688	7.441	2.355	2.99	2.238	3	#NA
Phvul.010G027700.2	0	0	1.273	1.443	1.873	0	0	0	0	0	0	2.169	0	0	0	0	2.633	0	0	0	0	0	0	0	0	0	0	0	0	0	0	0	0	0	0	0	Disease resistance protein (TIR-NBS-LRR class) family
Phvul.010G027700.1	5.978	8.095	15.088	14.548	26.459	10.253	11.404	12.406	35.91	15.098	7.298	58.989	19.982	4.99	20.041	19.442	24.754	7.119	13.002	18.456	31.59	29.778	18.001	18.088	6.148	12.227	23.832	23.381	26.219	11.001	14.468	12.675	18.059	22.004	16.923	16.172	Disease resistance protein (TIR-NBS-LRR class) family
Phvul.010G027801.2	0	0	7.522	3.345	13.156	0	0	10.493	0	5.642	3.441	0	0	0	7.931	0	0	10.601	9.964	10.166	0	5.556	7.047	17.921	0	9.741	5.198	0	0	3.858	15.777	1.661	0	9.061	0	0	Disease resistance protein (TIR-NBS-LRR class) family
Phvul.010G027801.1	35	54.789	20.292	25.454	22.696	24.792	48.846	24.264	24.163	35.748	14.334	58.057	54.817	32.959	29.044	24.645	27.969	11.399	36.312	24.845	36.745	19.421	31.771	12.995	30.658	39.873	22.587	26.922	40.043	19.758	43.767	33.343	26.599	17.6	23.768	20.831	Disease resistance protein (TIR-NBS-LRR class) family
Phvul.010G027900.1	1	7	4	5	2.005	0	8	9.997	2	3	7	6	3	6.001	8	4	4	1.038	10	24	5	0	5	0	2	12	5	5	7	1	11	15.022	4	2.063	5	4.533	Disease resistance protein (TIR-NBS-LRR class) family
Phvul.010G028000.2	0	0	0	0	2.005	0	0	0	0	0	0	0	0	0	1	1	0	0	0	0	0	0	1	0	0	0	0	0	0	0	2	1.978	0	0.991	0	0	Disease resistance protein (TIR-NBS-LRR class) family
Phvul.010G028101.3	0	0	0	0	0	0	0	10.003	0	3	0	0	6	0	8	0	0	0	0	0	0	0	0	0	0	7	0	0	0	0	0	0	7	0	0	0	Disease resistance protein (TIR-NBS-LRR class) family
Phvul.010G028101.2	2	4	1	0	0.989	1	4	0	1	0	1	0	0	0	0	2	2	0	4	16	0	2	3	0	2	0	0	1	4	0	0	9	0	2.009	0	0	Disease resistance protein (TIR-NBS-LRR class) family
Phvul.010G028101.1	0	0	0	4	0	0	0	0	0	0	0	6	0	8	0	0	0	0	0	0	4	0	0	3	0	0	3	0	0	0	16	0	0	0	4	2	Disease resistance protein (TIR-NBS-LRR class) family
Phvul.010G028200.1	5	5	11	9	10	4	12	5	2	10	5	10	8	7	33	3	7	6	6	1	8.002	15	9	5	7	6	9	5	15	3	8	4	1	7	12	5	Disease resistance protein (TIR-NBS-LRR class) family
Phvul.010G028300.1	4.453	1	3	0	1	0	18	56	0	0	1	0	7	3	0	0	0	1	16	6	3	0	0	0	1	2	0	0	1	0	25	11	0	0	0	0	suppressor of npr1-1 constitutive 4
Phvul.010G028400.1	0	0	0	0	0	0	0	0	0	0	0	0	0	0	0	0	0	0	1	0	0	0	0	0	0	0	0	0	0	0	0	0	0	0	0	0	Disease resistance protein (TIR-NBS-LRR class) family
Phvul.010G028500.3	1	0	1	2	1.297	2.001	0	1	2	2	0	0	3.002	1.056	1	2	0	1.058	1	0	2.001	2.146	2	0	0	0	3	1	2	1	0	0	3	0	1	1.134	Disease resistance protein (TIR-NBS-LRR class) family
Phvul.010G028500.1	0	0	0	0	0	0	1	0	0	0	0	2	0	0	0	0	0	0	0	0	0	0	0	0	2	0	0	0	0	0	3	0	0	0	0	0	Disease resistance protein (TIR-NBS-LRR class) family
Phvul.010G028600.1	0	0	0	0	0	1	0	0	0	0	0	0	0	0	0	0	0	0	0	0	0	0	0	0	0	0	0	0	0	0	0	0	0	0	1	0	Disease resistance protein (TIR-NBS-LRR class) family
Phvul.010G028700.1	60.052	25.247	71.931	60.238	79.391	78.633	75.644	41.424	96.263	144.666	42.521	212.981	56.65	29.108	99.503	91.734	82.615	54.183	54.701	56.592	78.988	180.242	106.823	158.741	25.324	40.148	87.933	102.811	79.66	86.921	68.002	38.825	89.677	128.144	82.597	90.328	Disease resistance protein (TIR-NBS-LRR class) family
Phvul.010G028800.4	0	0	1	0	0	0	0	0	0	0	0	0	0	0	4.027	0	0	0	0	0	0	0	0	0	0	0	0	0	0	0	2.141	0	0	0	7.191	0	Disease resistance protein (TIR-NBS-LRR class) family
Phvul.010G028800.3	3.897	1	0	0	0	4.02	2.686	7.68	0	9.915	1.036	18.528	7.999	0	0	0	0	0	9.996	4.459	10.86	13.947	0	9.785	0	0	8.005	0	5	8.006	0	0	0	4.005	0	0	Disease resistance protein (TIR-NBS-LRR class) family
Phvul.010G028800.2	0	0	0	0	14.954	0	0	0	0	0	0	0	0	8.615	0	0	6	0	0	3.541	0	0	7.034	0	0	4.082	0	6	0	0	0	6.002	0	0	0	0	Disease resistance protein (TIR-NBS-LRR class) family
Phvul.010G028800.1	0	0	0	9.74	0	0	2.314	0	5.988	0	0	0	0	0	0	9.846	0	5	0	0	0	0	0	0	0	0	0	0	0	0	8.855	0	4.983	0	0	12.074	Disease resistance protein (TIR-NBS-LRR class) family
Phvul.010G028900.2	1	22	2	16	2.703	3.999	3	8	0	13	1	22	3.998	11.944	4	8	0	10.904	6	11	1	20.854	1	6	1	12	4	2	7	10	10	7	1	17.937	0	2.334	Disease resistance protein (TIR-NBS-LRR class) family
Phvul.010G028900.1	0	0	0	0	0	0	0	0	5	0	0	0	0	0	0	0	6	0	0	0	0	0	0	0	0	0	0	0	0	0	0	0	0	0	0	0	Disease resistance protein (TIR-NBS-LRR class) family
Phvul.010G029000.6	0	0	0	0	0	0	0	10.787	0	0	0	0	0	0	19.448	0	6.26	0	0	0	0	0	0	0	0	0	0	0	0	0	21.832	29.176	0	8.976	0	17.726	Disease resistance protein (TIR-NBS-LRR class) family
Phvul.010G029000.5	0	0	0	0	0	0	0	0	0	0	0	0	0	0	0	0	0	0	0	0	0	0	0	0	0	0	0	0	4.386	0	5.292	0	0	0	0	0	Disease resistance protein (TIR-NBS-LRR class) family
Phvul.010G029000.4	0	30.51	0	0	9.655	0	0	0	0	0	0	0	0	0	0	0	0	0	4.726	0	0	0	0	18.534	20.245	0	6.805	0	0	32.322	0	0	16.84	0	0	0	Disease resistance protein (TIR-NBS-LRR class) family
Phvul.010G029000.1	31.593	0	0	40.197	14.089	35.906	15.588	61.045	12.468	31.144	9.913	0	0	21.134	34.817	0	38.585	41.694	0	0	0	0	55.037	0	0	0	0	0	32.85	0	0	59.373	0	96.883	0	36.166	Disease resistance protein (TIR-NBS-LRR class) family
Phvul.010G029000.2	0	3.395	0	10.842	0	0	0	0	4.723	5.967	0	0	4.905	0	11.104	4.098	0	0	0	0	0	6.061	6.172	24.672	0	12.337	0	17.15	0	13.354	0	0	3.068	0	0	4.847	Disease resistance protein (TIR-NBS-LRR class) family
Phvul.010G029000.3	0	43.61	25.636	0	0	21.391	0	0	6.358	33.038	9.694	107.296	44.462	57.435	0	56.693	0	13.714	10.886	67.408	51.327	70.899	0	56.82	0	71.954	52.076	56.468	0	40.473	0	0	22.927	0	31.974	0	Disease resistance protein (TIR-NBS-LRR class) family
Phvul.010G029050.1	0	0	0	0	0	0	0	1	0	1	0	2	0	0	0	0	0	1	0	0	0	0	0	0	0	0	0	0	0	0	0	0	0	0	0	0	#NA
Phvul.010G029100.2	1	0	2.87	0	4.001	1.968	0	0	0	0	0	5.141	4	2	7	0	0	0	2	5.263	7	0	3.613	0	0	0	3.012	5.422	0	0	0	4.199	0	0	0	2.72	Disease resistance protein (TIR-NBS-LRR class) family
Phvul.010G029100.1	0	5.56	6.258	3.105	0	6.703	3.278	6.609	3.291	4.689	1	9.141	0	0	0	3.361	2.457	2.273	0	0	0	6.915	5.39	6.156	2.181	8.034	0	0	1.047	5.595	9.71	1.807	3.31	4.36	2.227	1.318	Disease resistance protein (TIR-NBS-LRR class) family
Phvul.010G029201.1	21	4.48	25.834	13.843	38	22.364	22.308	17	35.717	29.517	17.964	53.709	29.001	12	43.605	25.202	45.921	17.729	19	13	31.017	33.068	31.009	29.852	7.819	5	34	20	24.526	22.123	16.29	15	36.797	37.639	20.773	21.909	Disease resistance protein (TIR-NBS-LRR class) family
Phvul.010G029300.1	8.42	19.621	21.285	15.247	15.526	9.467	14.015	13.351	19.825	28.913	12.591	18.998	20.641	7.505	35.17	21.608	22.451	15.049	7.448	20.133	21.346	15.411	27.914	18.301	9.319	15.54	27.898	12.373	19.146	10.805	6.875	20.454	7.666	18.176	20.886	25.074	Disease resistance protein (TIR-NBS-LRR class) family
Phvul.010G029400.2	3	1	4	0	2	1	13	0	2	0	1	1	4	0	0	1	2	0	3	2	1	0	1	0	3	1	2	0	1	0	8	1	2	0	3.001	1	Disease resistance protein (TIR-NBS-LRR class) family
Phvul.010G029500.1	0	0	0	0	0	0	0	0	0	0	0	0	0	0	0	0	0	0	0	0	0	0	0	0	0	0	0	0	0	0	0	0	0	0	0	0	#NA
Phvul.010G029600.1	81.47	85.81	203.748	294.586	240.296	278.577	22.979	52.571	250.257	439.325	172.034	622.587	119.88	50.899	117.381	435.717	180.715	276.019	23.304	46.91	161.616	562.66	238.887	539.56	50.688	60.609	211.539	394.213	159.133	369.025	25.125	54.597	105.877	468.048	142.857	411.838	Disease resistance protein (TIR-NBS-LRR class) family
Phvul.010G029700.6	0	0	12.266	0	0	0	0	0	0	0	0	0	0	0	0	22.073	0	0	0	0	0	0	0	0	0	0	0	0	0	0	0	0	0	0	0	0	Disease resistance protein (TIR-NBS-LRR class) family
Phvul.010G029700.2	0	0	0	0	0	0	0	0	0	0	0	0	17.46	0	0	18.367	0	0	0	0	0	0	0	0	0	0	0	0	0	0	0	0	0	0	0	0	Disease resistance protein (TIR-NBS-LRR class) family
Phvul.010G029700.11	0	0	42.905	27.393	13.104	23.869	22.486	24.731	34.486	13.212	0	50.661	41.958	0	48.015	8.614	4.921	22.548	48.123	19.387	26.234	15.418	6.734	0	10.145	48.358	6.25	10.892	13.365	11.035	6.246	78.828	0	23.186	26.455	25.164	Disease resistance protein (TIR-NBS-LRR class) family
Phvul.010G029700.8	17.609	84.61	0	0	20.812	0	59.508	0	0	39.896	29.074	0	0	167.966	0	0	37.407	0	0	81.998	0	48.364	32.918	27.864	28.689	0	39.123	19.8	14.791	25.912	38.448	0	39.527	0	0	0	Disease resistance protein (TIR-NBS-LRR class) family
Phvul.010G029700.1	11.161	48.343	0	3.1	0	0	18.754	74.687	0	3.022	4.533	9.241	0	17.378	33.935	0	7.421	2.914	18.74	10.899	6.116	10.275	14.167	0	4.02	51.993	2.537	20.948	14.463	3.592	9.396	42.459	11.635	7.984	0	0	Disease resistance protein (TIR-NBS-LRR class) family
Phvul.010G029700.10	0	0	18.378	0	0	0	0	51.899	39.299	0	0	0	78.269	0	0	12.678	0	0	0	0	0	0	0	0	24.949	22.652	0	0	0	0	29.373	43.959	0	0	24.496	0	Disease resistance protein (TIR-NBS-LRR class) family
Phvul.010G029700.9	78.091	160.065	0	23.951	27.349	21.128	30.064	139.021	0	33.62	14.123	31.395	0	133.603	98.725	0	29.507	20.534	74.072	159.755	62.642	28.865	47.944	16.1	0	165.789	37.063	24.046	40.388	11.217	47.061	129.046	17.829	33.971	0	14.839	Disease resistance protein (TIR-NBS-LRR class) family
Phvul.010G029800.1	52.004	354	73	55.023	37	43	94	307	107	100	78	47	19	288.947	169.333	67	40	45	87	288.958	72	124.056	31	54	39	373	56	100	90	56	92	329	61	130	72	55	Disease resistance protein (TIR-NBS-LRR class) family
Phvul.010G029900.1	715.126	831.349	667.005	588	878.296	733.031	1269.702	742	663	886.013	851.489	831.751	765.983	948.695	859.094	737.128	874.001	884.391	970.886	1400.111	705.987	903.374	803.351	845	635.239	793.723	756.918	909.051	926.531	683	1098.587	1030.66	690.003	892.225	853.035	722.56	carboxyl terminus of HSC70-interacting protein
Phvul.010G030000.1	0	0	0	0	0	0	0	0	0	0	0	0	0	0	0	0	0	0	0	0	0	0	0	0	0	0	0	0	0	0	0	0	0	0	0	0	sugar transporter 14
Phvul.010G030100.1	818.899	1608.798	247	202	293.418	365.367	11510.04	5713.125	665.001	667.062	734.004	858.002	449	2704.317	753.805	257	265.374	378.177	11890.414	10021.753	280.137	538.137	676.014	455.212	558.178	2842.913	280.992	891.027	552	361.205	18857.966	6986.156	481.583	811.008	775	615.5	AGC (cAMP-dependent, cGMP-dependent and protein kinase C) kinase family protein
Phvul.010G030200.1	878.433	921.619	686.385	647	796.579	637.379	1117.059	1070.994	742.01	710.98	791.714	631	904.325	951.284	931.721	669.227	891.972	642.941	1058.798	1275.712	1019.015	765.649	1187.849	691.333	872.076	916.963	812.734	771.12	865	622.26	1168.637	1108.25	1034.243	771.321	1125.998	681.65	RNA polymerase II, Rpb4, core protein
Phvul.010G030300.1	0	0	0	0	0	0	0	0	0	0	0	0	0	0	0	0	0	0	0	0	1	0	0	1	0	0	0	0	0	0	0	0	0	0	0	0	sugar transporter 1
Phvul.010G030500.2	188.05	225	450.756	487.981	372.932	331.285	355.027	148	324	320.816	316.002	280	141	297.792	141.019	362.01	189.56	460.771	245	121	140.957	398.982	103	302	165	244.815	173	250.07	259.115	434.063	227	109	120	303.118	115	237.028	auxin-responsive family protein
Phvul.010G030600.1	14.863	52.564	39.666	44.161	25.52	20.89	45.661	28.913	34.855	56.186	0	7.459	14.065	0	26.694	28.716	28.138	15.416	34.506	37.567	21.503	40.327	23.855	25.031	5.038	4.189	8.31	24.937	29.474	32.762	44.822	30.191	15.276	45.661	18.401	12.284	lipase class 3 family protein
Phvul.010G030600.2	464.448	236.436	381.335	421.84	483.48	422.11	767.385	214.087	481.165	484.885	521	586.541	448.935	263.225	317.333	439.319	389.862	426.894	518.494	140.431	342.683	549.673	450.149	553.099	277.962	212.158	447.69	445.487	327.526	468.421	553.251	154.011	279.728	508.339	437.678	516.716	lipase class 3 family protein
Phvul.010G030700.1	0	1	1	0	1	0	2	0	1	1	0	1	0	0	0	0	0	0	1	0	0	1	1	0	0	0	2	0	0	1	2	0	0	0	0	0	exocyst complex component sec15A
Phvul.010G030800.1	49	23	97	49	106	57	69	10	90	50	53	38	57	91	62	119	46	104.023	45	27	80	84	29	60	57	54	59	34	78	86	67	15	48	70	26	44	asparaginyl-tRNA synthetase 2
Phvul.010G030900.1	7	1	3	0	0	1	4.053	1	1	0	1	0	12	0	1	0	1	0	4	0	1	1	2	0	8	0	2	3	1	1	2	0	0	1	0	0	Homeodomain-like superfamily protein
Phvul.010G031000.2	0	0	1	0	0	1	0	0	0	0	0	0	0	0	0	0	0	0	0	0	0	0	1	0	0	0	0	0	0	0	0	0	0	0	0	0	stomagen
Phvul.010G031100.1	3	0	1	0	1	1	0	0	3	1	0	5	0	0	1	3	1	4	0	0	3	7	1	2	0	2	0	1	0	3	3	2	1	2	0	2	#NA
Phvul.010G031200.1	437	226.317	125	94.045	137	111	315.069	235	93	146.789	125.001	100	413	292.006	242.303	128	236	120	281	212	263.001	125.66	349.711	118	388.326	192	185	119	248.036	107	299	241	274	128	231	110	#NA
Phvul.010G031300.1	45	11	184.046	132.002	183.025	130	21	2	165	125	173	120	47	13	127.071	152	135	169	18	10	172	224	155	165	50	26	139.175	119	108	143	13	9	167.19	123	136	142	#NA
Phvul.010G031500.1	859	309.231	1059.207	800	756.648	665.006	508	97	799	641	586	802.083	1031.862	510.074	1151.056	820.36	1191.738	557.093	637	102	1616	641.983	1368.383	494	1154.999	569.045	1753.302	1250.675	737.17	475	671.328	90	1498.076	649.859	1229.28	492	Actin binding Calponin homology (CH) domain-containing protein
Phvul.010G031600.1	1	3.661	1	0	2	0	0	2	1	0	0	0	0	0	1	1	1	0	0	0	1	0	0	0	3.661	0	0	0	1	0	1	0	2	2	5	0	DNA binding;ATP binding
Phvul.010G031700.5	4.437	15.438	0	0	0	0	0	0	5.002	4.598	0	0	16.083	4.536	12.504	11.509	3.617	0	4.45	0	0	28.139	0	4.855	0	0	0	0	5.678	0	4.684	0	0	4.707	0	0	Spc97 / Spc98 family of spindle pole body (SBP) component
Phvul.010G031700.4	0	7.25	0	0	0	4.229	0	0	0	0	0	7.935	0	0	0	0	0	6.285	0	4.382	5.776	0	0	0	0	0	0	0	0	0	0	0	5.027	14.933	0	0	Spc97 / Spc98 family of spindle pole body (SBP) component
Phvul.010G031700.3	0	0	0	0	0	0	0	0	0	0	0	0	0	0	0	0	0	0	0	0	0	0	0	0	0	0	0	0	0	0	0	0	0	0	0	0	Spc97 / Spc98 family of spindle pole body (SBP) component
Phvul.010G031700.2	0	0	0	0	0	0	0	0	0	0	0	4.247	0	0	0	0	0	0	0	0	0	3.885	0	0	0	0	0	0	0	0	0	0	0	0	0	0	Spc97 / Spc98 family of spindle pole body (SBP) component
Phvul.010G031700.1	217.563	186.313	90	140	126	86.771	123	239.966	99.998	144.402	67	127.819	259.917	227.464	121.496	141.493	108.436	120.715	94.55	166.618	105.224	152.976	119.019	123.145	149	200	138	155	109.322	90.313	79.316	191	70.973	135.361	78	98	Spc97 / Spc98 family of spindle pole body (SBP) component
Phvul.010G031800.1	7	2.339	1	0	3	0	3	0	2	0	1	0	2	0	1	1	3	1	2	1	2	2	0	0	2.339	1	0	1	2	0	0	3	0	0	1	1	DNA binding;ATP binding
Phvul.010G031900.1	611	420.024	2264.188	478.29	1426.016	382	911	521.017	1398.923	308	1568.823	378.476	863	442.018	3220.012	370	1666.743	478.014	776.988	847.613	2126.29	351.021	1382.99	398.001	950.12	579.707	2457.192	367.138	2153.797	414	812	690	1746.989	374	1607.989	321	receptor-like protein kinase 1
Phvul.010G032000.1	8	12	26	10	9	5	33	27	24	6	33	8	4	16	81.123	1	13	4	23	28	30	7	19	0	5	14	19	1	98	7	26	20	23	9	64	0	receptor-like protein kinase 1
Phvul.010G032100.1	3710.574	1940.294	587.857	629	444.238	476.002	1194.075	1355.832	313	315	600.079	444	2766.459	2200.485	1494.484	298	686.46	653.976	1474.484	865.36	774.026	357.043	879.007	282	3315.4	1766.563	799.933	642.456	1123.188	399.001	1420.047	1014.33	645	354	714.857	317.003	Ribosomal protein S6e
Phvul.010G032200.2	565.576	472.814	894.23	1085.502	937.866	755.588	465.643	462.742	846.895	790.914	715.37	774.079	554.082	495.743	663.287	1058.857	658.335	988.422	293.735	915.847	788.64	1257.305	439.595	772.89	601.079	481.58	824.403	981.823	713.053	737.41	369.817	562.684	635.157	1021.235	788.242	739.298	serine carboxypeptidase-like 20
Phvul.010G032200.1	471.007	1544.146	1167.436	1099.509	811.748	994.848	381.184	1353.099	832.59	1002.759	503.836	811.231	712.028	1185.74	1289.809	1194.276	920.499	694.577	382.412	1401.777	1081.62	1038.259	1070.671	899.739	625.503	1419.394	1318.887	1542.369	985.826	784.732	240.264	1709.458	900.374	1104.571	738.679	693.721	serine carboxypeptidase-like 20
Phvul.010G032300.2	0	0	0	0	0	0	0	4.876	0	0	31.814	0	0	0	0	0	0	0	0	0	0	0	0	0	0	0	0	0	0	0	0	5	0	0	0	0	PLAT/LH2 domain-containing lipoxygenase family protein
Phvul.010G032300.1	17	8	42	29	37	34	17	3.124	40	30	7.186	37	22	34	37.001	35	33	33	24	12	28	39	23	26.854	24	23.011	39	31	36	37	46.022	0	24	38	20	35	PLAT/LH2 domain-containing lipoxygenase family protein
Phvul.010G032400.1	168.004	164	82	34	267	49	2845.425	174	121	113	423.03	115	77	128	729.802	19	322	125.013	1634.785	515.995	96	137	137	93	78	483.001	265	38	1389.153	167	1367.108	295	89	100	482.017	54	DNA binding;ATP binding
Phvul.010G032600.3	21	12.014	28	26	31	20	52	24.988	31	18	20	17	34	32	42.594	34	28	25	34	21	39	32	40	26	30	12	30.998	40	39	12	44	18	34	32	34	19	Far-red impaired responsive (FAR1) family protein
Phvul.010G032700.1	1344	1386.109	522.005	607	518	466.964	945.994	1319.3	542.119	593.584	436.517	596	1274.305	1504.353	526.253	580.624	457	586.064	901.979	1205.079	533	542.645	421	455.006	1042.84	1182.15	512.427	588.014	458.003	530.028	830	1141.409	423	590	464	498.1	Sec23/Sec24 protein transport family protein
Phvul.010G032800.1	0	0	0	0	0	0	0	0	0	0	0	0	0	0	0	0	0	0	0	0	0	0	0	0	0	0	0	0	0	0	0	0	0	0	0	0	Putative membrane lipoprotein
Phvul.010G032900.1	898.812	325.97	1996.25	1813.483	4015.22	3113.528	783	160	3722.267	3427.671	3146.957	2763.856	1204.352	369	1753.512	2438.459	4035.168	3304.923	329	175	3000.881	4062.223	3694.145	4239.159	868	394	2298	2315.001	2733.198	2877.865	280	274.003	3033.994	3466.981	3366.937	3491.505	NAD(P)-binding Rossmann-fold superfamily protein
Phvul.010G033000.1	95	27	100	91	159	95	70	19	135	79	116	224	133	30	158	65	223	54	229	30	185.001	153.001	106	75	125	45	158.384	75	119	49.017	316	23	154	86	118	87	Ankyrin repeat family protein
Phvul.010G033100.1	1	0	3	1	2	3	0	0	2	5	3	3	2	2	7	2	1	1	3	1	8	4	0	5	0	0	1	2	2	0	3	0	1	0	1	4	Ankyrin repeat family protein
Phvul.010G033200.1	4031.614	2711.724	1031.089	1378.898	758.051	833.184	2302.34	2411.039	671.913	858.151	1036.5	912.056	3301.844	3319.762	1650.036	853.813	1001.273	1494.129	2236.852	1712.674	996.189	810.405	967.078	764.425	4365.989	2443.912	1357.286	1385.018	1350.985	894.554	2300.345	2029.839	1136.709	931.121	1029.407	743.966	Ribosomal S17 family protein
Phvul.010G033300.1	4685.103	2596.034	1096.82	1405.322	813.949	783.845	2601.365	2337.329	695.895	853.418	1161.5	803.944	3419.046	3108.281	1871.668	905.815	1085.727	1238.193	2469.232	1708.713	1093.815	739.705	1202.824	674.905	4519.075	2425.652	1231.785	1294.55	1523.484	862.524	2486.651	1929.767	1235.212	932.892	1125.413	703.034	Ribosomal S17 family protein
Phvul.010G033400.1	2	27	2	2	3	1	7	53	2	5	1	2	1	27	5	3	1	2	6	72	4	6	2	4	1	21	4	3	3	1	7	66	3	4	3	1	non-specific phospholipase C4
Phvul.010G033500.1	1007.096	871.775	820.038	677	643.687	565.001	606.012	673	566.307	607.547	485.998	488	975.932	934.487	1093.265	722.139	715	574	575	548.234	917.336	602.351	860.972	544	907	845.026	1084.207	918.917	747.03	561	550.227	667	850.028	602	788	490	beta-hydroxyisobutyryl-CoA hydrolase 1
Phvul.010G033600.1	1014	3717.208	165	191.318	104	59	8461.91	4448.189	157	316.999	212	163	639	4723.686	912.206	86.033	159	363.991	4907.792	6308.846	387.848	313	301	88	721	4271.529	280	432	552	152	5869.004	5544.366	268.202	363	227	122.025	Yippee family putative zinc-binding protein
Phvul.010G033866.1	2775.868	12009.274	448	419	380.078	276	1470.794	8298.571	419	448	380	351	1204.46	9060.945	918.965	422	711.868	795.009	1075.322	8139.96	725.992	498	673	352	996	10403.047	752	916.276	1009.14	388	1489.995	9424.982	813	541	690	332	transthyretin-like protein
Phvul.010G034132.1	0	0	0	0	0	0	0	0	0	0	0	0	0	0	2	0	0	0	0	0	1	0	2	0	0	0	0	0	0	0	0	0	0	0	2	0	Heavy metal transport/detoxification superfamily protein
Phvul.010G034400.1	142.01	19	266	194	240.199	146.012	249	72	108	196	139.58	182	111	14	216.528	221	230.289	259	177	191	118	298.151	247	232.249	99	14	242	250	117	160	207	90	106	188	178	125	Seven transmembrane MLO family protein
Phvul.010G034500.1	0	0	0	0	0	0	0	0	0	0	0	0	0	0	0	0	0	0	0	0	0	0	0	0	0	0	0	0	0	0	0	0	0	0	0	0	#NA
Phvul.010G034600.1	655.137	371.814	226	200.889	271.508	223.332	599.924	329	254.155	243.138	298.051	214.71	567.938	366.02	324.26	170.918	291.929	248.891	623.946	343.866	336	310	350.294	281.363	554.526	336.318	248.892	257.662	328.026	232.242	669.344	327.282	343.411	323.071	338.663	254.809	like heterochromatin protein (LHP1)
Phvul.010G034600.2	17.049	3.299	0	0	3.492	3.787	4.075	0	7.751	3.862	3.949	11.29	3.426	0	3.742	10.168	4.071	24.123	0	0	0	0	12.707	2.916	10.951	9.678	9.108	19.339	8.013	24.763	3.656	11.023	17.589	15.935	3.337	4.283	like heterochromatin protein (LHP1)
Phvul.010G034700.1	0	0	0	0	0	0	0	0	0	0	0	1	0	0	0	0	2	0	1	0	0	0	0	0	0	1	0	0	1	1	0	0	0	0	0	0	#NA
Phvul.010G034800.9	0	0	0	0	0	0	0	0	0	0	0	0	0	0	0	0	0	0	0	0	0	0	0	0	0	0	0	0	0	0	0	0	0	0	0	0	#NA
Phvul.010G034800.8	0	0	0	0	0	0	0	0	0	0	0	0	0	0	0	0	0	0	0	0	0	0	0	0	0	0	0	0	0	0	0	0	0	0	0	0	#NA
Phvul.010G034800.7	0	0	0	0	0	0	0	0	0	0	0	0	0	0	0	0	0	0	0	0	0	0	0	0	0	0	0	0	0	0	0	0	0	0	0	0	#NA
Phvul.010G034800.6	24.297	8.195	16.625	5.394	7.188	0	26.933	18.851	0	0	12.47	25.531	7.907	6.897	18.682	23.989	5.156	0	17.739	9.568	6.516	0	0	84.16	19.126	0	26.746	5.168	0	5.899	0	42.535	6.868	0	0	0	#NA
Phvul.010G034800.5	0	0	0	0	0	0	0	0	0	0	0	0	0	0	0	0	0	0	0	0	0	0	0	0	0	0	0	0	0	0	0	0	0	0	0	0	#NA
Phvul.010G034800.4	0	5.969	0	0	0	0	0	0	0	0	0	0	0	7.8	6.97	0	0	0	7.812	0	0	0	0	0	17.96	6.192	0	0	8.573	0	0	11.341	0	0	10.693	0	#NA
Phvul.010G034800.2	41.785	101.439	18.392	0	5.674	26.695	29.177	82.602	40.026	48.902	20.456	15.021	41.16	107.682	34.918	14.743	28.522	26.625	24.218	101.235	13.076	27.319	31.263	20.914	27.301	129.782	44.263	43.537	35.442	25.033	27.484	72.834	48.09	47.851	5.416	23.95	#NA
Phvul.010G034800.3	0	0	10.836	0	7.157	14.931	0	9.563	0	0	0	0	9.785	7.072	0	0	0	0	8.962	9.682	0	12.235	0	0	0	0	0	0	10.852	0	0	7.126	12.471	0	13.946	8.456	#NA
Phvul.010G034800.1	319.918	446.493	243.255	292.661	346.982	257.374	541.264	402.186	299.196	356.119	302.728	327.432	332.148	438.677	459.458	302.441	350.322	316.508	439.289	531.828	431.558	437.259	471.737	284.926	225.661	450.329	364.057	335.523	351.133	308.287	475.516	419.169	300.57	434.158	360.951	288.593	#NA
Phvul.010G034901.1	5	11	5	13	9	13	15.021	15	11	7	14	20	7	20	9	14	1	10.007	17	27	7	13	10	16	4	8	11	17	9	7	14	20	8	23	13	15	SNARE associated Golgi protein family
Phvul.010G035000.1	2	0	0	0	0	0	0	0	0	0	1	2	0	1	1	0	0	0	0	0	0	0	0	0	0	0	1	0	0	0	0	0	0	0	0	0	SNARE associated Golgi protein family
Phvul.010G035100.1	95.888	26.103	23.989	4.097	14.554	31.819	46.071	35.204	11.211	21.501	27.848	4.529	53.262	62.807	29.262	3.36	19.55	43.731	59.366	60.669	48.574	18.016	42.966	9.629	72.683	50.313	25.749	28.007	41.876	4.197	40.383	34.736	18.974	20.75	26.108	32.726	MAK16 protein-related
Phvul.010G035100.2	327.73	277.268	105.202	99.154	107.032	123.704	237.008	182.59	99.284	111.808	135.624	118.822	291.704	251.684	229.591	100.822	167.975	117.558	127.585	133.236	193.381	113.155	208.043	108.48	187.465	246.754	128.736	134.017	176.801	130.653	148.974	177.054	191.936	121.246	191.717	88.822	MAK16 protein-related
Phvul.010G035200.1	16	2	3	2	11	6	623.012	13	4	6	11	6	10	8	4	3	7	17	217	28.048	10	13	6	5	15	0	5	2	16	10	474	6	7	5	4	5	cytokinin response factor 4
Phvul.010G035300.1	0	0	0	0	0	0	0	0	0	0	0	0	0	0	0	0	0	0	0	0	0	0	0	0	0	0	0	0	0	0	0	0	0	0	0	0	#NA
Phvul.010G035400.1	0	0	0	0	0	0	0	0	0	0	0	0	0	0	0	0	0	0	0	0	0	0	0	0	0	0	0	0	0	0	0	0	0	0	0	0	#NA
Phvul.010G035500.1	3	179	0	2	3	2	45.007	47.477	2	4	7	5	2	166	7	2	3	5	53	277.088	7	8	5	2	5	185	3	5	31	5	108	154.033	4	9	7	4	#NA
Phvul.010G035600.1	18	0	6	3	2	1	5	1	2	6	5	1	8	4	4	1	4	0	11	2	4	0	3	2	11	3	3	1	2	0	7	3	6	1	1	1	basic helix-loop-helix (bHLH) DNA-binding superfamily protein
Phvul.010G035700.1	0	0	0	0	0	0	0	0	0	0	0	0	0	0	0	0	0	0	0	0	0	0	0	0	0	0	0	0	0	0	0	0	0	0	0	0	#NA
Phvul.010G035800.2	269.443	356.894	525.604	343.448	283.462	242.661	982.312	593.405	475.922	423.191	618.464	385.069	250.133	256.54	923.057	426.853	369.447	598.3	627.165	613.947	570.735	476.407	322.022	433.186	455.626	253.802	473.527	437.34	663.024	406.318	613.052	651.36	478.61	588.809	727.305	447.753	BAK1-interacting receptor-like kinase 1
Phvul.010G035800.1	504.793	1141.598	879.518	764.731	826.539	631.894	2237.173	1349.003	786.874	739.19	953.932	579.052	620.084	1060.194	2015.151	559.158	843.322	757.706	1282.985	1923.34	996.315	745.637	861.978	628.245	507.142	1477.593	1064.274	644.66	1770.044	660.825	1449.804	1615.926	988.897	928.623	1153.664	549.29	BAK1-interacting receptor-like kinase 1
Phvul.010G035850.1	353.836	331.901	391.121	533.92	557.119	567.83	48	309.143	367.474	466.813	260.224	261	311	282.847	244	332.738	275	283.009	344	326.873	166.084	442.018	199.868	240.009	191.999	235	213.062	152	971.979	231.009	88	88	161	243.83	466.054	241.945	#NA
Phvul.010G035900.1	2158.162	2307.75	2221.68	2171.185	1572.101	1698.497	2541.499	3051.875	2182.724	2242.692	1860.423	1846.654	2285.966	2240.351	2375.534	2126.84	2405.27	1913.642	2790.954	3735.959	3037.664	2370.395	2183.813	1929.773	2829.043	2309.827	2211.461	2214.9	1849.796	1890.073	2448.704	3550.858	2835.383	2438.19	2298.594	2012.136	FRIGIDA-like protein
Phvul.010G036000.2	0	39.689	48.823	22.988	19.026	125.504	16.66	0	44.429	111.876	0	66.074	0	12.163	107.05	0	16.621	20.532	0	39.801	43.515	76.517	116.379	48.046	0	0	0	16.562	49.992	0	0	62.811	0	54.92	136.215	61.746	FRIGIDA-like protein
Phvul.010G036000.1	335.337	679.089	349.347	0	284.917	230.989	160.55	215.847	533.836	478.802	980.912	257.593	231.221	457.362	576.439	306.113	400.369	281.66	89.777	433.765	317.534	399.383	565.787	235.901	398.514	328.009	314.743	409.252	646.114	420.265	404.958	163.755	440.121	471.69	336.449	479.142	FRIGIDA-like protein
Phvul.010G036000.3	1528.284	1218.25	1967.656	2107.012	2025.855	1833.891	1780.506	1621.429	1925.805	1849.213	1666.585	2249.744	1752.324	1131.937	2378.442	1834.058	2905.269	2424.808	1985.537	1674.185	3331.73	1940.448	2373.303	2145.793	1552.47	1315.213	2276.942	1749.1	1912.221	1989.866	1528.489	1932.229	2940.812	2158.858	2859.822	2088.1	FRIGIDA-like protein
Phvul.010G036100.1	0	0	0	0	0	0	0	0	0	0	0	0	0	0	0	0	0	0	0	0	0	0	0	0	0	0	0	0	0	0	0	0	0	0	0	0	2-oxoglutarate (2OG) and Fe(II)-dependent oxygenase superfamily protein
Phvul.010G036300.1	222	409.002	117	115	139	130	196.339	388	163	147	107.099	129	204.998	358.211	202	126.104	142	137.004	193	471.288	212	200	263	135	161	352.139	211.974	171	185.075	99	188	427.853	182	187	192	128	autophagocytosis-associated family protein
Phvul.010G036400.1	123	45	151	165.004	259	216	60	48	186	204	203	195.003	143	60	171	172.98	238.683	213	40	34.992	240.264	218.67	310	262	69	28	190.035	166	195	186.246	29	54	220.076	214.192	251	217.551	bacterial hemolysin-related
Phvul.010G036500.2	0	0	3.604	9.003	43.309	20.528	7.07	0	22.648	9.824	3.421	40.566	28.7	4.828	9.7	62.329	36.716	22.463	11.675	6	10.426	42.275	42.952	63.746	0	4.354	46.156	17.714	21.123	68.664	0	0	9.476	50.498	19.93	77.924	alpha/beta-Hydrolases superfamily protein
Phvul.010G036500.1	157	40	686.423	651.442	1587.868	1351.471	81.93	4	1127.091	1237.221	1046.579	1245.205	270.3	75.172	385.489	1032.048	1246.289	1316.537	54.325	0	671.581	1335.466	1227.14	1633.583	189.136	88.646	652.677	578.286	1132.865	1519.41	34	19	720.077	1014.501	857.071	1358.476	alpha/beta-Hydrolases superfamily protein
Phvul.010G036600.1	0	0	0	0	0	0	0	0	0	0	0	0	0	0	0	0	0	0	0	0	0	0	0	0	0	0	0	0	0	0	0	0	0	0	0	0	Pectin lyase-like superfamily protein
Phvul.010G036700.1	0	0	0	0	0	1	0	0	0	0	0	0	1	0	0	0	0	0	0	1	0	0	0	0	0	0	0	0	0	0	0	0	0	0	0	0	#NA
Phvul.010G036800.1	91.029	18.417	244.656	272.011	265.327	210.026	19.843	10.715	160.261	235.898	196.166	201.569	226.42	22.371	103.682	243.318	258.803	303.844	40.793	7.65	138.906	295.367	108.171	239.854	216.782	41.719	180.109	146.284	219.012	255.735	8.738	8.372	106.201	203.914	78.212	183.87	UDP-Glycosyltransferase superfamily protein
Phvul.010G036900.1	1.965	1	14.222	36.973	25.05	27.158	3	1	30.146	61.941	19.194	47.238	7.064	0	2.008	18.164	13.289	55.323	1.016	0	5.029	70.678	2.032	30.013	6.057	1	2	11.001	15.126	29.003	0	2	3.027	60.205	3.073	19.945	UDP-Glycosyltransferase superfamily protein
Phvul.010G037000.1	36.999	42.387	132.298	215.996	130.634	142.996	6.158	36.283	139.544	223.104	125.645	162.281	22.762	28.597	96.317	160.695	104.373	314.309	15.19	34.662	89.065	256.758	56.772	170.475	28.196	23.015	65.886	145.042	94.124	185.268	6.262	36.628	60.745	239.04	51.719	150.399	UDP-Glycosyltransferase superfamily protein
Phvul.010G037100.1	0	0	0	0	0	0	0	0	0	0	0	0	0	0	0	0	0	0	0	0	0	0	0	0	0	0	0	0	0	0	0	0	0	0	0	0	Pectin lyase-like superfamily protein
Phvul.010G037200.1	0	0	0	0	0	0	0	0	0	0	0	0	0	0	0	0	0	0	0	0	0	0	0	0	0	0	0	0	0	0	0	0	0	0	0	0	Pectin lyase-like superfamily protein
Phvul.010G037300.1	0	0	0	0	0	0	0	0	0	0	0	0	0	0	0	0	0	0	0	0	0	0	0	0	0	0	0	0	0	0	0	0	0	0	0	0	Pectin lyase-like superfamily protein
Phvul.010G037400.1	0	0	0	0	1	0	0	0	0	0	0	0	0	0	0	0	0	0	0	0	0	0	0	0	0	0	0	0	0	0	0	0	0	0	0	0	Pectin lyase-like superfamily protein
Phvul.010G037500.1	0	0	0	0	2.993	4	1	1	1	2.025	3	3	0	1	0	0	4	2	0	0	0	3.384	2.251	4	0	0	1	5	1	3	0	1	3	5.004	0	6	#NA
Phvul.010G037600.1	74.007	27.196	303.332	292.071	356.241	239.864	38.999	14.003	309.396	267.281	312.236	233.975	85.759	38.092	176.989	323.883	194.535	340.902	16	13.688	148	368.813	167.746	351.666	88.966	33.019	232.006	299.673	208.809	317.033	16	22	148	341.903	139.996	229.256	UDP-Glycosyltransferase superfamily protein
Phvul.010G037700.1	0	0	0	0	0	0	0	0	0	0	0	0	0	0	0	0	0	0	0	0	0	0	0	0	0	0	0	0	0	0	0	0	0	0	0	0	Pectin lyase-like superfamily protein
Phvul.010G037800.1	0	0	0	0	0	0	0	0	0	0	0	0	0	0	0	0	0	0	0	0	0	0	0	0	0	0	0	0	0	0	0	0	0	0	0	0	Pectin lyase-like superfamily protein
Phvul.010G037900.1	0	0	0	0	0	0	0	0	0	0	0	0	0	0	0	0	0	0	0	0	0	0	0	0	0	0	0	0	0	0	0	0	0	0	0	0	Pectin lyase-like superfamily protein
Phvul.010G038000.1	0	0	0	0	0	0	0	0	0	0	0	0	0	0	0	0	0	0	0	0	0	0	0	0	0	0	0	0	0	0	0	0	0	0	0	0	Pectin lyase-like superfamily protein
Phvul.010G038100.1	0	0	0	0	0	0	0	0	0	0	0	0	0	0	0	0	0	0	0	0	0	0	0	0	0	0	0	0	0	0	0	0	0	0	0	0	Pectin lyase-like superfamily protein
Phvul.010G038200.1	567.017	587	1440.546	1675.706	850.444	1005.121	426	490	1038.448	1303.735	751.82	1067.017	981.072	652.326	1429.004	1149.014	1275.087	713.32	446.844	478.873	1799.044	1315.937	1257.57	779.148	923.423	780.419	1538.796	1625.799	974.694	765.151	413	497.001	1796.732	1250	1161.241	814.422	Zinc-binding dehydrogenase family protein
Phvul.010G038300.1	372	480.028	294	324.955	267.057	277.062	570.031	503.004	341.172	375	266	307	387.005	421	339.881	325	340	316.997	399	537.116	357.025	387	362.373	296	362.037	373.132	354.001	365.786	288	267	451	575.2	332	382	367	283.334	Protein of unknown function (DUF3550/UPF0682)
Phvul.010G038400.3	0	0	0	17.912	0	0	14.586	0	0	9.481	0	0	0	0	12.429	0	14.42	0	0	10.281	0	23.197	7.194	8.253	0	0	26.108	0	0	65.255	0	0	9.331	67.808	31.938	26.58	glutamate tRNA synthetase
Phvul.010G038400.1	982.546	773.021	1056.516	1325.513	811.501	1157.269	572.414	499.128	681.016	724.525	593	667.118	1094.003	952.282	865.901	976	865.168	775.243	582.009	450.42	834.103	734.827	895.92	795.747	1071.091	818.381	923.893	1103	729.441	784.597	400	553	685.675	744.573	728.066	719.197	glutamate tRNA synthetase
Phvul.010G038500.2	0	6.205	0	0	0	0	4.364	0	3.776	3.797	0	0	6.29	4.754	0	0	0	0	0	1.714	1.983	1.799	5.572	0	0	5.785	0	0	5.001	0	0	1.753	1.782	1.682	0	0	#NA
Phvul.010G038500.1	356	259.795	407.963	323	278	268.025	303.636	330	273.224	307.836	298.067	255	418.71	221.246	477.948	353.329	318	259	317	244.337	479.017	305.215	405.462	259	383.179	206.215	421.262	368	341.902	209.03	249	327.248	398.218	311.318	385	278.001	#NA
Phvul.010G038600.1	381.12	593.556	405.604	310	651.114	469	467.259	491	662.737	641.994	568	468	424.508	684.103	698.69	584	740.3	576.731	340	626.748	755.993	810.863	830.152	655	429	522.721	636	643.034	695.836	414	320	576.617	884.931	705.327	888.532	540.972	Calcium-binding EF hand family protein
Phvul.010G038700.1	1	7	5	2	4	2	36	7	4	3	4	7	4	7	8	6	4	5	34	23	8	9	8	9	4	4	12	10	5	2	30	4	6	8	5	3	Calcium-binding EF hand family protein
Phvul.010G038800.1	1431.821	1471.69	3500.17	3272.255	1854.699	2421.948	1235.186	565.683	1025.996	1147.622	1556.162	1177.423	1477.924	1121.758	2802.858	2463.51	2096.112	2038.123	849.108	616.821	2037.805	1260.666	2054.974	1516.629	1725.939	1903.06	3776.684	3003.348	2278.73	2465.946	750	1001.979	2329.115	1051.264	1910.576	1310.856	alkenal reductase
Phvul.010G038900.1	0	0	0	0	0	0	0	0	0	0	0	0	0	0	0	0	0	0	0	0	0	0	0	0	0	0	0	0	0	0	0	0	0	0	0	0	Pectin lyase-like superfamily protein
Phvul.010G039000.1	0	0	0	0	0	0	0	0	0	0	0	0	0	0	0	0	0	0	0	0	0	0	0	0	0	0	0	0	0	0	0	0	0	0	0	0	Pectin lyase-like superfamily protein
Phvul.010G039100.1	28.001	1	343.992	246.714	284	208.644	9	1	192.419	165	171.072	167.022	61	1	122	271	148.275	161	4	1	115	150	144	151	50	9	199	184.617	211	203	4	0	120	126.374	154	177	Zinc-binding dehydrogenase family protein
Phvul.010G039200.1	36	1	49	46	62	25	21	1	35.582	39	49.35	47	40	5	15	53	33	59	3	5	20	55	23	44	37	7	28	34	29	42	5	7	17	41	10	40	Zinc-binding dehydrogenase family protein
Phvul.010G039300.1	127	63	780.036	1123	901.731	850.005	50	20	450	686.133	625.62	1157.78	220.983	20	710.708	700.903	848.359	1020.146	71	24	289	784.27	426	999.111	143.977	40	805.55	1014.018	704.948	1030.692	51	22	304.795	636	628	876.015	alkenal reductase
Phvul.010G039400.1	1	1	0	0	1	0	1	0	0	0	1	0	2	0	1	0	0	0	2	0	0	0	0	0	0	0	0	0	1	1	2	1	1	0	0	0	#NA
Phvul.010G039500.1	2	1	1	1	0	0	0	2	0	1	1	3	1	0	0	1	0	1	1	4	1	1	3	0	0	0	2	0	2	0	3	1	0	1	1	3	#NA
Phvul.010G039600.1	211	160.035	418.662	379.037	336	324.547	161.017	76.002	222	219	364	318.119	162	208.022	200	402.632	227.001	377.756	129	91	182.799	224	149	312.155	228	145.015	312	351.536	223.054	326.098	98	93	166.624	235.299	190	301.05	Major facilitator superfamily protein
Phvul.010G039700.1	895.976	630.248	596.624	614	678.998	548.017	582.258	701	661.205	699	451	789.495	932.217	616.983	697.34	609.002	691	683.985	518	736	878	663.761	912	626	537.04	566.913	799.266	807.313	669.37	638.078	453	795.08	681.323	824.123	774	635	#NA
Phvul.010G039800.1	1256.818	2108.053	670.553	621.639	724.849	637.757	1525.494	1792.49	832.548	1004.152	916.306	814.818	1194.874	1632.051	696.374	638.243	573.743	692.725	1577.089	1545.486	731.893	1005.099	578.997	784.831	1166.32	1442.042	591.98	820.064	891.357	670.782	1834.834	1771.987	723.702	958.27	773.588	800.939	Protein of unknown function (DUF1005)
Phvul.010G039850.1	49.8	155.028	78.346	78.402	51.152	58.243	103.497	76.819	70.139	74.899	62.836	69.168	51.126	110.247	58.627	56.594	43.534	49.311	51.019	64.477	82.084	72.9	34.011	64.187	38.999	108.432	56.015	65.517	56.644	62.124	64.881	77.058	61.326	98.133	69.448	60.465	#NA
Phvul.010G039900.1	319	134.999	805.993	670	819.784	857.004	157	79.256	752.002	668.207	964.154	668.014	421.13	166	396.305	620.054	745.996	941.129	127.731	88	694.152	593.5	578	840.002	485.145	69	611	576.662	526.088	888.423	115	157	752.237	807	722.961	838.935	copper ion transmembrane transporters
Phvul.010G040000.1	237	630.928	237	176	202.99	198.002	1077.715	805.47	334.988	239	262.999	272.061	209	713.333	280.111	216.003	216.919	222	863.455	1756.284	319.778	248.416	213	208.072	259.001	740.137	241.006	205	215	229	1006.491	981.659	327.312	293.014	261.203	247	#NA
Phvul.010G040100.1	100	20	118	102	133	126.001	73	20	107	120	102	81	111	23	104	136	144.157	87	47	23.007	159	112.141	158	131	110	19	108.107	99	89	90	25	36	164	107.198	135	97.02	tRNA (guanine-N-7) methyltransferase
Phvul.010G040200.1	477	582.8	313	281.229	272.375	284.998	473	397	256.173	227	288	220	420.003	625.954	438.995	225	357	286	465.52	395.092	423.784	281.053	562.074	268	330.416	573	402.999	325.128	380	210	471.009	455.097	425.384	284	381.896	271	Protein of unknown function (DUF498/DUF598)
Phvul.010G040300.2	606.719	667.549	917.019	981.557	1134.803	1124.89	535.409	409.51	783.496	1077.489	932.523	1047.38	712.855	756.838	1068.089	1135.47	1029.417	1088.126	216.341	355.745	812.765	873.575	1079.585	1050.522	571.493	666.984	958.902	924.235	1026.516	1213.705	200.876	410.926	768.94	824.312	1212.773	1133.677	Phosphoribosyltransferase family protein
Phvul.010G040300.4	49.24	63.037	116.393	90.596	60.622	63.411	29.539	23.618	38.871	59.271	11.648	45.629	48.241	38.581	89.038	42.115	34.224	54.724	19.787	53.772	50.769	39.705	33.089	7.488	44.997	30.525	60.46	77.53	78.288	76.459	0	61.055	50.04	18.343	78.919	57.928	Phosphoribosyltransferase family protein
Phvul.010G040300.1	624.701	1006.114	662.414	708.422	655.773	660.204	503.698	620.876	651.558	570.596	707.283	537.614	788.636	854.96	776.887	508.531	847.501	765.389	393.278	619.844	739.512	658.944	960.671	642.344	787.734	1041.319	844.954	599.082	955.771	624.84	396.504	718.159	699.106	691.129	673.076	562.699	Phosphoribosyltransferase family protein
Phvul.010G040300.3	265.687	104.273	177.459	161.573	98.993	89.128	34.093	55.86	143.117	108.685	114.374	89.36	204.551	122.011	167.746	236.477	60.856	110.602	27.594	86.787	95.45	119.258	108.478	172.019	151.956	98.361	261.255	189.996	125.096	98.39	25.621	51.208	152.953	146.498	95.963	97.421	Phosphoribosyltransferase family protein
Phvul.010G040400.1	3284.219	12469.293	3728.659	1877.296	2627.773	1742.438	2903.927	4163.768	2993.269	1992.623	2708.627	2343.127	2179.451	6940.106	7133.594	1416.224	1809.208	2126.527	2493.8	4029.413	3038.117	1516.974	1932.951	1300.972	2100.987	10302.501	5217.905	2463.915	6208.388	2184.264	2593.938	5556.323	2907.717	2320.595	3686.718	1514.276	multidrug resistance-associated protein 9
Phvul.010G040500.1	2376.458	2194.244	744.611	152	234.01	376.997	496	1129.485	126	185.883	180	117	2783.145	2464.057	4798.164	244	2109.376	331	1685.852	1768.349	3684.441	222.365	4512.162	237.043	3545.659	2164.182	2372.142	590.708	1905.141	238.001	1251.188	1816.586	2151.638	204.077	1074.219	175	Fatty acid hydroxylase superfamily
Phvul.010G040600.1	361.995	6	1050.635	385.437	347.075	918	46	3	300.004	187	499	490.229	2101.67	12	4867.601	381.848	6092.391	343	223	14	8358.609	263.403	7986.088	370.783	1166.824	17	4190.175	1006.477	3191.534	492	169	11	7152.814	356.528	4293.467	554	Fatty acid hydroxylase superfamily
Phvul.010G040700.1	98.687	110.562	54.239	64.203	83.82	31.541	173.762	82.885	69.797	22.597	21.763	63.333	39.852	152.909	50.657	75.313	58.186	52.507	50.671	82.251	26.094	66.313	130.777	152.785	78.301	151.137	0	54.484	81.954	29.89	123.484	186.547	111.229	141.591	67.451	65.096	#NA
Phvul.010G040700.2	173.312	245.438	63.43	46.797	51.18	78.459	100.238	252.115	84.211	127.403	67.237	90.832	227.145	204.092	151.345	76.687	60.814	99.493	136.329	227.75	150.906	113.687	90.248	23.215	94.655	123.863	169	97.516	85.046	98.11	60.516	136.633	17.771	31.409	76.549	79.904	#NA
Phvul.010G040800.1	3878.465	6227.769	840.475	905	1007.837	832.494	6031.743	5105.516	923.7	954.06	1086.628	1140.681	2870.759	7470.199	1596.704	889.349	849.176	1095.039	4564.096	5837.627	732.51	1186.734	886	956.417	3039.994	7595.197	1061.918	1033.475	1468.366	981.014	5084.6	4901.401	719.204	1070.893	1043	946.001	P-loop containing nucleoside triphosphate hydrolases superfamily protein
Phvul.010G040900.1	424	2288.165	51	37	48	24	4017.634	2531.859	44	68	102	68	223	2605.156	845.424	38	102	105.001	3852.642	4351.704	154	45	104.002	35	196	2577.378	149	121	492.031	63	4991.142	2946.625	111	67.009	222	40.002	DYNAMIN-like 1E
Phvul.010G041000.1	2041.768	2223.395	1859.112	1653.525	1619.988	1407.962	1053	1752.064	1601.784	1693.788	1370.21	1481.004	2284.307	2216.089	2135.193	1691.311	1700.076	1771.457	1264.429	1602.995	1772.84	1644.018	1751.401	1612.611	1875.234	2068.825	2228.176	1933.09	1678.135	1597.793	1177.193	1764.969	1568.461	1855.723	1665.826	1546.99	NAD-dependent malic enzyme 1
Phvul.010G041100.1	0	0	0	0	0	0	0	0	1	0	0	1	0	0	0	0	0	0	0	0	0	0	0	0	0	0	0	0	0	0	0	0	0	0	0	0	#NA
Phvul.010G041200.1	48	45	56	63	44	44	114	65	44	49	44	32	54	43	52	31	37	47	90	86	50.041	46	54	55	63	54	55	38	38	40	101.019	58	34	47.026	37	43	#NA
Phvul.010G041300.1	0	0	0	0	0	0	0	0	0	0	0	0	0	0	0	0	0	0	0	0	0	0	0	0	0	0	0	0	0	0	0	0	0	0	0	0	#NA
Phvul.010G041400.1	0	0	0	0	2	0	0	0	1	0	1	0	0	0	0	0	3	0	0	0	0	0	0	0	0	0	0	0	1	0	0	0	0	0	2	0	#NA
Phvul.010G041500.1	11	10	30	18	16	14	11	6	27	12	5	22	9	12	14	15	13	16	31	12	39.003	31	3	7	8	14	24	13	8	9	19	5	15	37	9	13	Plant invertase/pectin methylesterase inhibitor superfamily protein
Phvul.010G041600.1	137	39	80.947	162.121	25	68	49	39	23	31	21.033	18	144	69	30	113	31	38	38	11	47	27	46	16	128	23	32	100	26	39	22	29	25	32	25	17	#NA
Phvul.010G041700.1	1721.802	1084.897	1890.364	1613	898.308	1027.285	581.99	403	813.499	381	805	351.448	1715.275	1500.997	1273.392	1140	666.46	546	560.42	237	659.172	426.004	994.338	365	1933.752	1405	1200.485	1215.499	1005.169	469	399	353.001	708.043	411	704	362.171	GroES-like family protein
Phvul.010G041800.1	2	1	7	8	9	8	3	0	5	4	2	5	5	0	3	3	17	2	3	2	8	2	10	1	4	0	2	2	6	4	4	0	8	0	5	5	TOXICOS EN LEVADURA 4
Phvul.010G041900.2	31.124	4	5	2	2	0	14	7	4	1	0	2	35	7	2	7	2	1	21	1	0	2	0	3	46	4	1	4	0	0	13	1	2	1	1	2	ferredoxin-related
Phvul.010G042000.2	31.698	15.327	7.508	11.08	16.301	0	53.104	26.364	37.841	21.311	0	0	32.276	35.13	24.047	3.905	9.092	0	45.458	24.292	62.331	14.991	13.293	4.175	21.343	43.7	42.056	37.608	30.921	11.443	0	17.314	33.742	24.087	43.351	7.551	2-oxoglutarate (2OG) and Fe(II)-dependent oxygenase superfamily protein
Phvul.010G042000.1	318.299	333.673	385.793	607.933	213.902	294	292.931	286.636	372.159	560.689	224.423	301	332.724	396.493	910.5	620.132	431.891	370	263.545	315.651	972.323	730.009	751.464	370.825	347.657	502.685	550.944	773.392	371.079	336.557	245	381.861	851.266	604.921	595.666	317.449	2-oxoglutarate (2OG) and Fe(II)-dependent oxygenase superfamily protein
Phvul.010G042100.1	1227.773	1359.958	705	597.001	605	653.622	1101.029	1128.317	643.285	633.171	609.026	739	1099.227	1339.769	938.476	634.978	757.965	680.987	1044.943	1053.296	907.996	681	846	640	1084.008	1293.605	836.021	744	740.717	649.011	1137.536	1162	929.345	737	916.819	737.866	vacuolar protein sorting 11
Phvul.010G042200.1	543.001	9578.456	111.997	29	71.973	40	388.046	4788.552	151.946	95	178	97	336	7718.59	993.019	17	175	249.956	831.039	4301.297	383	56	164	21	634.649	10657.55	220.544	323.005	447.013	57	586	5802.932	307	141	245	32	UDP-Glycosyltransferase superfamily protein
Phvul.010G042300.1	0	0	6.601	0	0	1.243	0	0	0	0	0	0	0	0	0	0	1	0	0	0	0	0	0	0	1	0	1.265	0	0	0	0	0	0	0	0	0	UDP-Glycosyltransferase superfamily protein
Phvul.010G042400.1	14	0	1.2	5.124	0	12.7	0	0	0	3.03	1	1.039	0	0	0	19.496	0	21.285	0	0	0	4.93	0	17.003	0	1	2.735	1.013	0	5.261	0	0	0	2.002	0	2	UDP-Glycosyltransferase superfamily protein
Phvul.010G042500.1	0	0	2.199	33.876	5	54.058	0	0	0	0	0	2	0	0	0	75.658	0	83.715	0	0	0	9.998	0	43.997	0	0	1	6	4	17.782	0	0	1	4	0	20	UDP-Glycosyltransferase superfamily protein
Phvul.010G042600.1	0	0	0	0	0	0	1	1	1	0	0	0	0	0	0	0	0	0	3	0	0	0	0	0	0	0	1	0	11	0	1	0	0	0	0	0	UDP-Glycosyltransferase superfamily protein
Phvul.010G042700.1	0	0	0	11	2	12	0	1	0	4	1	34	3	0	1	11	9	7	0	1	5	14	6	9	0	0	3	6	0	6	1	0	1	2	1	2	basic helix-loop-helix (bHLH) DNA-binding superfamily protein
Phvul.010G042800.3	3	2	3	0	0	0	4	0	5	3.362	0	4	0	2	0	0	0	5.696	2	0	3	0	0	0	1	0	0	0	0	0	3	1	0	0	0	0	ENHANCED DOWNY MILDEW 2
Phvul.010G042800.1	0	0	0	14	8	10	0	0	0	2.638	1	0	1	0	5	19	7	2.304	0	0	0	4	4	12	0	0	6	16	3	7	0	0	4	8	5	5	ENHANCED DOWNY MILDEW 2
Phvul.010G042900.1	3880.889	3392.256	2935.03	2590.917	1859.98	1917.65	2023.997	3156.966	1959.124	1972.85	2288.51	1910.736	3439.769	3445.614	3014.391	2127.066	2274.585	1857.765	2645.377	2365.178	2700.837	1644.947	2583.59	1607.093	4102.026	3317.172	2862.92	2490.324	2611.486	1900	2029	2667.933	2990.273	1873.669	2785.257	1817.998	ATPase, F1 complex, delta/epsilon subunit
Phvul.010G043001.1	670.774	396.396	659.417	429.054	760.994	647.947	268	200	457	301.058	665	426.448	679.015	437.001	673.057	418.631	782.845	464	272	198	1342.422	501.225	1097.592	454	643.717	544.078	777.91	448.011	813	430	296.971	228	1063.381	336	654.03	337	Protein of unknown function (DUF581)
Phvul.010G043100.1	190.31	916.136	51	72	58	74	478.171	560	68.034	96	73	75	154	719.837	246.949	60.004	89	110.025	491.268	862.016	201.036	113	126	77	181.057	577.982	98	104	155.068	68	583.088	711.412	123	160.002	93	74	Protein kinase superfamily protein
Phvul.010G043200.1	1.998	5.351	25.577	18.358	19.519	18.211	1	0	13.615	14.881	8.259	15.117	4.828	2	3.353	18	17.679	21.647	4.538	2	4.902	15.633	12.864	15.762	0	2.598	15.039	14.882	12.651	16.587	0	0	7.857	12.646	9.595	8.958	basic helix-loop-helix (bHLH) DNA-binding superfamily protein
Phvul.010G043300.1	2.002	3.649	6.423	8.642	14.481	8.789	0	1	10.386	3.119	6.741	8.883	1.172	0	7.647	0	10.321	11.353	1.462	0	1.098	1.367	13.136	10.238	0	2.402	7.961	8.118	9.349	8.418	3	2	2.143	4.354	2.405	13.042	basic helix-loop-helix (bHLH) DNA-binding superfamily protein
Phvul.010G043400.1	230	56	551.123	623.436	700.895	644.026	63	12	500	523	533	530	378.088	89	672.708	499	1037.15	592.011	59	25	810.965	528.228	874.458	642.025	336	68	771	784.23	541.756	479.061	68	33.004	862.994	516.029	796.77	583.001	basic helix-loop-helix (bHLH) DNA-binding superfamily protein
Phvul.010G043500.1	12498.175	7609.744	4588.348	4720.941	3212.209	3216.285	5307.639	5563.289	2485.032	2813.643	4121.211	2925.93	9986.088	9385.676	6509.38	3414.101	4103.367	4376.959	6610.466	4307.54	4136.823	2923.709	4188.161	2568.198	11810.984	7981.169	4548.79	4828.493	5463.705	3184.435	5106.968	4669.507	4440.067	2982.197	3970.327	2429.734	Ribosomal protein L16p/L10e family protein
Phvul.010G043600.1	40	43.778	50.007	46	48	85	30	4	47	75	70.003	83	66	12	143.866	12	165.031	41	44	12	205.179	55	98	41	120	20	72	51.366	66	66.002	48	6	135	100	171	63	protein kinase family protein
Phvul.010G043700.9	0	0	0	0	0	0	0	0	0	0	0	0	0	0	12.835	0	0	0	0	0	0	0	0	0	0	0	0	0	0	0	0	0	0	0	0	0	eukaryotic translation initiation factor 4G
Phvul.010G043700.8	0	21.917	0	0	0	0	0	0	0	0	0	0	0	0	0	0	0	0	0	0	0	0	0	0	0	0	0	35.984	0	0	0	0	0	0	0	0	eukaryotic translation initiation factor 4G
Phvul.010G043700.7	0	0	0	0	0	0	0	0	0	0	0	0	0	0	0	0	0	0	0	0	0	0	0	0	0	0	0	0	0	0	0	0	0	0	0	0	eukaryotic translation initiation factor 4G
Phvul.010G043700.6	29.01	0	0	0	0	0	57.34	0	0	0	0	0	57.685	0	0	0	0	0	0	0	0	0	0	0	0	0	0	0	0	0	12.847	0	0	0	0	0	eukaryotic translation initiation factor 4G
Phvul.010G043700.5	0	0	0	0	0	0	0	0	0	0	0	0	0	0	0	0	0	0	0	0	0	0	0	0	0	0	0	0	0	0	0	0	0	0	0	0	eukaryotic translation initiation factor 4G
Phvul.010G043700.1	0	0	0	0	0	0	32.635	25.013	33.312	0	0	43.191	0	0	16.632	152	0	0	19.844	58	29.579	0	62.872	0	0	48.426	0	83.65	0	114	0	33.746	0	0	0	93.015	eukaryotic translation initiation factor 4G
Phvul.010G043700.4	0	0	0	0	0	0	0	0	0	0	0	0	0	0	0	0	0	0	0	0	0	0	0	0	98.139	0	0	0	0	0	0	0	0	0	0	0	eukaryotic translation initiation factor 4G
Phvul.010G043700.3	0	0	0	0	0	0	0	0	0	0	0	0	0	0	0	0	0	75	0	0	0	0	0	0	0	0	0	0	0	0	0	0	0	0	0	0	eukaryotic translation initiation factor 4G
Phvul.010G043700.2	205.036	18.324	162.331	140	91.003	93.046	59.909	78.987	65.688	94	89.002	100.809	326.366	56	61.678	0	100.133	0	130.156	0	94.421	91	57.128	95	137.861	13.13	99	0	81	0	93.153	63.254	103	77	90	0	eukaryotic translation initiation factor 4G
Phvul.010G043800.2	0	0	0	0	0	0	0	0	0	0	0	0	1	0	0	0	0	0	0	0	0	0	0	0	0	0	0	1	0	0	0	0	0	0	0	0	methyl esterase 10
Phvul.010G043900.1	3	1	12	10	6	6	3	10	2	8	0	6	7	0	4	9	0	1	5	12	6	13	3	4	1	0	3	2	2	2	3	10	0	11	7	0	cytochrome P450, family 714, subfamily A, polypeptide 1
Phvul.010G044000.3	47.193	66.036	35.087	29.234	32.327	60.405	59.281	63.839	42.822	64.267	42.335	57.394	41.197	53.037	34.722	46.779	60.849	65.04	59.647	57.631	44.791	34.453	53.098	24.686	7.988	49.628	39.781	53.288	40.234	60.586	47.622	65.14	27.832	44.667	31.771	44.164	Histone H3 K4-specific methyltransferase SET7/9 family protein
Phvul.010G044000.2	111.856	166.964	111.919	141.766	113.678	170.6	116.716	143.16	128.178	165.354	149.665	194.606	100.803	179.851	108.321	128.305	119.924	174.918	130.409	224.369	142.209	176.545	151.902	167.314	67.012	147.442	118.219	201.291	92.825	176.482	138.378	165.9	132.201	198.333	119.229	184.858	Histone H3 K4-specific methyltransferase SET7/9 family protein
Phvul.010G044100.1	4646.474	2588.269	925.497	1000.185	873.047	847.178	2215.637	1991.129	538.638	584.053	1102.901	662.027	3511.292	3101.524	2208.478	690.407	1174.479	1174.459	1976.673	1390.21	960.187	773.593	1291.874	557.001	4351.635	2719.617	1180.929	1124.861	1996.002	764.769	2034.747	1598.285	852.491	606	1047.808	561.017	Zinc-binding ribosomal protein family protein
Phvul.010G044300.1	827.632	462.605	342.043	344.422	355.064	344	671.996	530.884	330	378.017	371.065	386	730.091	473.626	501.744	296.183	444.26	447.456	551	554.25	446	379.577	456	350	671.759	447	420.356	425	416.033	362.018	498	542	446.213	387.001	489	356.409	actin-related protein 4
Phvul.010G044400.1	0	8	0	0	0	0	0	44	0	0	0	0	0	6	0	0	0	0	5	85	0	0	0	0	0	14	0	0	0	0	3	82	0	0	0	0	Nucleotide-diphospho-sugar transferase family protein
Phvul.010G044500.1	0	0	0	0	0	0	0	0	0	0	0	0	0	0	0	0	0	0	0	0	0	0	0	0	0	0	0	0	0	0	0	0	0	0	0	0	Nucleotide-diphospho-sugar transferase family protein
Phvul.010G044600.1	1	0	0	0	0	0	0	0	1	0	1	0	1	0	0	0	0	2	0	0	0	0	1	4	1	0	2	0	0	0	0	0	0	0	0	0	Nucleotide-diphospho-sugar transferase family protein
Phvul.010G044700.3	548.857	1064.383	466.714	366.069	575.218	439.672	1276.348	710.099	352.07	408.913	503.291	611.592	752.966	1031.508	635.44	477.007	536.693	534.311	1431.989	1004.58	691.099	427.117	660.71	456.352	507.623	765.915	726.323	827.466	506.393	721.076	1184.943	911.366	681.852	632.884	725.11	452.814	RNA-binding (RRM/RBD/RNP motifs) family protein
Phvul.010G044700.2	348.753	258.444	127.907	179.827	116.506	152.869	412.423	226.586	77.145	200.168	103.531	176.041	332.487	310.144	210.456	186.776	250.346	85.968	241.371	268.762	263.808	163.773	242.804	76.712	171.805	199.638	128.825	187.948	154.367	191.78	456.103	238.927	224.663	144.508	175.991	115.863	RNA-binding (RRM/RBD/RNP motifs) family protein
Phvul.010G044700.1	1102.661	1086.747	1112.996	931.336	1151.876	1041.675	1754.582	1148.232	1092.648	1045.198	837.115	1031.301	1360.055	1137.32	1400.897	787.89	1394.593	1150.734	1653.55	1464.72	1552.901	827.305	1355.26	996.859	1033.574	969.982	1295.389	901.463	1173.883	781.144	1757.222	1397.325	1241.643	1072.623	1138.522	1067.955	RNA-binding (RRM/RBD/RNP motifs) family protein
Phvul.010G044800.1	11	9	40	55	56	45	7	6	39	87	61	93	6	12	3	84	26	87.117	4	8	11	113	15	127.011	4	4	11	42	33	78.197	3	4	4	71	13	116.247	cyclin p4;1
Phvul.010G044900.1	354.269	2637.847	111	15	38	1	3176.259	2188.197	80	24	203.039	5	121	2279.267	1109.518	4	158	48	1688.044	2655.923	195	41	136	8	141.002	2558.751	295	135	1005.487	25	2417.325	2524.919	164	102	232	7	#NA
Phvul.010G045000.2	210.788	2961.608	40.3	20.437	25.593	0	1580.868	2831.33	55.408	18.594	55.935	0	80.938	2138.821	741.403	7.309	61.822	15.439	1395.519	3424.283	58.642	30.425	56.73	0	84.37	3086.665	200.085	147.435	745.566	12.984	1880.057	3078.964	67.381	35.555	84.686	1.526	#NA
Phvul.010G045000.7	3.084	120.125	8.323	0	0	2.542	83.031	159.23	0	0	0	4.066	8.835	89.948	33.872	0	12.767	2.554	42.952	162.333	0	0	0	0	15.35	76.935	0	2.874	12.808	0	42.55	154.939	6.147	0	0	0	#NA
Phvul.010G045000.6	1.337	4.604	0	0	0	2.458	2.976	1.355	0	0	0	0	0	3.032	0	0	0	0	1.327	2.96	0	0	0	0	2.854	3.024	0	0	1.338	0	1.347	1.349	0	2.931	0	0	#NA
Phvul.010G045000.5	0	29.798	0	0	0	0	0	9.954	0	0	0	0	0	35.244	3.778	1.691	0	0	8.918	33.559	0	2.575	0	0	3.752	4.831	0	0	6.604	0	10.888	24.105	0	5.333	0	3.474	#NA
Phvul.010G045000.4	0	0	0	0	0	0	0	0	0	0	0	2.934	0	0	0	0	0	0	0	0	0	0	0	0	0	0	0	0	0	0	0	0	0	0	0	0	#NA
Phvul.010G045000.3	0	0	0	0	0	0	0	0	0	0	0	0	0	0	0	0	0	0	0	0	0	0	0	1.443	0	0	0	0	0	0	0	0	0	0	0	0	#NA
Phvul.010G045000.1	88.791	563.561	42.308	9.563	11.415	0	647.78	451.336	10.592	2.406	71.065	0	17.227	349.579	412.706	0	26.41	2.007	198.284	479.482	74.358	0	20.27	4.532	22.674	643.951	98.922	21.691	271.709	3.016	342.784	562.075	49.554	4.18	83.314	0	#NA
Phvul.010G045100.1	2	57.564	0	0	0	0	28	47.499	0	1	1	0	0	51.508	14	0	2	0	26	111.283	1	0	0	1.025	0	57.86	0	0	5	0	48	80.416	3	0	3	1	#NA
Phvul.010G045200.1	7	109.591	5	4	7	5	20	133	7	11	15	5	1	90.18	34	5	4	27	12	172.001	2	13	9	9	0	217	8	7	49.931	16	6	170	4	39	19	2	#NA
Phvul.010G045300.4	120.179	16.699	13.023	44.331	39.499	11.932	132.497	119.601	39.62	33.178	60.279	23.638	92.661	87.64	36.855	30.268	26.017	21.696	71.559	130.277	17.506	46.718	23.81	33.507	60.074	69.251	10.75	30.572	10.959	11.839	44.463	104.14	40.761	36.406	9.096	39.722	ELMO/CED-12 family protein
Phvul.010G045300.1	21.377	166.352	0	0	4.567	4.01	37.659	112.251	12.972	10.065	16.645	29.424	11.343	195.816	15.439	29.028	0	0	61.345	139.965	6.662	4.156	3.89	4.568	3.647	211.645	5.17	9.179	11.662	9.561	52.674	169.296	3.991	0	13.71	4.104	ELMO/CED-12 family protein
Phvul.010G045300.2	2353.168	1132.969	361.136	393.856	488.403	419.254	2533.145	1544.853	555.188	491.62	455.076	748.944	1835.159	1177.848	287.513	417.713	361.983	488.621	1537.664	1248.092	382.846	601.203	442.31	497.922	1636.093	841.756	354.083	459.48	447.379	519.754	1595.412	1459.774	339.212	575.55	410.707	444.174	ELMO/CED-12 family protein
Phvul.010G045400.1	11312.54	5294.388	3403.128	4122.107	2866.797	2735.79	6083.142	4249.244	1908.833	2095.496	3773.47	2291.058	7781.056	6230.073	6111.869	2409.167	3368.834	3702.731	5630.725	2820.788	3549.965	2193.707	4343.966	2051.268	9836.248	5438.034	4280.47	3912.669	4959.512	2560.044	4726.894	3440.65	3715.538	2431.897	3506.065	1973.513	Nucleoside diphosphate kinase family protein
Phvul.010G045500.1	382	132	927.329	1100.553	633.857	950.347	154	156	639.051	573	666	562	488.022	230	558.146	901.098	612.923	765.188	85	190.004	701.919	591.496	656.345	734	601	238.314	686.59	1081.085	517.086	632.371	95	155	804.478	768.859	675	809	Tetratricopeptide repeat (TPR)-like superfamily protein
Phvul.010G045600.2	10.956	11.602	0	18.167	0	0	0	16.916	26.982	18.824	8.752	0	15.342	0	0	3.749	0	0	31.663	44.747	0	0	0	0	0	0	0	0	0	0	16.067	5.88	0	0	0	0	homolog of asparagine-linked glycosylation 12
Phvul.010G045600.1	135.288	98.584	86	59.839	102	89.212	104	123.538	74.018	71.375	63.248	85	134.658	113.053	104	99.254	98	88	48.337	77.253	84	86.641	123	94	105	115	117.095	82	106	92	64.933	146.12	65	101	76	65	homolog of asparagine-linked glycosylation 12
Phvul.010G045700.1	41	14	5	10	5	7	62	18	1	5	8	7	23	10	11	4	6	3	31	40	7	3	13	4	23	4	4	11	17	11	56	13	7	6	5	10	Pentatricopeptide repeat (PPR-like) superfamily protein
Phvul.010G045800.1	0	0	0	1	1	1	0	0	2	0	1	3	0	0	0	2	0	0	0	0	0	0	1	3	0	0	2	2	4	1	0	0	3	1	0	0	Tetratricopeptide repeat (TPR)-like superfamily protein
Phvul.010G045900.2	12.316	0	0	2.815	0	0	0	9.198	0	8.322	16.854	0	0	4.244	6.804	0	0	9.928	0	0	0	6.116	10.099	0	3.169	0	5.857	0	7.453	0	0	7.133	8.082	4.202	13.286	10.907	Paxneb protein-related
Phvul.010G045900.1	35.626	18.268	31.42	19.021	52.072	21.647	33.518	15.075	29.426	16.275	19.508	22.574	75.076	26.257	52.028	21.489	53.501	17.139	34.344	22.302	59.926	17.934	59.38	15.164	43.102	8.647	46.971	30.464	44.988	26.656	32.302	22.861	41.145	21.821	47.14	9.035	Paxneb protein-related
Phvul.010G046000.1	14.271	1.082	131.347	156.73	114.02	104.519	3	2	161.471	101.601	157.627	130.538	14.467	0	42.982	155.643	81.14	129.445	1.996	0	95.763	120.088	71.584	166.443	6.013	3	100.871	140.458	40.271	160.162	1.024	4	81.169	159.73	85.928	153.635	Tetratricopeptide repeat (TPR)-like superfamily protein
Phvul.010G046100.1	174.058	75.732	62.58	58.164	54.928	51.353	132.894	95.727	78.574	55.403	56.638	62.426	163.963	65.499	125.175	51.414	96.499	71.933	75.656	71.698	151.074	69.95	190.521	51.836	90.729	45.353	111.218	82.634	113.558	59.344	93.698	84.007	143.81	66.977	107.574	54.058	Paxneb protein-related
Phvul.010G046200.1	79.729	14.918	21.745	26.27	26.98	26.632	30	10	18.529	17.44	52.373	40.462	62.533	15	21.018	21.357	33.86	49.555	31.004	4	40.237	17.912	24.416	16.557	76.184	8	14.129	28.542	51.729	42.838	23.976	8	81.831	34.27	43.072	43.365	Tetratricopeptide repeat (TPR)-like superfamily protein
Phvul.010G046300.1	987.41	578.965	437.124	424	388	318.035	556.998	623.001	374	373	408	331.1	889.907	586.804	683.294	317	489	467	573.179	497.34	604.016	322	566.534	314	972	508.566	502.251	467.102	510.249	344	550	606	573.557	427.048	535.987	283.996	Nucleotidylyl transferase superfamily protein
Phvul.010G046400.1	592.516	446.044	637.866	763.055	287.008	437.194	245.491	240	240.743	285.97	233.821	190.144	720.138	595.943	433.806	723.28	254.214	260.332	240.937	244.01	290.007	174	378.69	212.004	697.989	558.027	563.001	678.015	406.856	406	181.548	219.003	269.001	223.033	249.139	233	Lysyl-tRNA synthetase, class II
Phvul.010G046500.3	43.165	45.163	28.654	20.547	20.973	42.457	71.896	26.004	17.205	37.523	34.324	34.451	69.045	31.072	67.345	15.157	45.964	29.264	54.443	39.707	42.82	43.661	45.788	33.069	32.896	48.786	52.203	33.25	41.882	29.489	57.999	41.68	20.821	42.215	30.66	36.997	WRKY family transcription factor
Phvul.010G046500.2	46.835	33.837	19.346	7.453	25.027	12.543	35.104	36.996	18.795	12.477	13.676	32.549	48.955	24.255	16.655	20.843	29.036	32.736	40.557	19.293	29.18	16.339	59.234	28.931	20.104	23.214	24.797	9.75	18.118	30.511	56.987	30.32	19.179	11.785	13.34	18.003	WRKY family transcription factor
Phvul.010G046600.1	1116.605	834.895	531.914	396.552	465.977	442.028	645.361	794.108	419.188	380.017	478.738	418.837	1011.717	834.356	753.963	399.639	607.37	507.022	614.999	668.219	743.007	420.944	743.706	358.834	822.659	738.162	691.794	561.967	643.947	386.597	449.017	751.433	733.052	451.373	688.878	393.969	Ribosomal protein L4/L1 family
Phvul.010G046700.1	307.043	93.003	1009.847	997.375	1123.628	1051.422	239	103	1114.093	1106.968	850.77	960	514.324	140	653.258	1279.907	1044.9	1073.858	153	78	935.84	1133.458	1041.043	1312.694	370	89	944.885	1028.999	833.021	1201.135	123	136	934	1075	857.407	1145	Domain of unknown function (DUF3598)
Phvul.010G046800.3	149.636	32.213	33.572	49.012	0	14.619	37.045	0	0	11.878	23.003	0	145.699	0	57.18	32	27	33	0	0	0	45	32.003	22.002	114.986	59.74	13.915	28.957	51	0	0	45.005	13	24	23	21	Protein kinase superfamily protein
Phvul.010G046800.2	0	0	0	11.076	0	23.381	15.955	12.52	0	0	0	19	0	0	0	0	0	0	0	0	0	0	0	0	0	0	0	0	0	9.051	0	0	0	0	0	0	Protein kinase superfamily protein
Phvul.010G046800.4	65.393	70.787	11.428	25.096	35	0	0	47.48	21	33.122	0	0	114.301	18.51	45.399	0	0	0	27.554	38	32	0	0	0	13.103	78.956	39.101	10.043	0	0	38	0	0	0	0	0	Protein kinase superfamily protein
Phvul.010G046800.1	0	0	0	0	0	0	0	0	0	0	0	0	0	16.49	10.42	0	0	0	4.446	0	0	0	0	0	0	11.305	0	0	0	8.949	0	0	0	0	0	0	Protein kinase superfamily protein
Phvul.010G046900.1	1296.731	1025.312	705.531	689.624	553.525	654.765	977.415	934.414	542.206	434.839	646.231	520.395	1024.355	1031.72	755.111	533.048	659.392	650.163	1133.63	766.657	690.086	575.755	669.451	595.49	1252.411	1182.015	613.766	617.688	648.423	507.988	1090.854	844.254	639.644	491.122	661.324	525.401	mago nashi family protein
Phvul.010G046900.2	294.599	184.686	150.59	132.755	122.238	143.557	189.756	202.589	92.074	154.036	145.796	148.605	265.704	292.206	132.78	145.953	162.051	88.363	234.376	136.574	72.915	60.92	186.5	142.492	231.04	237.689	116.397	96.58	141.138	98.376	242.16	134.628	125.063	65.125	132.676	101.021	mago nashi family protein
Phvul.010G047000.1	0	0	0	0	2	1	0	0	5	0	2	0	1	0	1	0	6	5	5	0	2	1	3	2	2	0	0	0	0	0	0	0	0	0	2	0	Acyl transferase/acyl hydrolase/lysophospholipase superfamily protein
Phvul.010G047100.1	22	26	20	16	40	26	20	22	32	36	31	39	23	33	30	28	41	39	11	41	30	39	44	40.058	11	21	35	20	34	29	22	31	22	33	27	31	ubiquitin-protein ligase 1
Phvul.010G047200.1	0	0	0	0	0	0	0	0	0	0	0	0	0	0	0	0	0	0	0	0	0	0	0	0	0	0	0	0	0	0	0	0	0	0	0	0	#NA
Phvul.010G047300.1	1	2	0	0	0	1	0	0	1	2	1	0	1	0	0	0	0	0	0	0	3	0	1	3	0	0	0	0	0	0	0	1	0	0	2	0	#NA
Phvul.010G047400.1	1.037	0	2.086	0	6.251	0	7.265	0	7.495	2	7.854	0	4.219	0	7.711	0	15.513	0	5.386	0	10.69	3	6.161	2	4.852	0	8.258	0	5.837	0	16.776	0	8.632	0	1.019	0	PATATIN-like protein 6
Phvul.010G047500.1	0	0	0	0	0	0	0	0	0	0	0	0	0	0	0	0	0	0	0	0	0	0	0	0	0	0	0	0	0	0	0	0	0	0	0	0	#NA
Phvul.010G047600.1	0	0	0	0	0	0	0	0	0	0	0	0	0	0	0	0	0	0	0	0	0	0	0	0	0	0	0	0	0	0	0	0	0	0	0	0	#NA
Phvul.010G047700.1	17.963	0	19.914	0	19.749	0	25.735	0	24.505	0	21.146	0	33.781	0	26.289	0	28.487	0	23.614	0	22.31	0	33.839	0	7.148	0	25.742	0	24.163	0	29.224	0	26.368	3	33.981	0	phospholipase A 2A
Phvul.010G047800.1	23	0	15	0	18	0	33	0	29	9	16	0	23	0	28	0	32	0	33	0	39	3	26	0	7	0	25	0	16	0	33	0	29	3	18	0	phospholipase A 2A
Phvul.010G047900.1	0	0	2	0	0	0	0	0	1	0	0	0	0	0	0	0	0	0	0	0	0	0	2	0	1	0	0	0	0	0	0	0	0	0	0	0	Acyl transferase/acyl hydrolase/lysophospholipase superfamily protein
Phvul.010G048000.1	1	0	0	1	3	1	10	1	0	0	7	4	0	4	2	3	1	2	8	1	0	2	0	6	2	3	1	0	0	2	0	0	1	2	0	0	Acyl transferase/acyl hydrolase/lysophospholipase superfamily protein
Phvul.010G048100.1	1509.344	260.273	5034.803	4270.703	2906.947	4042.872	375.968	247.211	3054.818	2745.444	3082.502	2119.265	2013.985	515.964	1865.825	4205.814	2408.864	2594.933	306.013	143.017	1987.51	2469.403	2587.99	2837.912	2103.427	385.041	2692.387	2646.179	2904.77	4127.577	173	198.038	2605.573	2308.241	1967.079	2678.903	ribosomal protein L4
Phvul.010G048200.1	4178.758	6515.091	1715.039	1422.591	1414.535	1118.713	4010.927	4252.254	1305.354	1429.157	1297.078	1339.592	3735.706	6748.455	2576.371	1630.988	1669.596	1579.686	3232.093	4643.005	1878.741	1592.269	1630.208	1286.983	2911.817	5924.619	1871.629	1684.897	1988.933	1274.626	3359.757	4514.907	1764.382	1676.302	1664.196	1169	RAS 5
Phvul.010G048300.1	31	3	2	3	9	0	6	7	0	1	6	3	23	5	7	1	1	8	15	2	6	6	8	3	29	6	3	9	5	2	8	4	0	2	2	2	Pentatricopeptide repeat (PPR) superfamily protein
Phvul.010G048400.4	0	8.245	0	1.732	0	2.211	0	0	0	0	9.042	0	0	2.622	1.739	5.383	0	4.121	2.042	2.188	1.973	0	0	3.48	0	0	0	12.878	0	6.87	0	0	0	1.955	0	0	growth-regulating factor 2
Phvul.010G048400.3	0	0	7.62	0	0	0	0	0	2.033	4.441	0	6.386	0	0	0	0	5.626	0	0	0	0	0	2.73	0	0	0	0	0	0	0	0	0	5.681	0	0	0	growth-regulating factor 2
Phvul.010G048400.1	18	17.755	0	35.268	72.032	64.977	26	10.19	0	0	46.958	0	19	12.378	28.261	52.454	0	50.879	29.958	24.812	29.027	36	7.452	46.52	16	12	61	35.122	0	41.145	23	0	0	37.045	26	0	growth-regulating factor 9
Phvul.010G048400.2	0	0	50.38	0	0	0	0	8.81	33.967	25.559	0	29.614	0	0	0	0	32.38	0	0	0	0	0	26.819	0	0	0	0	0	24	0	0	24	18.319	0	0	32	growth-regulating factor 9
Phvul.010G048500.1	944.718	888.319	747.558	693.415	593.765	568.117	716.187	939.649	589.394	619.145	607.503	554.594	982.614	1083.204	842.009	720.131	605.224	592.89	703.027	749.71	792.664	645.093	648.265	567.19	1194.838	1110.159	818.366	756.976	769.486	550.223	608.482	945.231	812.295	570.376	702.806	521.829	Cox19-like CHCH family protein
Phvul.010G048600.1	2	1	3	1	1	0	2	0	2	1	0	0	4	0	3	0	0	3	1	2	0	3	2	2	3	3	1	1	2	2	3	1	1	1	0	0	ataurora3
Phvul.010G048700.1	5	5	16	6	14	4	7	6	11	3	11	2	12	2	29	1	23	4	15	9	37.001	3	18	7	5	4	33.027	3	22	2	8	4	30	5	23	2	cytochrome P450, family 704, subfamily A, polypeptide 2
Phvul.010G048800.1	165	0	230	0	237.044	0	172	0	184	0	191.013	0	154.281	0	208.235	1	131	0	193	0	127	0	134	0	157.833	0	247.001	0	192.015	0	202.077	0	126	0	150.96	0	cytochrome P450, family 704, subfamily A, polypeptide 2
Phvul.010G048900.1	0	0	0	0	1	1	0	0	0	0	0	0	0	0	0	2	0	0	0	0	0	1	1	2	0	0	1	1	2	0	2	0	0	1	0	1	WD-40 repeat family protein / beige-related
Phvul.010G049000.1	0	0	0	0	1	1	2	1	0	1	0	0	0	0	0	0	0	0	1	1	0	0	0	0	0	0	0	0	2	0	1	0	0	0	2	0	WD-40 repeat family protein / beige-related
Phvul.010G049100.2	287.5	271.549	135.153	106.527	112.302	101.483	281.93	394.287	125.7	128.404	181.929	118.982	234.916	332.964	215.267	72.518	183.079	127.343	199.805	216.105	193.707	135.693	218.639	88.887	212.524	312.373	169.74	135.721	197.647	108.992	247.186	348.438	245.494	112.839	178.553	78.755	#NA
Phvul.010G049100.1	164.746	156.392	47.387	46.127	102.706	51.536	124.419	138.824	65.737	34.815	64.1	51.02	104.928	99.773	107.919	56.937	100.645	88.969	156.799	208.59	132.669	69.882	120.9	71.464	119.29	125.913	80.668	53.816	126.476	36.001	134.234	156.063	73.003	76.163	92.581	76.825	#NA
Phvul.010G049200.1	132	109	1346.732	1187.041	564	422	68	176	638.829	720.006	899.954	589	192.049	117	3572.569	530.375	840.016	586.565	286	223.306	1200.77	589.477	814.632	327.99	180	148.218	2086.804	1061.551	1706.603	875.002	197	192	1113.577	750.079	1723.617	492.933	uclacyanin 1
Phvul.010G049300.1	9070.477	5339.272	2611.639	2628.389	2370.708	2497.044	3623.403	3540.925	1982.444	2027.268	3368.037	2630.393	6350.178	5734.06	5377.714	1700.046	4094.302	3768.34	3982.712	3433.696	4320.181	1809.369	4160.918	2067.241	6770.01	4505.609	3582.285	2644.325	4351.378	2404.33	3758.928	3815.926	3792.082	2484.328	3803.667	2179.357	Hyaluronan / mRNA binding family
Phvul.010G049401.2	28.262	0	26.647	0	0	0	12.934	0	9.206	42.54	71.53	48.851	45.526	0	0	16.02	11.397	92.731	11.695	0	0	12.73	15.892	47.089	9.59	6.989	0	0	37.08	8.574	0	0	24.929	83.396	18.304	38.851	glycine-tRNA ligases
Phvul.010G049401.1	342.738	191.012	277.353	594.998	344.809	422.001	163.07	99	245.797	233.543	76.569	204.149	398.497	249.998	184.003	488.386	174.603	259.269	116.305	81	130	270.27	288.8	282.962	223.48	234.011	228	371.987	168.92	347.435	104	97	81.414	233.149	122.615	225.149	glycine-tRNA ligases
Phvul.010G049500.1	0	0	0	0	0	0	0	0	0	0	0	0	0	0	0	0	0	0	0	0	0	0	0	0	0	0	0	0	0	0	0	0	0	0	0	0	#NA
Phvul.010G049700.1	625	485.187	322.735	217.057	304.014	298.079	778.461	478.265	305.986	283	315	293.27	608.012	497	553.461	262	479	304.001	600	448.652	563.059	286.999	534.088	302.003	517	442.274	382	377.195	461.367	218	606	529.364	588	338.541	554	304.166	RWD domain-containing protein
Phvul.010G049800.1	0	0	6	2	14	4	0	0	1	4	2	2	0	0	0	0	9	2	0	0	1	1	2	1	1	0	1	1	4	3	0	0	0	1	0	3	alpha/beta-Hydrolases superfamily protein
Phvul.010G049900.2	0	0	0	0	0	0	0	0	0	0	0	0	0	0	0	0	0	0	0	0	0	0	0	0	0	0	0	0	0	0	0	0	0	0	0	0	GRAM domain family protein
Phvul.010G049900.4	132.413	113.392	49.546	75.431	41.051	32.247	123.87	165.145	30.443	78.847	60.699	72.194	91.504	175.212	71.066	48.36	61.609	77.189	69.968	185.255	62.061	68.677	106.207	98.758	65.235	79.507	77.382	70.959	48.683	7.294	133.319	142.069	39.041	111.954	61.194	24.554	GRAM domain family protein
Phvul.010G049900.3	39.65	95.87	23.029	17.671	30.75	10.349	136.416	83.553	22.17	63.885	29.577	37.304	85.202	110.066	45.146	56.609	13.732	63.29	87.347	142.117	62.02	49.442	87.331	52.613	69.371	107.212	89.115	22.824	63.92	86.855	82.955	136.119	33.443	46.15	52.975	43.757	GRAM domain family protein
Phvul.010G049900.1	538.976	763.86	223.656	253.907	419.286	310.062	799.344	758.299	431.738	432.379	256.723	448.583	565.354	776.654	451.888	329.078	406.659	373.034	722.267	865.931	328.168	581.782	365.462	488.628	310.393	635.719	287.712	311.217	360.351	324.847	637.544	832.814	317.839	519.003	327.831	362.688	GRAM domain family protein
Phvul.010G050000.1	223	69	168	238.627	211.054	173	77.001	83	214.059	242	177	242	182	75	109.017	203	120	179	71	40	130	283	127	204	155.007	34	115	199.105	145.006	218	32	72.019	153	251.308	140	163.001	Protein kinase superfamily protein
Phvul.010G050100.2	1	1	0	3	0	1	1	0	0	3	4	0	5	0	2	2	0	3	6	0	2	4	3	1	0	0	2	0	0	0	4	0	5	5	2	0	Protein of unknown function (DUF630 and DUF632)
Phvul.010G050100.1	0	0	5	0	3	0	0	0	4	0	0	5	0	0	0	0	7	0	0	2	0	0	0	0	0	0	0	0	7	0	0	0	0	0	0	4	Protein of unknown function (DUF630 and DUF632)
Phvul.010G050200.1	0	0	0	0	0	0	0	0	0	0	0	0	0	0	0	0	0	0	0	0	0	0	0	0	0	0	0	0	0	0	0	0	0	0	0	0	#NA
Phvul.010G050300.1	0	0	0	0	0	0	0	0	0	0	0	0	0	0	0	0	0	0	0	0	0	0	0	0	0	0	0	0	0	0	0	0	0	0	0	0	#NA
Phvul.010G050400.1	0	0	0	0	0	0	0	0	0	0	0	0	0	0	0	0	0	0	0	0	0	0	0	0	0	0	0	0	0	0	0	0	0	0	0	0	GDSL-like Lipase/Acylhydrolase superfamily protein
Phvul.010G050500.1	1	0	0	0	0	0	2	0	0	0	0	0	1	0	0	0	0	0	2	0	0	0	0	0	1	0	0	0	0	0	6	0	0	0	1	0	ethylene-responsive element binding factor 13
Phvul.010G050600.1	0	0	0	0	0	0	0	0	0	0	0	0	0	0	0	0	0	0	0	0	0	0	0	0	0	0	0	0	0	0	0	0	0	0	0	0	ethylene-responsive element binding factor 13
Phvul.010G050700.1	11	6	3	2	2	7	20	4	3	3	4	3	12	11	17	1	3	3	92	8	6	6	6	8	14	8	4	5	9	4	73	11	10	3	12	9	ethylene-responsive element binding factor 13
Phvul.010G050800.1	20	0	0	0	1	0	13	2	3	1	3	20	3	1	56	0	1	0	50	1	2	1	29	2	9	0	7	0	1	0	60	0	12	1	11	3	ethylene-responsive element binding factor 13
Phvul.010G050900.1	0	0	1	1	0	1	0	0	0	0	0	2	0	0	0	0	0	1	0	3	0	1	1	0	0	0	0	0	0	0	0	0	1	0	0	0	H(+)-ATPase 11
Phvul.010G051000.2	18.262	10.926	23.394	8.827	10.355	41	18.947	45.972	63	14.225	9.33	25.223	53.533	19.775	40.145	11.84	54.284	0	29.782	73.499	63.306	39.382	54.237	28.527	44.879	34.247	16.821	17.651	0	20.638	21.598	56.789	14.677	74	52.504	0	Protein prenylyltransferase superfamily protein
Phvul.010G051000.1	88.738	80.074	50.606	57.173	47.645	0	48.053	52.029	0	75.775	40.67	40.777	41.467	58.225	55.855	49.16	32.716	57	42.218	28.501	40.694	39.618	53.763	20.473	35.121	47.753	94.179	85.349	47	20.362	53.402	49.212	68.323	0	22.496	38	Protein prenylyltransferase superfamily protein
Phvul.010G051100.1	0	0	0	0	0	0	0	0	0	0	0	0	0	0	0	0	0	0	0	0	0	0	0	0	0	0	0	0	0	0	0	0	0	0	0	0	Auxin efflux carrier family protein
Phvul.010G051200.1	0	0	0	0	0	0	0	0	0	0	0	0	0	0	0	0	0	0	0	0	0	0	0	0	0	0	0	0	0	0	0	0	0	0	0	0	Auxin efflux carrier family protein
Phvul.010G051400.1	0	0	0	0	0	0	0	0	0	0	0	0	0	0	0	0	0	0	0	0	0	0	0	0	0	0	0	0	0	0	0	0	0	0	0	0	#NA
Phvul.010G051500.3	0	0	0	0	0	0	0	0	0	0	0	0	0	0	0	0	0	0	0	0	0	0	0	0	0	0	0	0	0	0	0	0	0	0	0	0	Auxin efflux carrier family protein
Phvul.010G051500.2	0	0	0	0	0	0	0	0	0	0	0	0	0	0	0	0	0	0	0	0	0	0	0	0	0	0	0	0	0	0	0	0	0	0	0	0	Auxin efflux carrier family protein
Phvul.010G051600.2	36	15	56	29	72	31	39	5	50	27	42	23	31	42	27	42	32	61.995	45	15	33	55.084	25	56	38	22	49	21	42	29	51	3	31.015	34	16	39	#NA
Phvul.010G051700.1	0	0	0	0	0	0	0	0	0	0	0	0	0	0	0	0	0	0	0	0	0	0	0	0	0	0	0	0	0	0	0	0	0	0	0	0	Beta-1,3-N-Acetylglucosaminyltransferase family protein
Phvul.010G051800.1	0	0	0	0	0	0	0	0	0	0	0	0	0	0	0	0	0	0	0	0	0	0	0	0	0	0	0	0	0	0	0	0	0	0	0	0	#NA
Phvul.010G051900.1	112.118	72	59	35	62	38	113.995	53	63	55	82	40	89	83	62	25.374	75.038	51	94.999	69	86	48	92	31	113.17	60	44	61	90.441	36	84.997	65	128	52.996	114	51	#NA
Phvul.010G052000.4	3.365	3.092	11.16	7.074	30.483	21.322	10.867	0	14.867	15.17	14.261	16.463	3.062	3.047	7.207	13.513	19.542	16.74	5.955	0	16.694	19.953	39.68	29.07	8.349	0	20.11	11.387	14.264	12.792	4.975	8.586	13.866	12.758	18.027	13.634	FKBP-like peptidyl-prolyl cis-trans isomerase family protein
Phvul.010G052000.3	0	0	13.992	0	0	18.707	9.596	0	2.781	6.88	2.929	4.042	2.422	0	8.461	16.838	0	3.767	0	0	6.517	4.069	14.145	3.382	3.631	0	14.887	9.666	3.597	15.846	2.573	0	16.144	10.381	4.447	0	FKBP-like peptidyl-prolyl cis-trans isomerase family protein
Phvul.010G052000.1	223.673	38.908	423.947	426.715	264.517	409.037	97.133	32	354.063	251.965	233.12	195.495	275.826	95.953	332.548	481.905	269.458	275.493	80.045	42.067	404.977	321.978	377.174	347.548	283.02	62	397.003	493.927	244.139	292.362	84.454	37.414	390.99	326.879	320.526	263.366	FKBP-like peptidyl-prolyl cis-trans isomerase family protein
Phvul.010G052000.2	0	0	0	0	0	0	11.405	0	0	0	0	0	0	0	0	0	0	0	0	2.977	0	0	0	0	0	0	0	0	0	0	0	0	0	0	0	0	FKBP-like peptidyl-prolyl cis-trans isomerase family protein
Phvul.010G052100.1	256	144	188.3	157	205.254	147	279	202	162.443	194	172.154	117	249.912	174.129	169.026	189	177	167	186.167	202.723	164.327	214	214.001	171	224.27	146	175.043	195.227	173	128	252	206	195.004	167	181	135	ARP2/3 complex 16 kDa subunit (p16-Arc)
Phvul.010G052200.1	443	24	28	20	27	30	49	35	15	16	26	27	713.001	51.02	21	17	33.035	17	76	23	41	24	45	21	697.652	13	28	28	30	22	41	25	24	21	34	23.001	homeobox-leucine zipper protein 3
Phvul.010G052250.1	242.233	113	130	149	149.143	128	197.063	115	196	162	211.151	146	194	104.027	103.088	129	127	162	160.051	80.045	164.388	194	151	160	187	103.868	144	144	141	165	174	93.837	160	209	168	168	Mitochondrial transcription termination factor family protein
Phvul.010G052300.1	4029.188	762.001	30292.023	36437.034	35670.062	39739.452	1383.432	299.975	39125.636	44861.834	30052.465	33206.237	8270.324	1484.088	15593.062	48348.844	31441.226	33331.427	440.269	257	21145.198	44569.664	23002.25	40361.692	6996.71	1600.338	26597.231	29612.004	28423.374	45376.654	140	438.531	23564.52	30112.054	19340.995	34839.652	photosystem II subunit Q-2
Phvul.010G052400.1	0	0	2	2	0	1	0	0	1	1	2	9	0	0	0	0	0	1	0	0	0	0	2	0	0	0	1	0	0	1	0	0	0	1	1	2	Plant protein of unknown function (DUF247)
Phvul.010G052500.1	0	1	0	0	0	1	0	2	0	0	1	2	1	0	1	1	0	1	0	0	0	5	0	0	0	0	1	0	1	1	0	1	0	1	1	1	Plant protein of unknown function (DUF247)
Phvul.010G052600.2	1	2	0	0	0	2	0	2	2	2	0	2	0	9	3	2	2	4	4	6	1	4.445	2	6	0	5	2	2.953	1	3	1	7	2	5.833	2	1	RING/U-box superfamily protein
Phvul.010G052700.1	1	0	2	1	0	0	1	0	0	0	1	0	0	0	0	2	1	0	0	0	0	0	2	0	0	3	0	3	0	1	0	0	0	0	0	0	Plant protein of unknown function (DUF247)
Phvul.010G052800.1	0	0	0	0	0	0	0	0	0	0	0	0	0	0	0	0	0	0	0	0	0	0	0	0	0	0	0	0	0	0	0	0	0	0	0	0	#NA
Phvul.010G052900.1	19	3	94.028	103	150	126	12	11	174	151.685	135	253	73	16	124.026	114	233.061	103	8	14	275.01	201	154	120	40	12	180	119	118	93	10	12	226.056	157	145.929	127	Plant protein of unknown function (DUF247)
Phvul.010G053000.1	44	2	126	144	97	100	4	4	143.267	171	121.155	174	14	4	41.001	167	59	122.166	3	2	75	205	47	191.699	11	2	56.018	190	41	99.002	4	0	117.018	275	110	225	Plant protein of unknown function (DUF247)
Phvul.010G053100.1	4812.597	3654.883	1727.624	1969.749	1449.566	1429.4	1150.325	3363.824	1411.886	1336.981	1486.091	1300.039	4353.946	3561.67	1206.719	1818.7	1029.353	1528.164	1757.039	1893.928	979.008	1452.115	793.221	1297.102	5172.905	2835.035	1332.611	1775.949	1227.964	1579.346	932.903	2645.623	1054.222	1339.034	855	1175.366	CYTOCHROME P450 51G1
Phvul.010G053200.1	0	0	0	0	0	0	0	0	0	0	0	0	0	0	0	0	0	0	0	0	0	0	0	0	0	0	0	0	0	0	0	0	0	0	0	0	myb-like HTH transcriptional regulator family protein
Phvul.010G053300.1	732.379	784.099	281.078	266.326	168.124	183	411	856	258.951	192	243.001	218	593.271	868.973	386.995	240.095	192	224.476	542	751.362	353	237	262	174	774	815.271	319	283	315	183.282	464.713	806.487	360	256.295	256.822	181	Phosphoglycerate mutase family protein
Phvul.010G053400.1	0	0	0	0	0	0	1	0	0	0	0	0	0	0	0	0	0	0	1	0	0	0	0	0	0	0	1	0	0	0	0	0	0	0	0	0	sugar transporter 1
Phvul.010G053500.1	0	0	0	0	0	0	0	0	0	0	0	0	0	0	0	0	0	0	0	0	0	0	0	0	0	0	0	0	0	0	0	1	0	0	0	0	UDP-Glycosyltransferase superfamily protein
Phvul.010G053600.2	12.159	12.465	16.899	9.352	9.676	28.082	0	37.83	39.907	34.439	0	9.469	31.076	26.272	56.73	9.417	0	35.605	0	50.637	82.682	0	25.863	27.977	24.033	0	29.632	9.706	8.859	35.49	25.715	0	6.275	0	0	30.671	Vacuolar sorting protein 39
Phvul.010G053600.1	455.957	821.315	394.101	358.648	418.528	335.107	636.006	728.567	380.573	426.603	368.147	454.682	533.924	666.718	384.417	398.584	481	412.622	579.057	861.385	465.341	459.432	507.137	407.909	284.979	599.362	457.368	412.676	341.684	348.576	517.285	826.019	398.165	479	491.009	365.032	Vacuolar sorting protein 39
Phvul.010G053700.1	1	1	0	0	1	0	0	0	1	0	2	1	0	0	0	0	0	1	0	1	0	0	0	0	0	0	2	0	0	0	0	0	0	0	0	0	UDP-Glycosyltransferase superfamily protein
Phvul.010G053800.1	0	0	0	0	1	0	0	0	0	0	0	0	0	0	0	0	0	0	0	0	0	0	0	0	1	0	0	0	3	0	0	0	1	1	0	0	DNAJ homologue 2
Phvul.010G053900.1	6038.097	5583.819	2977.492	2479.905	2216.207	2373.479	5947.486	5218.073	2625.864	2588.896	2964.661	2626.703	5715.641	5989.558	5299.754	2630.797	3750.407	2801.965	7242.233	6512.351	4895.289	2641.266	4004.063	2436.848	6960.158	5583.069	3817.026	3853.3	3121.514	2276.99	6167.516	5985.041	4623.897	3160.457	4053.018	2588.141	DNAJ homologue 2
Phvul.010G054000.1	149	442.509	10	10	12	9	44	431.003	15	7	10	18	76	286.029	7	14	10	10	103	175	19	15.001	10	23	134	210.024	10	12	9	21	76	229.197	11	15	8	15	Integrase-type DNA-binding superfamily protein
Phvul.010G054100.1	234	268.049	276	242	221.05	189	804	388.127	301.219	249.723	312	253	203	288	243.413	224.74	237.027	225.772	793.23	616.572	271	278	290.993	255.178	234	293.015	273	257.011	212	230.991	982.993	408	255	268.116	302.79	275	alpha/beta-Hydrolases superfamily protein
Phvul.010G054200.6	0	45.535	5.848	11.291	9.78	7.556	0	57.789	7.659	8.006	1.894	5.883	2.647	46.49	17.794	15.054	6	9.778	0	49.45	0	15.861	1	21.14	0	43.931	2.333	15.631	5.642	5.408	1.785	77.865	0	18.827	1	6.272	Disease resistance protein (TIR-NBS-LRR class)
Phvul.010G054200.5	0	8.67	0	0	0	0	0	0	0	0	0	0	0	10.545	1.672	0	0	0	6.299	32.607	1	0	0	0	0	19.644	0	0	0	0	2.692	30.199	0	0	1	0	Disease resistance protein (TIR-NBS-LRR class) family
Phvul.010G054200.2	8	163.665	1.152	8.699	1.292	15.432	16	174.961	1.341	8.789	3.106	10.037	4.353	176.332	34.534	7.487	0	4.083	7.701	229.516	0	7.139	0	8.885	1.199	114.925	4.667	22.369	15.358	6.592	13.523	165.438	2	17.189	0	10.049	disease resistance protein (TIR-NBS-LRR class), putative
Phvul.010G054300.1	31.02	709.815	105	25	229	12	84.221	576.675	210.989	22.986	264.989	33	24.042	674.018	83.986	20	122.997	22.016	10.514	640.445	71.988	30	126.997	25	31	821.467	99.995	81	105	22	35.508	676.466	81.998	27	116.988	13	Disease resistance protein (TIR-NBS-LRR class) family
Phvul.010G054400.1	31.775	420.009	5	24	3	24	820.116	864.041	12	67	14	76.012	22	746.15	56	18	5	27	412.872	1994.252	6	53.998	18	33	14	1024.521	23	47	31	51	879	1064.386	12	101	18	26	Disease resistance protein (TIR-NBS-LRR class) family
Phvul.010G054500.1	0	0	0	0	0	0	2	0	0	1	0	0	0	1	0	0	0	0	1	5.031	1	0	0	0	1	0.799	0	0	0	0	1	5	1	0	0	0	disease resistance protein (TIR-NBS-LRR class), putative
Phvul.010G054600.1	1	1.977	0	1	1	0	24	9.242	0	0	1	1.988	0	7.908	2	0	0	0	16	14.28	0	1.002	1	0	1	11.461	1	0	3	0	27	12.294	0	0	4	0	disease resistance protein (TIR-NBS-LRR class), putative
Phvul.010G054700.1	0	6	0	0	0	0	0	7	0	0	0	0	0	7	0	0	0	0	0	21.253	0	0	0	0	0	11.001	0	0	0	1	0	3.481	0	0	0	0	Disease resistance protein (TIR-NBS-LRR class) family
Phvul.010G054800.3	0	0	0	0	2	0	19.796	0	0	0	0	0	0	0	4.014	0	1.003	0	0	0	0	0	0	0	0	0	0	0	0	0	0	0	0	0	3.008	0	Disease resistance protein (TIR-NBS-LRR class) family
Phvul.010G054800.1	5	15.011	0	2	0	0	0	33.219	0	1.014	0	2	2	30.07	0	1	0	1	0	80.863	0	2	1.003	0	1	23.259	1.005	4	0	0	1.428	28.062	0	3	0	0	Disease resistance protein (TIR-NBS-LRR class) family
Phvul.010G054800.2	0	0	0	0	0	0	30.658	0	0	0	0	0	0	0	0	0	0	0	14.227	0	0	0	0	0	0	0	0	0	7	0	28.328	0	0	0	0	0	Disease resistance protein (TIR-NBS-LRR class) family
Phvul.010G054900.1	0	0	0	0	0	0	0	0	0	0	0	0	0	0	0	0	0	0	0	0	0	0	0	0	0	0	0	0	0	0	0	0	0	0	0	0	#NA
Phvul.010G055000.1	0	0	0	0	0	0	0	0	0	0	0	0	0	0	0	0	0	0	0	0	0	0	0	0	0	0	0	0	0	0	0	0	0	0	0	0	AP2/B3-like transcriptional factor family protein
Phvul.010G055100.1	0	22.126	0	0	0	0	0	50.159	0	1	0	0	0	30.137	1	1	0	0	0	71.935	0	1	0	0	0	47.396	0	0	0	1	1	48.814	0	1	0	0	Disease resistance protein (TIR-NBS-LRR class) family
Phvul.010G055200.1	21.205	34.125	1	0	1	1	272.212	63.305	14.011	0	6.011	2	7.958	39.131	3	0	3	1	143.394	114.243	3.012	0	1.001	0	14	71.016	1	7	2	0	176.735	80.406	1.002	4	3.004	0	disease resistance protein (TIR-NBS-LRR class), putative
Phvul.010G055300.1	0	0.986	0	3	0	0	7	0	0	4	0	0	0	0	0	0	0	1	3	0	1	5	0	3	1	1	0	3	0	0	1	0	1	0	0	2	Disease resistance protein (TIR-NBS class)
Phvul.010G055600.1	151.078	53	95	96.01	90.058	60	109	76	89	62	55	51	184.168	91	84.006	95	68	64	113	52	89	79	148	63	166	67	106	117	79.021	46	109	77	78.803	65	75	34	ATP-dependent caseinolytic (Clp) protease/crotonase family protein
Phvul.010G055700.3	79.42	4.15	0	0	0	0	281.678	101.462	0	14.788	0	27.171	37.843	0	0	0	27.753	0	388.967	109.983	30.254	0	0	57.374	66.309	8.331	49.991	0	0	0	487.451	93.521	23.724	0	0	40.462	Lactate/malate dehydrogenase family protein
Phvul.010G055700.1	136.58	2.85	215.732	225	156.008	143	695.312	109.539	155	235.212	122	172.829	193.117	28.005	104.001	424.639	82.247	286.963	502.268	100.017	110.746	377.614	105	221.626	185.691	17.669	167.009	189.041	149	233	568.206	88.479	70.276	233.16	94	176.474	Lactate/malate dehydrogenase family protein
Phvul.010G055800.2	1	0	0	0	1	0	1	0	0	0	0	2	1	0	1	0	1	0	0	0	0	0	2	0	0	0	0	0	0	0	3	0	0	2	0	0	#NA
Phvul.010G055800.3	0	0	0	0	0	0	0	0	0	0	0	0	0	0	0	0	0	0	0	0	0	0	0	0	0	0	0	0	0	0	0	0	0	0	0	0	#NA
Phvul.010G055900.3	5.925	0	2.641	2.5	5.756	6.663	39.379	10.936	10.471	5.351	6.376	17.864	2.741	0	2.658	12.933	13.405	6.155	26.754	0	15.674	2.69	7.074	4.71	2.341	12.051	3.225	6.469	14.092	10.773	32.469	0	0	9.191	12.94	8.71	#NA
Phvul.010G055900.5	213.799	59.361	67.787	62.671	81.133	110.535	247.688	66.947	101.11	55.367	141.571	62.709	140.215	73.97	130.133	47.996	128.336	62.016	377.599	27.455	122.417	34.034	158.671	90.576	213.775	59.541	128.25	54.51	180.361	68.846	395.63	76.76	146.709	63.983	165.207	45.892	#NA
Phvul.010G055900.2	18.994	24.856	21.675	0	17.638	9.488	72.531	3.189	13.731	13.621	0	0	25.104	4.817	19.733	9.86	20.677	9.604	25.167	13.173	55.257	3.624	43.723	10.368	39.63	0	6.639	4.576	2.72	3.837	14.901	3.942	12.844	22.05	15.766	15.924	#NA
Phvul.010G055900.1	165.954	97.783	89.897	78.846	61.474	53.314	273.689	49.928	55.687	97.661	77.172	83.427	124.149	114.213	160.476	108.211	78.583	100.225	204.63	53.378	74.652	123.651	109.534	99.345	111.254	61.409	100.886	114.445	88.827	84.543	280.188	55.298	114.447	90.776	141.088	93.457	#NA
Phvul.010G056000.1	100.056	11	179.936	132	239.009	167.316	109	2	262.479	186	223	161	88	12	150	137	214.582	222	41	6	191	203	227.025	243.001	76.913	7	192	115.004	213	198.003	51	9	182.124	169	187	186	squamosa promoter binding protein-like 8
Phvul.010G056100.1	0	0	0	0	0	0	0	0	0	0	0	0	0	0	0	0	0	0	0	0	0	0	0	0	0	0	0	0	0	0	0	0	0	0	0	0	#NA
Phvul.010G056200.1	0	0	2	3	11.977	11	0	0	2	1	8	6	0	0	0	5	3	4	0	1	1	5	2	15	0	0	1	1	7	7	0	0	0	2	2	11	squamosa promoter binding protein-like 8
Phvul.010G056233.1	3.992	4	6.436	6.244	5.135	8.125	2.066	3.272	4	7.149	2.032	4	4.524	3.18	2.085	10.228	4.098	7.201	3.246	5.969	1	5.181	8.155	5	5.399	6.73	7.407	2	6.214	3	4.584	4.464	2.131	5	4	5.251	RNA polymerase subunit beta
Phvul.010G056300.1	2	0	2	3	5	4	2	1	6	4	5	8	6	1	5	12	9	9	0	1	6	11	2	9	0	0	2	5	7	4	1	2	3	5	12	11	Matrixin family protein
Phvul.010G056400.1	98	25	250.793	128	333.057	233.994	120	19	393	112	482	263	113.481	21	207.497	74	722.043	185.986	142	27.025	1205.294	99	884	137.393	101	25.005	272	280.245	343.241	97	194	18	1554.359	135	1085.846	135	#NA
Phvul.010G056500.1	549.151	156.938	92	81	138	90	368	151	91	51	206	104	300	151	180.302	28	192	120.009	320.919	125	243.014	37	229	50	362.01	126.024	104	61	189	105	337.003	125	265	54	276	70.038	Tetratricopeptide repeat (TPR)-like superfamily protein
Phvul.010G056600.1	134.569	70	90	51	76	42.046	117	68	73	40	92	55	98	60	84	40	96	60	104	94.129	100	35.807	110	45	134	59	95	57	91	45	118	77	140	64.127	116.121	47.002	#NA
Phvul.010G056700.1	0	0	0	0	0	0	0	0	0	0	0	0	0	0	0	0	0	0	0	0	0	0	0	0	0	0	0	0	0	0	0	0	0	0	0	0	#NA
Phvul.010G056800.2	761.106	537.6	363.575	383.982	485.949	502.374	859.82	769.733	472.221	554.976	390.993	944.676	876.908	548.004	614.437	465.394	544.75	683.378	595.551	1012.547	421.58	454.797	842.745	649.113	255.124	520.844	377.269	552.474	723.979	825.646	505.73	862.735	436.015	700.878	675.056	327.779	transcription regulators
Phvul.010G056800.1	1115.454	1840.705	1018.956	1029.687	1467.358	1175.764	1667.756	1348.582	1120.329	1355.624	651.434	1319.891	1265.695	1617.631	1182.219	932.865	1629.108	1335.622	1312.475	2458.555	1368.276	1451.321	1714.391	1682.943	595.876	1296.106	1706.835	1101.644	836.312	1101.413	1257.313	1639.083	912.068	1595.368	859.273	1460.437	transcription regulators
Phvul.010G056900.1	0	0	0	0	0	0	2	0	0	0	0	0	0	0	0	0	0	0	0	1	0	0	0	0	0	1	0	0	0	0	2	0	0	0	0	0	#NA
Phvul.010G057000.1	78.765	219.034	84.854	32.999	42.907	29.151	461.136	153.594	54.099	25.846	68.508	36.001	69.663	387.794	121.604	38.923	60.999	39	167.692	313.923	45.542	26	33.796	30	64.733	384.291	76.186	43	66.411	32.86	285.267	173.719	29.999	29.024	59.895	20.972	S-locus lectin protein kinase family protein
Phvul.010G057100.1	439.528	72.588	118.178	88.407	169.192	119.628	591.992	212.168	193.87	197.522	156.395	152.779	440.531	105.583	69.505	129.968	77.709	165.958	507.411	203.955	94.448	238.217	119.619	198.612	502.849	49.038	71.027	84.89	90.69	128.999	541.779	201.424	91.198	169.64	97.434	119.12	S-locus lectin protein kinase family protein
Phvul.010G057200.1	84	38	90	106.006	72.012	67	63	11	44	63	45	61	67	51	45	97	30	36	67	5	36	61	50	44	61	63	87	61	70	80	71	7	24	39	32	49	vacuolar sorting receptor homolog 1
Phvul.010G057300.1	20.358	15.455	9.108	0	1	0.603	25.977	30.364	3.154	5.207	8.489	1.004	12.445	14.476	29.429	2.045	7.001	3	44.389	21.536	10.206	5	4.032	0	28.385	10.271	8.286	0	33.94	2.002	30.703	11.126	5.951	5.005	8.954	1.069	S-locus lectin protein kinase family protein
Phvul.010G057500.1	2.414	0.957	3.553	1.244	2.153	0.891	6.786	2.072	0.839	2.079	0	2.091	0	5.398	13.865	1.023	4.325	3.268	6.752	1.043	14.595	0	9.453	0	2.119	6.35	10.4	0	8.287	5.857	4.637	0	7.65	3.158	8.941	3.365	S-locus lectin protein kinase family protein
Phvul.010G057600.1	11.971	19.463	31.308	15.35	44.748	43.727	66.109	30.856	34.233	38.374	75.608	36.882	22.616	39.37	152.202	4.041	94.966	38.86	54.765	29.702	119.209	21.785	96.099	17.388	5.914	44.084	51.101	11.11	186.577	32.291	42.784	32.809	133.189	49.161	135.584	20.473	receptor-like protein kinase 1
Phvul.010G057700.1	900.033	472.063	375.011	498.001	603.104	569.713	444	335	618.444	496	742	487	694.348	475.041	546.255	256.401	704.161	826.091	406	302.128	1102	424.663	892.001	456.518	936.302	372.015	428	561.149	614.997	431.84	299	366.344	1260.176	806	1165.192	641.001	Ubiquitin carboxyl-terminal hydrolase family protein
Phvul.010G057800.1	529.483	384.096	287	201.544	257	190.001	601	466.306	277	226	342.945	276.18	614.835	389	302.029	184	316.421	247.401	634	362.003	369	224.103	287	175	525.834	343.977	305.001	177.002	315	246.002	600	457.034	306.328	236	296	164	Lung seven transmembrane receptor family protein
Phvul.010G057900.1	31.002	2	9	0	0	0	27	5	3	0	12	1	28	4	174	1	12	4	145.058	3	24	0	32.013	0	13	11	122.181	0	88	11	71	1	36	0	32	0	WRKY DNA-binding protein 70
Phvul.010G058000.4	4.381	0	0	0	8.25	0	0	0	0	0	0	0	24.684	0	0	0	0	0	0	0	0	0	0	0	0	0	0	0	0	0	0	0	0	0	0	0	aminophospholipid ATPase 1
Phvul.010G058000.2	63.181	0	0	0	27.569	0	106.913	0	25.786	0	0	0	0	0	17.023	51.885	96.868	57.937	0	0	45	100.793	0	0	0	116.014	28.062	0	42.59	77.864	0	123	35	0	0	0	aminophospholipid ATPase 1
Phvul.010G058000.3	0	75	0	0	0	0	0	0	99.214	0	0	0	0	0	33.466	189.109	0	0	0	0	0	0	69	141.233	33.456	0	0	0	0	0	189.259	0	0	0	53	0	aminophospholipid ATPase 1
Phvul.010G058000.1	135.438	0	140	246.245	141.18	171.053	236.087	136	0	247.053	89	240.062	290.429	152	0	101.036	0	127.063	270	116.289	0	152.207	0	41.767	115.544	0	80.938	169.255	33.41	140.042	80.814	0	0	139.001	0	140	aminophospholipid ATPase 1
Phvul.010G058150.2	0	0	97.859	90.688	192.266	162.519	21.147	3.624	97.412	122.505	114.757	124.829	25.619	0	64.712	97.727	112.73	129.077	0	0	61.232	113.04	114.646	143.825	53.051	0	30.463	56.986	95.821	86.48	9.194	0	72.237	88.575	87.161	119.567	Protein kinase superfamily protein
Phvul.010G058150.1	320	47	1144.262	1179.566	1177.782	1348.423	143.853	13.376	1103.445	1197.226	1109.258	1215.824	464.364	59	594.76	1332.23	969.271	1222.349	72	17	693.206	1239.482	1025.51	1619.282	373.131	54	980.348	1087.138	725.263	1454.421	44.806	22	601.763	1239.107	708.192	1514.354	Protein kinase superfamily protein
Phvul.010G058300.2	0	24.441	4.808	10.171	12.805	6.411	12.128	14.75	24.982	31.32	13.206	45.508	25.462	6.814	13.753	6.177	15.977	11.96	0	26.166	36.554	9.455	0	68.541	23.102	4.651	42.093	0	0	5.794	0	0	44.186	20.937	23.448	38.257	Glycosyl hydrolase superfamily protein
Phvul.010G058300.1	57	33.559	118.192	116.084	123.672	84.589	57.872	5.25	100.018	162.689	34.794	144.492	87.538	90.186	98.247	165.823	99.023	188.143	82	23.834	104.543	176.042	68	58.459	36.898	84.349	71.907	91	129.264	125.341	70	43	30.814	220.063	52.552	83.854	Glycosyl hydrolase superfamily protein
Phvul.010G058401.1	59.013	0	59.002	7	210.002	12	31	1	138	9	62	7	105.01	0	64	14	174	12	28	0	77	14	221	17	23	0	142.614	7	176	16	20	6	43	7	93	6	alpha-galactosidase 1
Phvul.010G058500.1	973.739	453.725	353.062	313.168	394.096	397.5	687.226	481.173	398.167	374.061	471	363	1078.255	494.314	548.003	280.631	510	402	745.07	452.348	752.343	381	762.589	410	920.384	382.179	385.413	395.115	474	374.047	683.989	506.167	760.302	528.445	691	454.974	TBP-associated factor 11
Phvul.010G058600.1	693.734	578.748	398.176	371.103	469.167	402.194	1962.075	757	511	458.017	539.863	410	586.753	711.113	551.279	446.443	500	465	1584.437	1105.643	517.991	558.623	421	465.308	696.013	634.131	479.447	529.197	452.95	342.864	1641.952	789.84	526.962	595.971	521.003	408.506	thioredoxin H-type 9
Phvul.010G058700.1	86	16	76	77	34	34	55	14	44	74	15	63	69	36	22	102	24	39	58	5	29.972	67	7.004	25	100	28	21	16	38	112.37	59	12	16	63	14	42	#NA
Phvul.010G058800.1	111.596	107.026	54.749	12.048	3.406	5.697	15.469	212.248	4.576	21.148	7.328	8.302	30.682	85.295	39.759	6.518	8.234	0	132.663	92.475	7.484	5.271	0	0	74.677	96.557	38.52	12	53.391	8.283	23.815	129.803	10.208	25.435	25.368	5.459	HAD superfamily, subfamily IIIB acid phosphatase
Phvul.010G058800.2	119.179	13.974	10.251	16.952	45.594	35.303	78.531	71.752	35.424	4.852	32.672	35.698	155.354	48.705	48.241	11.482	28.766	33	113.337	49.525	15.516	23.729	17	13	185.323	44.556	19.48	0	49.673	13.717	92.185	69.197	6.792	21.565	13.669	13.541	HAD superfamily, subfamily IIIB acid phosphatase
Phvul.010G058900.1	303	137	165	131	69	85	161	111.26	68.033	72	56	60	322	181	166	130	104	75	219	57.979	138	70	122	52	243.001	155	130	163	126.189	86	177	74	91	69	96	55	#NA
Phvul.010G059000.2	356.289	169.472	31.643	0	16.399	4.867	919.033	418.909	26.15	3.426	30.111	27.831	371.259	306.372	115.295	2.911	0	0	1040.952	626.628	3.683	3.268	8.556	3.897	570.786	268.113	33.525	3.082	39.829	30.025	1204.252	478.063	18.853	8.913	31.65	0	HAD superfamily, subfamily IIIB acid phosphatase
Phvul.010G059000.1	23119.447	10026.726	458.026	179	166.601	45.133	65359.247	20708.931	244.85	440	752.868	214.169	24947.351	14357.866	4363.121	131.806	203.002	246.051	59847.463	31492.402	742.363	363.733	477.104	169.108	36435.684	13000.319	1245.944	335.915	3195.705	426.672	73220.228	22072.572	596.148	517.479	1472.942	115.005	HAD superfamily, subfamily IIIB acid phosphatase
Phvul.010G059200.1	57	34	40	59	47	43	63	61	73	71	52	63	61	32	17	30	32	47	66	41	65.928	65	34	31	65	33	23	47	30	33	87	45	61	62	30	38	ZIP metal ion transporter family
Phvul.010G059300.1	157	193.01	1787.818	2005.614	1059.095	1697.912	104.068	109	1080.214	1216.084	1033	1324.408	411.036	146	892.172	1708.06	1540.778	1363.117	66	129	1445.304	841.204	1056.558	1104.108	350.064	163	1529.45	1594.748	1193.833	1647.035	64	144.9	1325.692	883	1320.889	1438.645	Protein of unknown function (DUF3411)
Phvul.010G059400.1	1401.057	726.464	874.796	885.958	876.363	896.825	941.671	573	804.11	746	1091.023	902	1064.281	801.278	862.587	866.642	779.25	995.118	722.885	363.092	719.014	921.118	835.991	1076.036	1074	645	915.11	987.279	849.797	915.477	788.996	456.253	808.814	951	1082.088	1038.352	RNA-binding KH domain-containing protein
Phvul.010G059500.1	144	57	827.274	878	767	748.999	62	27	703.152	495.052	643.049	607	187.242	57	245.168	811.705	441	802	44	35	321	590	334.942	650.002	170	56	538	667	396	703.03	34	33	361	556.74	296.475	614.141	Protein of unknown function (DUF1191)
Phvul.010G059600.1	0	0	0	0	0	0	0	0	0	0	0	0	0	0	0	0	0	0	0	0	0	0	0	0	0	0	0	0	0	0	0	0	0	0	0	0	Nucleic acid-binding, OB-fold-like protein
Phvul.010G059700.1	0	0	0	0	0	0	0	0	0	0	0	0	0	0	0	0	0	0	0	0	0	0	0	0	0	0	0	0	0	0	0	0	0	0	0	0	#NA
Phvul.010G059800.1	0	0	0	0	0	0	0	0	0	0	0	0	0	0	0	0	0	0	0	0	0	0	0	0	0	0	1	0	0	0	0	0	0	0	0	0	DNA-binding bromodomain-containing protein
Phvul.010G059900.1	1648.406	1062.197	562.277	554	717	686	1429.003	719.917	608	677.997	632	817.227	1344.031	960.326	952.366	473.351	870.469	938	1091	724.511	841.013	619.343	945.277	630.059	843.004	781.104	725.584	608	791.891	652.144	1209	678.107	632.203	744.493	855.09	658.011	hydrolases, acting on acid anhydrides, in phosphorus-containing anhydrides;ATP-dependent helicases;nucleic acid binding;ATP binding;RNA binding;helicases
Phvul.010G060000.1	574.274	238.073	239	232.571	263	212	459	145.341	279.689	244	334.796	224.006	368.933	266	227	237.212	255.715	262.008	336	284.069	250	243	241	269.572	446.698	190.935	232.003	200.395	249.936	252.999	384	231.169	257	254.938	243	251	#NA
Phvul.010G060100.1	83	114.019	50	45	36	34	247.155	110	96	128.112	60	134	57	101	69	42	33	39	182	143.882	63	92	49.001	49.002	48	98.376	60	93.776	51	34.042	291	91	66	101.932	92	60	Late embryogenesis abundant (LEA) hydroxyproline-rich glycoprotein family
Phvul.010G060150.1	3	4	3	5	5	2	2	3	8	7	4	3	3	2	1	0	7	3	2	3	5	4	7	6	6	3	2	1	1	2	0	1	7	5	2	7	#NA
Phvul.010G060200.1	36	18	11	20	5	17	126	105	23	61	14	29	22	34	8	9	8	11	150	146.037	11	27	1	8	39	21	0	37.224	17	16	94	166	9	47	7	11.014	Protein of unknown function (DUF567)
Phvul.010G060300.1	389.571	372.183	115	120	157.046	120	368	367.995	104	117	194.001	110	266.339	358.971	261	89	210	226.022	283	370	272	166	322.766	103	234	374	176	179.294	278.005	128	308	351.463	267.036	134	230	81	RNA polymerase Rpb8
Phvul.010G060400.1	1498.227	1714.677	938.883	909.566	1143.633	1000.139	1765.92	1815.009	1137.528	1250.132	974.851	1150	1692.289	1516.037	1611.932	985.844	1396.296	1285.81	1507.97	2010.8	1886.487	1349.879	1807.467	1205.456	1386.385	1464.628	1442.672	1309.033	1329.236	1056.398	1499.342	1891.179	1785.101	1480.475	1714.381	1121.001	#NA
Phvul.010G060500.3	2.836	4.527	12.462	2.858	0	7.435	4.778	0	11.724	1.983	9.625	14.584	10.455	0	0	8.307	10.512	11.014	0	0	6.555	2.943	10.71	0	0	0	3.179	2.764	0	7.652	2.107	0	15.19	3.208	6.126	0	Amino acid dehydrogenase family protein
Phvul.010G060500.2	0	23.473	0	0	0	0	0	0	6.769	0	0	0	0	0	0	0	0	0	0	0	0	0	0	6.638	0	0	4.482	0	0	0	0	0	0	0	0	4.155	Amino acid dehydrogenase family protein
Phvul.010G060500.1	182.164	0	170.538	160.142	229.305	210.634	56.222	74	203.507	196.018	162.375	166.416	189.959	35	117.049	204.695	176.488	186.048	66	52	196.934	234.057	263.292	236.362	134	24	155.338	175.245	163	174.348	54.893	62	178.81	190.792	165.874	162.845	Amino acid dehydrogenase family protein
Phvul.010G060600.3	68.004	35.005	85.004	52.002	31.002	43.991	61.99	43.941	56.994	47.003	43.003	28.703	66.002	18.002	106.007	67.004	64.995	35.002	44.002	40.002	106.032	63.005	98.005	36.005	53.004	30.001	115.002	109.002	47.002	38.998	34.002	60.993	128.27	56.003	83.129	34.002	#NA
Phvul.010G060700.1	639.788	737.143	814.271	704.625	501.823	494.711	563.46	817.797	466.977	520.729	626.131	431.343	577.411	716.493	811.992	615.167	548.461	473.259	686.557	473.062	758.537	512.095	717.072	441.139	788.073	874.926	850.595	633.007	686.658	459.37	623.461	594.241	846.384	450.646	701.914	428.655	#NA
Phvul.010G060800.1	183	675.482	639	758.562	831.662	891.082	405.264	400.48	1933.446	1888.654	1836.281	1687.455	57	326	440.13	843.562	396	1340.81	123.962	461.405	571	1613.505	457	1505.818	117	275	465.048	1080.231	806.251	1095.997	207	536.278	631.304	2045.658	818.006	1990.974	lectin receptor kinase a4.1
Phvul.010G060900.1	16	11	19	16	28	27	10	4	18.006	16	26	20	6	10	10	23	15	29	25	15	10	38	12	47	10	10	9	29	21	32	23	12	6	32.981	23	45	Protein of unknown function (DUF688)
Phvul.010G061000.1	0	0	0	0	0	1	0	0	0	0	2	0	0	1	0	0	0	1	0	0	0	1	0	0	0	0	0	0	0	0	0	0	0	0	0	0	#NA
Phvul.010G061100.1	0	0	0	0	0	0	0	0	0	0	0	0	0	0	0	0	0	0	0	0	0	0	0	0	0	0	0	0	0	0	0	0	0	0	0	0	Regulator of chromosome condensation (RCC1) family protein
Phvul.010G061200.1	1	21	0	0	0	0	14	23	0	0	1	0	0	30	2	0	0	0	22	58	0	0	0	0	1	29	0	0	4	0	39	61	0	0	0	0	Protein of unknown function (DUF567)
Phvul.010G061300.1	0	0	0	0	0	0	0	0	0	0	0	0	0	0	0	0	0	0	0	0	0	0	0	0	0	0	0	0	0	0	0	0	0	0	0	0	GDSL-like Lipase/Acylhydrolase superfamily protein
Phvul.010G061333.2	4.924	66.353	6.822	23.722	21.979	26.179	0	88.18	9.987	39.434	26.049	53.069	8	89.782	4.104	52.704	9.255	38.786	0	144.031	1.726	97.278	12.042	61.074	0	81.182	11.183	39.961	6.696	35.661	0	88.043	6	44.134	1.567	24.674	Disease resistance protein (TIR-NBS-LRR class) family
Phvul.010G061333.1	8.076	22.647	23.178	25.287	20.021	40.834	7	75.586	19.013	20.585	4.951	31.007	0	36.218	9.896	49.375	20.745	47.214	3	97.907	8.274	33.722	3.958	39.025	10	96.669	23.817	28.039	14.304	45.339	8	87.69	0	63.866	3.433	35.326	Disease resistance protein (TIR-NBS-LRR class) family
Phvul.010G061400.1	0	0	0	0	0	0	0	0	0	0	0	0	0	0	0	0	0	0	0	0	0	0	0	0	0	0	0	0	0	0	0	0	0	0	0	0	PLAC8 family protein
Phvul.010G061500.1	290.015	283	446.016	340.332	249.055	119.355	72	267.869	663.606	352.954	399	633	119	193.012	85	480.976	309.89	81	244	106	110	520.656	80	357.806	37	401	153	381.504	181.237	156	832	133.158	248	305.974	335	483.736	Nuclear transport factor 2 (NTF2) family protein
Phvul.010G061600.1	0	0	0	0	0	0	0	0	0	0	0	0	0	0	0	0	0	0	0	0	0	0	0	0	0	0	0	0	0	0	0	0	0	0	0	0	#NA
Phvul.010G061700.2	4	0	0	0	0	0	0	1	0	0	0	0	0	0	1	0	0	0	3	0	0	0	0	0	0	0	0	0	0	0	0	0	0	0	1	0	NAD(P)-binding Rossmann-fold superfamily protein
Phvul.010G061700.1	0	0	0	0	0	0	0	0	1	0	0	0	0	0	0	0	0	0	0	0	0	0	0	0	0	0	0	0	0	0	4	0	0	0	0	0	NAD(P)-binding Rossmann-fold superfamily protein
Phvul.010G061800.1	0	0	0	0	0	0	0	0	0	0	0	0	0	0	0	0	0	0	0	0	0	0	1	0	0	0	0	0	0	0	0	0	0	0	0	0	#NA
Phvul.010G061900.2	0	0	0	0	0	0	0	0	0	0	0	0	0	0	0	0	0	0	13.478	0	19.42	0	16.296	15.695	0	0	0	0	0	0	0	0	0	14.288	0	34.304	SCAR homolog 2
Phvul.010G061900.1	1700.928	1660.296	1592.076	1406.623	1539.905	1374.178	1259.266	1353.2	1662.035	1524.426	1653.201	1664.052	1368.675	1383	1915.371	1303.513	1564.005	1648.991	1307.5	1267.467	2149.492	1283.276	1867.78	1508.461	1255.468	1364.145	1986.101	1533.244	1430.548	1530.617	1109	1285.233	2105.192	1792.801	2242	1629.571	SCAR homolog 2
Phvul.010G062000.1	330	170	185	134	194	185	278	190.322	223.683	194	254	198.224	284.814	215	298.004	156	278	218.251	209	215	332	234	382.071	210	255	151.425	244	220.059	261	180.315	261	200	373	268	326.18	211	#NA
Phvul.010G062100.2	0	0	0	0	0	0	0	2	0	0	0	0	0	3	0	0	0	0	0	2	0	0	0	0	0	1	0	0	0	0	1	1	0	0	0	0	S-adenosyl-L-methionine-dependent methyltransferases superfamily protein
Phvul.010G062100.1	0	0	0	0	0	0	0	0	0	0	0	0	0	0	0	0	0	0	1	0	0	0	0	0	0	0	0	0	0	0	0	0	0	0	0	0	S-adenosyl-L-methionine-dependent methyltransferases superfamily protein
Phvul.010G062100.4	0	0	0	0	0	0	0	0	0	0	0	0	0	0	0	0	0	0	0	1	0	0	0	0	1	0	0	0	0	0	0	0	0	0	0	0	S-adenosyl-L-methionine-dependent methyltransferases superfamily protein
Phvul.010G062100.3	0	0	0	0	0	0	0	0	0	0	0	0	0	1	0	0	0	0	0	0	0	0	0	0	0	0	0	0	0	0	0	0	0	0	0	0	S-adenosyl-L-methionine-dependent methyltransferases superfamily protein
Phvul.010G062200.2	40	69	159	87.006	154	99.001	66	139	156	170	118	149	60	48	120	99	218	125	54	130.055	210.153	122	180	168.727	56	46	147	162	133	90.033	74	214.112	199	169.042	270	135	iron regulated 2
Phvul.010G062300.2	8.635	0	0	0	0	19.166	0	0	0	0	0	0	5.732	5	0	0	0	0	10.799	0	0	0	11.577	0	20.854	0	0	0	0	15.837	0	0	0	0	0	0	iron regulated 1
Phvul.010G062300.1	2.736	8	5.083	6	12.8	0	17	8	11.845	2.354	0	7.793	18.63	0	0	10.566	6.558	4.222	0	0	0	0	4.423	0	4.263	0	0	0	4.523	4.163	0	0	0	0	0	0	iron regulated 1
Phvul.010G062300.3	22.633	0	12.917	0	19.2	3.834	0	0	24.155	15.646	25	17.207	29.638	0	12.315	22.434	28.442	44.778	4.201	10	16	37	0	35	16.883	5.001	23	22	4.477	0	16	8	21	29	12	21	iron regulated 2
Phvul.010G062400.1	1467.466	435	695.05	427.001	1055	735.009	2339.226	277	810.565	538.003	1020.984	866	1311.049	597.775	894.623	501.048	951	951.882	1722.622	393.875	757.332	673.102	955.159	810.055	1280	408.232	616.183	358.001	1161.427	781.593	2322.343	325.331	642.968	591.218	759.108	680	RNI-like superfamily protein
Phvul.010G062500.1	186	46	104	148.822	53	66	361.967	104	244	262	122	246	196	148.052	892.445	54	72.034	57	415	190.043	226	155.253	495.133	99	267	123	94	100	323	81.099	580	128	186	267	198	81	WRKY DNA-binding protein 33
Phvul.010G062600.2	0	0	0	1	5	1	0	0	0	0	0	1	0	0	0	0	0	0	0	0	0	0	0	0	0	0	2	2	1	0	0	0	2	0	2	1	Uncharacterised protein family (UPF0497)
Phvul.010G062700.1	0	147	0	76	2	359	0	152	0	248	0	316	0	107	0	165.913	0	267	0	252.159	0	256.999	0	358.003	0	88	0	164	0	245	0	203	0	353.001	0	221	RING/U-box superfamily protein
Phvul.010G062800.1	1	0	0	0	3	0	3	0	2	1	0	0	0	0	0	0	1	0	0	1	0	0	0	1	0	0	0	0	1	0	0	1	1	0	0	0	Uncharacterised protein family (UPF0497)
Phvul.010G062900.1	889.577	1034.19	1050.271	1199.166	396.006	763.982	2734.848	1481.819	2919.011	1398.817	1884.903	4054.683	687.618	755.792	1260.069	883.406	426	807.021	1691.096	1681.053	1026.021	1671.88	2163.168	1319.823	1183	1027.333	770.984	1271.781	1185.12	1508.205	2973.777	1357.513	1618.184	1926.099	2323.076	1229.159	methyltransferases
Phvul.010G063000.1	273.998	280.9	250	260.061	309.106	244.19	610.922	331.862	399.002	473.937	339.015	378.985	238.001	294.001	374.169	310.001	284.997	301.002	422.71	389.126	422.382	439.984	367.013	383.975	159	300.98	316.979	321.963	268	321.966	435.107	344.928	355.093	531.002	422.996	358.227	NB-ARC domain-containing disease resistance protein
Phvul.010G063100.1	8.025	7.046	13	14	12	9.02	8.897	11.693	14.972	8.063	10.063	10.013	7.021	10.021	7.018	7	5	16.026	4.862	16.032	10.827	8	7	3.011	4	20.004	8	16	12	14.001	6.016	10.093	2.02	8.009	6.878	5	LRR and NB-ARC domains-containing disease resistance protein
Phvul.010G063200.1	0	0	0	0	0	0	0	0	0	0	0	0	0	0	0	0	0	0	0	0	0	0	0	0	0	0	0	0	0	0	0	0	0	0	0	0	Protein phosphatase 2C family protein
Phvul.010G063300.1	216.131	8	247	213.001	222	196.867	83	26	311.238	125.01	177	207	655.248	21	134.001	245.015	170	165	53	14	182	218.05	145.023	177	473.235	16	175.018	214.343	157.003	128.121	20	28	170	182	180	140	SEC14 cytosolic factor family protein / phosphoglyceride transfer family protein
Phvul.010G063400.2	79	98.774	511.268	546.999	321	260.093	203	158	225.606	218	360.332	288.001	167	152	1203.955	423.005	171.006	345.615	206	133	271.543	287.199	180.886	226	138	215	469.247	331.001	817.07	484.99	116	120	226.032	165	464	180.001	Disease resistance-responsive (dirigent-like protein) family protein
Phvul.010G063500.1	0	22	1	27.028	1	67	1	63	2	56.359	2	8	1	19	27	12	1	41	4	47	8	43	2	77	0	31	4	51	16	37	5	73	2	33	5	57.001	Disease resistance-responsive (dirigent-like protein) family protein
Phvul.010G063600.1	62	368.102	285.995	552.002	75	23	340.015	904.67	53	51	336	29	103	529	3761.826	12	173	94	560	689.075	180	65	174.085	30	136	938.402	550.627	35.003	1290.671	115.011	565.498	752.755	159	84	560.471	18	Disease resistance-responsive (dirigent-like protein) family protein
Phvul.010G063700.2	1.006	7.07	0	4.95	1	5	2.008	6.43	0	7.064	1.003	5.018	0	5	1	3	1.003	0	4	10	7.07	3.018	0	7.025	1	2.022	2.023	3.037	0	4.034	4.893	11	1.005	2	2.006	8.032	LRR and NB-ARC domains-containing disease resistance protein
Phvul.010G063800.1	3333.932	61366.112	395.792	358.691	143	95	9089.755	16241.073	107.003	212	530.755	343	2176.627	48934.319	12364.862	40	573	1021.6	14949.255	17913.721	336.348	145	133.08	47	3127.557	65758.271	1079.065	3739.81	5167.23	169.041	19879.117	18652.673	314.211	266.005	600.903	71	Disease resistance-responsive (dirigent-like protein) family protein
Phvul.010G063900.1	153	26470.166	97	179	13	12	636.001	18438.156	29	40	136	16	171	17351.411	2505.038	8	52	41	1216.357	19138.066	123.24	24	96	15.445	161	21937.7	329	1275.355	1694.931	61	2045.045	18472.666	131	42	269.004	13.067	Disease resistance-responsive (dirigent-like protein) family protein
Phvul.010G064000.1	0	0	0	0	0	0	0	0	0	0	0	0	0	0	0	0	0	0	0	1	0	0	0	0	0	0	0	0	0	0	0	1	0	2	0	0	#NA
Phvul.010G064100.1	733.475	219	133	124	106	98.159	592.027	311.017	185	219	152	127	552.003	340	323.495	100	139.169	90	1060.767	133.02	258	212.632	147	107.443	973.911	324.427	160	158	192	81	851.582	231.603	242.078	157	206.119	115	Tautomerase/MIF superfamily protein
Phvul.010G064200.1	1626.607	2066.283	725.049	690.347	777.693	663.453	6222.239	2814.7	798.189	746.619	928.263	1104.776	1199.798	2563.111	966.818	620.511	592.071	759.117	4063.811	3101.427	643.428	820.326	656.307	634.824	1500.3	2223.181	549.339	632.363	1014.455	862.991	4682.558	2030.589	673.268	883.539	766.662	789.506	prenylated RAB acceptor 1.B4
Phvul.010G064300.1	8	0	19.003	43	57.954	41	11	0	42	27	25.671	37	9	1	18	39	19	48	10	1	36	49	47.013	32	3	0	16	11	22	19	2	0	14	15	32	15	inflorescence meristem receptor-like kinase 2
Phvul.010G064400.3	267.27	197.769	118.962	117.576	134.796	111.786	236.342	143.647	104.496	122.504	143.756	108.483	199.487	230.441	87.171	90.321	171.096	126.147	190.772	120.247	144.313	77.438	163.854	108.88	231.448	172.347	123.221	126.705	154.117	136.405	149.554	155.293	130.123	118.633	164.173	132.171	#NA
Phvul.010G064400.2	184.305	111.353	46.038	59.424	42.204	60.214	69.658	100.353	37.509	29.5	69.301	42.517	170.516	68.584	117.918	49.695	34.919	50.853	70.274	51.952	56.687	53.563	47.655	32.12	141.71	96.954	51.779	49.295	68.883	46.595	83.446	57.707	89.877	52.357	57.827	61.829	#NA
Phvul.010G064500.1	0	2	1	0	3	2	2	1	4	1	1	2	4	2	2	2	1	0	2	2	1	2	4	1	1	5	1	1	1	4	2	0	3	1	0	1	alpha/beta-Hydrolases superfamily protein
Phvul.010G064600.1	1	0	1	0	1	0	3	1	0	0	1	0	1	1	0	0	0	1	2	0	1	0	0	0	0	1	0	1	2	0	1	1	2	0	0	0	#NA
Phvul.010G064700.1	35	10	114	111	147	168.006	28	3	122	74.947	165	129.055	38	10	80	98.003	116	164	12	2	92	86	111	156.881	35	7	111	131	77	153	11	9	97	110	80	125	NB-ARC domain-containing disease resistance protein
Phvul.010G064800.1	0	0	0	0	0	0	0	0	0	0	0	0	0	0	0	0	0	0	0	0	0	0	0	0	0	0	0	0	0	0	0	0	0	0	0	0	disease resistance protein (TIR-NBS-LRR class), putative
Phvul.010G064900.1	51	22	89	77	50	51	11	7	39	55	37	61.042	38	30	47	87	53	32	24	14	61	45	44.001	48	34	42	76	69.958	51	52	15	6	52	52	48	38	Leucine-rich repeat protein kinase family protein
Phvul.010G065000.1	0	0	4	4	0	4	0	0	0	2	7	3	0	0	2	4	4.025	1	0	0	0	0	0	2	2	0	0	0	0	2	0	0	0	2	1	4	#NA
Phvul.010G065100.5	0	26.345	20.015	0	0	0	0	0	0	41.389	0	0	54.918	26.971	0	0	0	59.487	0	0	0	0	11.71	0	0	0	0	38.986	11.249	0	0	13.846	0	6.482	0	0	TRICHOME BIREFRINGENCE-LIKE 35
Phvul.010G065100.4	0	0	13.375	9.235	0	0	0	0	0	0	0	48.232	0	0	12.877	0	0	0	0	0	29.677	0	0	28.719	0	0	10.295	59.215	0	50.934	0	0	33.9	29.199	0	67.143	TRICHOME BIREFRINGENCE-LIKE 35
Phvul.010G065100.2	515.243	92.384	62.461	224.21	74.245	87.043	146.228	232	0	123.077	59.294	0	383.057	227.623	50.618	275.773	97.267	121.172	145.105	150.509	142.358	309.762	134.255	284.074	292.34	187	116.688	191.846	59.194	191.297	54.805	99.32	156.111	217.319	209	212.988	TRICHOME BIREFRINGENCE-LIKE 35
Phvul.010G065100.1	0	0	51.149	42.555	84.576	193.988	0	0	115.431	0	18.164	214.137	0	0	0	0	0	118.958	0	0	0	86.343	0	131.209	0	0	0	0	0	0	67.175	0	0	0	0	23.869	TRICHOME BIREFRINGENCE-LIKE 35
Phvul.010G065100.3	0	56.272	0	0	59.358	0	82.772	0	92.593	109.534	70.543	66.649	25.025	68.419	84.466	0	50.789	32.364	77.895	25.491	45.011	0	92.33	0	167.981	0	47.349	0	85.557	96.851	37.02	65.835	0	66	0	0	TRICHOME BIREFRINGENCE-LIKE 35
Phvul.010G065200.2	384.143	521.501	138.678	176.602	67.568	97.023	573.161	246.501	36.249	128.432	115.259	78.099	344.431	664.353	192.346	177.303	148.482	190.964	352.924	484.391	220.623	130.844	124.857	107.545	349.547	630.636	169.994	240.658	187.608	144.026	456.139	325.883	177.973	123.332	143.946	120.191	20S proteasome alpha subunit C1
Phvul.010G065200.1	1284.057	1723.26	505.106	592.525	357.398	457.977	1657.622	1014.5	423.446	572.568	431.74	489.901	900.56	2208.283	877.319	589.697	477.283	587.036	1424.047	1346.034	771.781	502.956	553.466	453.235	1040.7	2105.536	733.022	892.11	663.34	511.167	1492.977	1236.394	789.016	540.761	628.415	487.798	20S proteasome alpha subunit C1
Phvul.010G065300.2	0	2	6	17	5.179	0	5	0	12	0	4	0	0	0	0	14	0	13	9	3	0	19	0	0	0	1	0	0	0	19	0	1	0	0	0	8.684	TRICHOME BIREFRINGENCE-LIKE 34
Phvul.010G065300.1	16	0	0	0	12.821	19	0	0	0	24	0	25	14	3	17	0	16	0	0	0	17	0	15	12	17	0	12	13	26	0	6	0	8	23	20	20.316	TRICHOME BIREFRINGENCE-LIKE 34
Phvul.010G065400.1	314.455	178	757.958	1028.18	698.995	440.247	376.607	146	1114.86	1277.477	883.264	1067	91	173	101.279	1012.022	123.462	962.442	180.684	84	75.316	1350.903	162.094	1403	153	135	237.265	857.214	151	920.904	206	108	92	1390	238	1491.159	PYR1-like 4
Phvul.010G065500.1	696.152	899.491	674	627.215	703.662	562.055	1572	1025.777	878.111	770.606	696	575.998	680.291	974.197	576.856	1063.979	504.008	710.072	1266	1259.253	538.123	1057.192	525.808	796.013	902.519	1057.644	661	791.044	587	663.004	1418.024	1097.131	693.422	725.872	648	708	Protein of unknown function, DUF538
Phvul.010G065600.1	4104.6	12531.323	6491.85	1477.573	24452.151	1491.156	7106.622	4371.933	17457.822	1497.569	17482.559	1858.194	1292.065	10240.496	2090.441	4602.81	3997.319	8777.108	2863.046	7926.972	1546.399	4246.462	2680.316	6997.414	1202.245	7570.419	3634.603	3040.72	4953.917	1904.504	3684.351	6133.708	2628.582	3777.858	5727.523	3282.081	ferretin 1
Phvul.010G065700.2	1144.151	433.27	1428.434	1518.129	1031.013	1241.465	412.91	476.834	999.001	1078.408	996.931	826.064	1323.85	680.722	987.968	1208.456	956.44	1107.794	360.724	390.477	1181.248	909.386	1095.761	934.58	1179.925	481.064	1260.156	1569.14	909.054	1025.257	194.299	535.144	1168.229	1139.025	1078.936	1016.525	#NA
Phvul.010G065700.1	283.763	166.73	337.689	412.345	268.856	385.377	39.223	66.166	254.036	167.832	205.519	191.936	274.231	126.301	442.498	360.767	199.582	267.494	27.276	21.764	303.302	277.859	219.457	287.683	338.536	150.933	373.424	324.536	239.311	354.333	45.701	77.945	323.916	273.631	207.385	233.468	#NA
Phvul.010G065800.1	33	9	495.005	479.453	544	347.15	34	11	351	304.002	344.001	232	75	24	85	816.829	209.795	493.786	15	25	68	383.999	144	480.331	47	29	324.03	266.216	249.179	546.707	11	30	68	248.662	55	348.993	gamma interferon responsive lysosomal thiol (GILT) reductase family protein
Phvul.010G065900.1	0	0	0	0	0	0	0	0	0	0	0	0	0	0	0	0	0	0	0	0	0	0	0	0	0	0	0	0	0	0	0	0	0	0	0	0	Glycosyl hydrolase superfamily protein
Phvul.010G066000.1	0	0	0	0	0	0	0	0	0	0	0	0	0	0	0	0	0	0	0	0	0	0	0	0	0	0	0	0	0	0	0	0	0	0	0	0	#NA
Phvul.010G066300.1	0	0	0	0	0	0	1	0	0	0	0	1	1	0	0	0	0	0	1	0	0	0	0	0	0	1	0	0	0	1	1	0	1	0	0	0	#NA
Phvul.010G066400.1	28609.141	1099.594	20174.184	20405.888	23222.967	23153.403	11793.441	3592.343	21828.919	19932.677	24544.757	24764.745	36528.757	1448.357	33323.048	21999.368	42620.251	26368.692	17793.797	2057.828	49012.361	27383.689	49758.575	26933.518	40288.933	1131.039	23515.204	17824.88	24089.058	23387.852	6246.018	2447.784	41563.082	22704.241	26831.987	23312.556	lipid transfer protein 1
Phvul.010G066500.1	186	358.18	130	48	52	20	89	1128.223	40	24	38	44	726.893	409.958	1066.573	43	514	17	1024.26	1424.311	1049.078	66	634.706	26	574.81	619.258	391	141.996	208.191	12	1004	947.779	465	38	197	15	lipid transfer protein 4
Phvul.010G066600.1	0	0	0	0	0	0	0	0	0	0	0	0	0	0	0	0	0	0	0	0	0	0	0	0	0	0	0	0	0	0	0	0	0	0	0	0	Peroxidase superfamily protein
Phvul.010G066700.1	0	0	0	0	0	0	2	0	0	0	0	0	0	0	0	0	1	0	8	0	0	0	0	0	0	0	0	0	0	0	3	0	2	0	0	0	Peroxidase superfamily protein
Phvul.010G066778.1	0	0	0	0	0	0	0	0	0	0	0	0	0	0	0	0	0	0	0	0	0	0	0	0	0	0	0	0	0	0	1.253	0	0	0	0	0	nitroreductase family protein
Phvul.010G066800.1	0	0	0	0	0	0	0	0	0	0	0	0	0	0	0	0	0	0	0	0	0	0	0	0	0	0	0	0	0	0	0	0	0	0	0	0	Peroxidase superfamily protein
Phvul.010G066900.1	8	0	1	0	1	0	0	0	1	0	0	1	0	1	0	0	0	0	1	2	0	1	1	0	4	2	0	0	0	0	0	2	0	0	0	0	Peroxidase superfamily protein
Phvul.010G067200.1	0	0	0	0	0	0	0	0	0	0	0	0	0	0	0	0	0	0	0	0	0	0	0	0	0	0	0	0	0	0	0	0	0	0	0	0	aspartate aminotransferase 1
Phvul.010G067273.2	102.142	136.384	280.631	155.579	341.259	361.65	355.019	166.152	324.81	537.231	333.561	454.708	107.876	156.908	115.265	243.095	428.314	338.783	247.246	54.852	500.752	337.995	432.411	282.349	27.3	55.719	281.275	230.367	190.868	397.497	106.751	273.863	223.498	326.466	309.703	283.538	COP1-interacting protein-related
Phvul.010G067273.1	880.181	662.138	766.475	884.409	764.741	850.492	404.129	553.333	1074.4	1187.05	760.117	1054.952	849.011	476.165	928.914	1025.48	713.92	914.217	280.753	642.229	1058.941	1212.793	834.082	1102.652	749.7	384.357	858.725	1149.689	803.208	843.503	342.474	524.137	1031.661	1353.882	1140.327	1142.349	COP1-interacting protein-related
Phvul.010G067300.1	6	0	4	10	5	8	2	0	3	5	3	13	8	0	2	7	11	9	11	0	8	22	8	12	11	0	1	6	9	14	2	0	15	6	1	14.003	#NA
Phvul.010G067400.1	117.061	50	76	79	56.81	42	42	109	73	60	63	80	133.007	42	49	72	52	62	155	40	79	68	47	52	113.46	63	57	69	50	66	105	54	66	56	43	53.002	Plant protein of unknown function (DUF827)
Phvul.010G067500.1	0	5	0	0	0	2	0	1	1	0	1	4	6	0	2	3	0	0	0	1	5	0	2	1	0	0	0	3	2	1	5	2	0	3	1	0	saposin B domain-containing protein
Phvul.010G067500.2	0	0	0	0	0	0	0	0	0	0	0	0	0	0	1	0	0	0	0	0	0	0	0	0	0	0	0	0	0	0	0	0	0	0	0	0	saposin B domain-containing protein
Phvul.010G067600.1	3033.743	2684.964	1766.908	1954.621	1203.548	1318.603	5743.725	2676.252	1971.052	1831.378	1829.778	2479.302	2443.122	2228.118	1824.721	1435.541	1911.495	1117.029	5414.57	2173.984	2195.283	1554.901	2224.496	1546.279	3981.88	2464.786	1558.239	2036.334	1545.782	1589.011	5887.093	2446.265	2173.21	1966.361	2538.945	2001.126	SOS3-interacting protein 1
Phvul.010G067746.2	4	9.029	3	0	4	0	7.108	30.909	2	0	2	3	3.028	28.63	17.6	3	0	0	0	54.216	3.557	4	0	2	1	15.843	6	2	0	2	10.031	19.036	2	0	0	1	Protein phosphatase 2C family protein
Phvul.010G067746.1	0	29.971	0	3	0	2	22.892	79.091	0	4	0	0	2.972	23.37	23.4	0	3	3	14	111.784	3.443	0	5	0	0	29.157	0	0	14	0	31.969	107.964	0	0	9	0	Protein phosphatase 2C family protein
Phvul.010G067800.1	351.97	97	218.002	189.204	161.004	196.019	180	90	180.354	138.163	222	132	450	149.965	329.9	164	329.977	263	227	110.989	511	160	310	163.026	617	107	215.178	260	257	175	126	125	376.005	155	202	174	ovate family protein 2
Phvul.010G067900.1	117.164	75	559.11	666.944	649	658.01	116	103	680.158	970.128	572.042	844	178	62.799	323.056	1140.929	449	749.01	51	36	409	981.063	424.217	883.57	117.986	121	421.035	718	500.368	985.851	48	67	313	940.516	225.219	909.071	with no lysine (K) kinase 5
Phvul.010G068000.1	0	0	0	0	0	0	0	0	0	0	0	0	0	1.201	0	0	0	0	0	0	0	0	0	0	0	0	0	0	0	0	0	0	0	0	0	0	#NA
Phvul.010G068100.1	376.367	308.834	580.359	571.217	492.677	671.09	462.046	279.234	467.904	590.818	465.566	567.728	407.916	306.871	459.248	466.424	479.879	457.53	574.02	316.874	572.207	463.592	498.779	479.724	494.289	444.065	408.743	428.074	441.327	597.622	312.218	187.213	475.26	474.006	462.357	530.993	photosystem II reaction center protein C
Phvul.010G068200.1	0	0	0	0	0	0	0	0	0	0	0	0	0	0	0	0	0	0	0	0	0	0	0	0	0	0	0	0	0	0	0	0	0	0	0	0	MATE efflux family protein
Phvul.010G068219.1	3687.78	1724.435	618.715	787.296	630	683.819	2132.362	1462.157	368.586	441.001	809	516	2535.161	2034.947	1527.714	451.012	937.791	879.75	2235.846	1146.97	694.74	583.092	1129.167	503	2899.852	1502.547	822	743.911	1178.203	499	2576.054	1326.037	639.442	484.066	744.005	398	Ribosomal protein L14
Phvul.010G068300.1	637.257	931.352	415	198	447.999	377.002	501.168	495.994	453	365	449.001	462.02	700.042	636.05	810.997	260.006	1101.952	395	807.996	836.964	1142.376	412.494	1214.984	385	598.277	639.309	775.334	455.116	591	275.001	754.016	695.292	1095.791	538	983.938	630.184	Protein kinase superfamily protein
Phvul.010G068400.1	6.798	0	0	4.738	4.999	6.866	0	0	4.3	5.841	6.116	3.246	2.823	2.926	1.017	2.032	1.066	3.973	2.91	1.832	1.009	4.783	2.968	0	2.009	1	4.952	1.859	4.336	2.906	0	0	0.84	0	2.902	1.873	#NA
Phvul.010G068500.3	0	0	0	0	0	0	0	0	170.846	23.056	175.458	0	0	0	0	0	50.588	36.601	98.785	33.673	0	90.952	182.981	102.961	0	0	0	0	0	0	74.927	0	0	78.377	24.745	96.76	MAC/Perforin domain-containing protein
Phvul.010G068500.2	38.741	70.737	38.176	17.633	96.505	35.31	101.002	35.341	39.675	43.745	37.292	45.167	32.843	36.185	60.041	27.886	53.949	33.425	75.674	54.631	83.214	42.094	89.58	29.998	58.42	31.513	77.73	52.872	29.978	44.635	56.399	43.759	61.364	74.862	67.405	26.013	MAC/Perforin domain-containing protein
Phvul.010G068500.1	1179.656	1142.371	907.829	714.367	838.578	758.66	1448.114	793.772	876.49	914.348	819.278	874.913	1188.827	1129.74	1451.056	748.354	1048.773	931.983	935.54	1005.692	1360.213	863.958	1222.493	828.135	1178.58	1105.671	1306.27	1005.12	1186.994	803.889	967.677	1087.241	1351.026	884.127	1387.648	812.147	MAC/Perforin domain-containing protein
Phvul.010G068600.1	0	1	1	0	2	4	0	0	2	0	0	0	0	1	1	0	0	0	0	0	1	2	1	0	1	0	1	0	0	0	1	1	2	1	0	0	#NA
Phvul.010G068692.3	95.523	100.226	53.501	68.022	29.087	20.206	61.891	127.443	75.894	37.597	48.964	53.227	76.399	80.628	35.747	48.884	55.332	62.098	73.95	106.733	64.804	63.762	63.825	46.639	113.52	97.216	71.017	100.316	24.413	52.017	66.951	85.053	41.906	48.418	29.445	31.668	glycolipid transfer protein 1
Phvul.010G068692.2	963.977	1111.737	573.551	607.842	525.465	502.176	671.051	971.738	566.106	541.243	427.578	489.09	887.747	1097.369	692.01	721.142	405.115	427.854	737.748	986.755	560.018	642.536	502.43	452.141	879.484	1280.834	671.964	696.144	521.324	422.384	573.163	1081.723	541.876	483.582	435.248	455.215	glycolipid transfer protein 1
Phvul.010G068692.1	0	11.787	5.46	2.136	0	0	2.16	5.516	0	2.166	2.459	0	5.425	5.561	0	0	0	2.222	2.123	11.117	0	0	2.245	2.242	0	17.539	5.234	5.085	0	0	0	14.473	5.218	0	5.366	0	glycolipid transfer protein 1
Phvul.010G068700.1	28	28	65	52	61	62	7	16	63	41	21	24	41	28	43	23	39	26	22	11	22	29	25	15	21	21	16	16	54	43.459	8	6	29	21	40	14	Photosystem I, PsaA/PsaB protein
Phvul.010G068800.1	77	59	110	109	156	133	12	33	148	89	74	70	61	59	64	64	59	59	56	36	56	64	55	42	30	25	29	22	150	74.541	16	6	49	49	79	46	Photosystem I, PsaA/PsaB protein
Phvul.010G068900.1	18	25	32	38	44	58	25	18	54	42	41	46	38	25	38	36	39	42	57	21	33	45	31	40	45	36	51	24	49	33	42	22	37	37	69	41	chloroplast ribosomal protein S14
Phvul.010G069000.1	106	101	239	311	185	338	148	86	196	309.583	178	227	130	115	162	240	161	195	161	83	207	238	170	213	138	168.95	186	218	211	264	82	51	176	215	189	230	YCF9
Phvul.010G069100.1	2580.523	68	7212.104	2435.72	3700.307	4224.45	328.982	58	1543.357	1461.53	2562.115	3991.793	14749.771	83	40457.056	1498.476	38691.963	1297.203	3148.756	294.999	56014.292	1324.893	59248.119	928.665	9883.201	97.833	17971.816	3953.04	16122.449	1445.941	2893.374	84	43729.262	1386.664	22668.689	1672.368	lipid transfer protein 3
Phvul.010G069165.1	3	2	2	1	2	6	6	1	2	2	3	2	8	6	6	0	5	1	2	2	5	0	8	2	5	4	4	4	2	0	9	1	3	3	2	1	ROP-interactive CRIB motif-containing protein 3
Phvul.010G069200.1	38	36	25	35	27	33.352	40	50	29	16.129	24	21	35	32	38.844	32	32	26	22.534	21	41	32	29	33	41	21.995	32	29	39	20	36	62	42	30.703	38.042	21	#NA
Phvul.010G069300.1	0	0	0	0	0	0	2	0	0	0	0	0	1	1	0	1	0	1	0	1	1	0	1	0	0	0	0	2	0	0	0	0	0	0	0	0	carbonic anhydrase 2
Phvul.010G069400.6	330.337	76.928	92.233	142.549	288.802	104.929	143.815	43.092	195.975	230.433	210.744	156.36	276.885	204.49	47.475	199.227	203.635	266.457	74.373	38.348	225.453	307.205	118.783	234.942	188.211	104.893	190.585	267.319	217.938	224.745	95.865	36.692	163.097	297.118	144.176	157.774	ureide permease 2
Phvul.010G069400.5	296.09	89.571	183.393	181.272	312.683	398.567	147.526	20.559	277.808	323.918	233.253	311.63	169.934	147.28	89.673	340.94	186.572	190.636	63.617	35.575	113.012	549.471	130.769	363.706	281.727	41.259	113.347	277.189	180.334	258.973	73.212	23.437	104.677	437.992	36.808	309.286	ureide permease 2
Phvul.010G069400.4	0	136.879	168.707	66.141	0	0	96.896	0	0	0	0	0	0	64.718	141.414	0	0	0	0	34.228	0	0	0	0	0	48.474	44.65	0	0	0	6.641	57.416	0	0	0	0	ureide permease 2
Phvul.010G069400.3	0	0	0	0	0	45.553	101.251	0	189.362	218.447	74.154	78.443	200.532	0	0	139.749	0	142.485	0	0	0	0	68.118	181.229	132.021	0	0	0	141.69	0	0	0	92.377	222.94	113.509	0	ureide permease 2
Phvul.010G069400.1	204.379	193.174	234.252	135.007	150.518	253.682	191.719	12.505	376.807	457.648	194.647	245.69	322.743	178.957	67.473	400.39	138.367	314.822	40.474	49.938	65.077	470.666	191.368	412.854	301.184	60.786	186.259	216.005	207.672	183.854	58.609	17.621	197.751	540.425	213.515	233.642	ureide permease 2
Phvul.010G069400.2	87.563	0	0	53.951	250.758	0	0	0	0	0	0	141.524	0	0	0	35.1	139.899	0	32.83	0	142.883	228.249	0	0	0	0	0	120.454	0	164.521	0	0	0	104.267	0	122.061	ureide permease 2
Phvul.010G069500.1	94.003	12	494	940	1221.204	1600.6	49	20	402.475	450.055	934.362	1038.049	188	40	181	1067.701	893.337	2271.195	45	7	219.102	882.034	437.995	1744.465	210	36	293.088	377.105	673.001	1523.37	7	4	329.75	472.041	263.018	1038.504	lipid transfer protein 6
Phvul.010G069638.1	0	1	6	4	13	5	9	1	19	8	15	9	4	1	5	8	14	12	4	0	3	18	20	8	6	0	5	3	3	6	1	1	7	7	8	7	P-loop containing nucleoside triphosphate hydrolases superfamily protein
Phvul.010G069800.8	0	0	0	0	0	0	0	3.846	25.724	32.907	11.561	0	0	0	24.938	20.278	0	0	4.804	0	0	0	0	0	0	0	0	0	0	0	0	4.734	53.734	0	0	0	Pentatricopeptide repeat (PPR) superfamily protein
Phvul.010G069800.3	0	0	0	0	0	0	0	0	0	0	0	0	0	0	0	0	0	0	0	0	0	0	0	0	0	0	0	0	0	0	0	0	4.563	0	0	0	Pentatricopeptide repeat (PPR) superfamily protein
Phvul.010G069800.4	41.172	14.602	40.953	58.565	108.938	80.128	51.189	44.789	79.28	45.034	114.001	59.831	47.299	19.901	73.934	69.67	83.013	100.141	23.933	14.706	97.137	99.266	117.25	96.426	51.094	24	55.886	43.769	68.508	81.711	32.725	32.095	30.712	89.1	80.573	55.864	Pentatricopeptide repeat (PPR) superfamily protein
Phvul.010G069800.1	0	0	34.465	0	0	13.098	12.55	0	29.51	0	23.461	37.261	0	0	0	0	0	0	14.263	0	0	16.259	0	33.866	0	0	48.297	0	28.774	42.454	0	6.174	0	29.537	0	40.691	Pentatricopeptide repeat (PPR) superfamily protein
Phvul.010G069800.7	0	0	5.893	6.146	30.742	0	0	0	0	0	0	27.85	0	0	0	0	52.864	0	0	11.765	19.591	46.603	48.719	57.005	14.505	0	26.261	25.355	21.515	0	7.613	0	0	0	42.076	63.987	Pentatricopeptide repeat (PPR) superfamily protein
Phvul.010G069800.5	12.829	8.398	96.925	47.743	0	42.164	21.26	8.366	68.027	68.465	30.264	74.451	0	5.099	34.028	21.648	0	34.354	0	0	0	0	0	0	0	0	61.036	87.083	45.656	66.773	0	0	122.7	80.1	71.646	46.403	Pentatricopeptide repeat (PPR) superfamily protein
Phvul.010G069800.6	0	0	0	0	18.38	46.761	0	0	0	0	0	0	0	0	0	0	0	15.021	0	0	0	0	0	0	0	0	0	0	0	0	0	0	0	22.956	0	0	Pentatricopeptide repeat (PPR) superfamily protein
Phvul.010G069800.2	0	0	0	5.55	51.674	0	0	0	0	46.605	0	0	5.706	0	19.107	31.963	63.72	50.987	0	5.529	75.726	65.884	56.087	41.654	0	0	0	14.263	0	0	24.661	0	0	0	24.93	0	Pentatricopeptide repeat (PPR) superfamily protein
Phvul.010G069900.1	0	0	0	0	0	0	0	0	0	0	0	0	0	0	0	0	0	0	0	0	0	0	0	0	0	0	0	0	0	0	0	0	0	0	0	0	#NA
Phvul.010G070000.1	0	0	1	0	0	0	0	0	0	0	0	0	1	1	0	0	0	0	0	0	0	1	0	1	0	0	0	0	0	0	0	0	0	0	0	0	adenosine kinase 2
Phvul.010G070100.2	136.078	161.809	132.319	80.291	39.157	87.667	276.563	358.592	7.703	36.687	58.883	95.139	122.189	230.744	83.749	98.909	67.192	112.908	165.469	267.088	67.61	11.991	58.035	0	165.31	123.825	110.257	88.916	29.913	67.797	153.112	358.681	18.262	53.726	21.174	34.429	Protein kinase superfamily protein
Phvul.010G070100.1	322.362	837.857	119.789	118.249	83.458	15.333	605.746	983.683	100.819	99.373	132.752	38.976	240.957	1071.402	402.323	58.882	82.857	43.927	541.212	1386.557	56.226	57.432	42.403	81.22	211.599	892.136	118.048	147.048	357.198	85.081	812.799	1169.74	124.738	134.787	132.385	40.625	Protein kinase superfamily protein
Phvul.010G070100.3	25.153	92.517	20.892	10.46	14.385	0	181.149	152.283	46.478	18.942	13.836	18.885	30.216	134.932	30.774	10.39	0	21.165	113.429	334.112	4.164	60.577	37.563	34.78	33.286	123.037	27.695	21.264	17.67	14.131	151.714	233.473	0	5.917	22.441	27.946	Protein kinase superfamily protein
Phvul.010G070111.3	0	0	0	0	70.569	87.541	26.097	0	111.574	0	54.402	15.969	0	0	81.732	79.375	133.498	41.988	26.766	0	66.648	113.758	64.034	0	73.375	0	128.353	78.996	0	0	22.365	0	181.208	155.662	35.242	83.754	Plastid-lipid associated protein PAP / fibrillin family protein
Phvul.010G070111.2	229.885	175.622	313.289	212.536	281.509	299.584	149.732	80.728	171.207	250.132	248.666	274.198	268.267	126.663	190.625	176.97	181.096	244.754	49.22	109.284	249.432	187.878	226.305	270.111	155.314	140.938	159.995	152.292	351.616	299.494	51.889	99.22	208.035	278.564	308.051	233.939	Plastid-lipid associated protein PAP / fibrillin family protein
Phvul.010G070111.1	3105.239	1467.439	4529.433	3393.917	4850.493	4378.348	967.662	891.326	5061.631	4016.935	5132.606	4087.397	3273.201	1590.523	3818.048	3926.749	4750.371	4349.33	908.015	957.718	5530.725	4133.596	4743.043	4652.054	3169.752	1229.658	4346.239	4228.965	4019.885	4495.597	678.746	1089.58	5770.934	4612.78	6105.974	5219.101	Plastid-lipid associated protein PAP / fibrillin family protein
Phvul.010G070200.4	53.448	0	38.519	13.005	0	0	326.417	0	0	6.697	11.754	8.51	0	0	0	15.391	22.573	20.632	0	0	25.058	0	0	0	0	0	0	0	0	22.467	289.343	0	40.836	34.027	20.985	0	HSI2-like 1
Phvul.010G070200.3	0	0	0	0	7.722	0	103.951	74.988	14.097	0	0	0	45.759	7.642	0	0	0	0	152.312	108.38	0	0	26.636	0	65.884	36.835	30.078	17.54	15.984	0	0	43.445	0	0	0	35.192	HSI2-like 1
Phvul.010G070200.2	125.769	66.669	81.273	53.445	21.031	82.468	857.186	234.032	32.496	88.839	51.171	127.806	103.154	13.114	96.459	106.739	94.427	47.59	674.001	242.268	70.717	112.869	30.271	143	79.484	57.789	62.092	36.039	35.189	56.319	738.108	156.489	67.335	112.053	91.155	74.273	HSI2-like 1
Phvul.010G070200.1	50.784	58.331	27.208	27.55	104.252	26.532	712.717	156.98	114.396	71.464	57.075	43.684	104.161	119.244	49.541	31.873	0	38.779	557.786	286.507	31.225	75.131	129.161	11	114.632	58.376	40.83	58.421	74.828	78.214	706.697	151.066	12.829	39.972	67.86	58.892	HSI2-like 1
Phvul.010G070250.1	44	1058.992	13.513	28	20	14	2255.49	3300.218	8	57	42	26	26	1641.66	94	6	28	57	876	4200.356	18	47	44	24	15	1472.597	13	9	231.999	53	1218.911	3584.108	18	103	104.111	34	#NA
Phvul.010G070300.1	4	4	6	5	5	3	27	14	6	2	3	4	3	1	2	1	2	6	18	38	5	4	0	6	7	2	3	2	2	2	40	31	1	0	2	2	#NA
Phvul.010G070400.1	38	20	55	40	62	39	19.007	8	54	65	41	65	47	13	44.003	47.123	53	45	29	20	45	78	40	59	45	24	42	41	42	41	31	13	42	65	45	27	Leucine-rich repeat protein kinase family protein
Phvul.010G070500.1	2778.573	4383.768	655.349	854.519	604.247	561.19	1600.21	2319.713	534.355	818.76	770.01	639.862	1930.548	4909.103	1525.974	780.949	576.044	1146.657	1389.001	1689.111	508.097	847.613	650.983	597.876	1923.007	4201.287	730.772	961.983	1353.06	706.157	1413.901	1712.768	548.255	821.922	685.659	603.812	Preprotein translocase Sec, Sec61-beta subunit protein
Phvul.010G070584.1	85.037	10	455	642.001	454.076	579.403	29	4	424	390	576.76	613	135.037	17	195	594.027	481.287	651.865	13	6	353.004	478	315.926	595.652	92	14	442	527.996	261	592.066	11	13	344.114	474.831	336	496.306	fatty alcohol oxidase 3
Phvul.010G070600.3	311.569	95.378	1589.217	2506.203	1551.542	1548.555	86.559	84.571	1339.753	1928.016	1168.113	1884.711	352.622	104.583	949.747	2135.008	1216.121	1509.652	54.524	45.503	896.29	1867.816	972.33	1737.584	221.404	52.877	1540.247	2075.429	888.386	1739.878	54	74.329	709.969	1813.659	784.212	1893.97	basic helix-loop-helix (bHLH) DNA-binding superfamily protein
Phvul.010G070600.1	24.44	8.659	159.704	250.804	172.905	198.187	5.441	4.436	114.291	210.76	123.887	205.702	43.414	11.417	71.456	176.583	155.987	219.179	7.476	9.497	112.791	184.738	107.264	186.705	26.596	6.125	160.795	168.568	99.598	235.518	0	11.671	62.031	178.538	98.525	235.12	basic helix-loop-helix (bHLH) DNA-binding superfamily protein
Phvul.010G070700.1	0	0	0	0	0	0	0	0	0	0	0	0	0	0	0	0	0	0	0	0	0	0	0	0	0	0	0	0	0	0	0	0	0	0	0	0	#NA
Phvul.010G070800.1	31.052	8	19	9	21	13	15	1	21	24	32	39	24	5	22	19	49.781	11	17	0	36	27	26	20	18	2	21.001	23.479	24.001	8	20	0	20	32	34	14	cyclin p3;2
Phvul.010G070900.1	0	0	0	0	0	0	0	0	0	0	0	0	0	0	0	0	0	0	0	0	0	0	0	0	0	0	0	0	0	0	0	0	0	0	0	0	expansin B2
Phvul.010G071000.1	0	0	0	0	0	0	0	0	0	0	0	0	0	0	0	0	0	0	0	0	0	0	0	0	0	0	0	0	0	0	0	0	0	0	0	0	expansin B2
Phvul.010G071057.1	0	0	0	0	0	0	0	0	0	0	0	0	0	0	0	0	0	0	0	0	0	0	0	0	0	0	0	0	0	0	0	0	0	0	2	0	Alkaline phytoceramidase (aPHC)
Phvul.010G071100.1	0	0	0	0	0	0	0	0	0	1	0	0	0	0	0	1	0	0	0	1	0	1	0	2	0	1	0	2	0	0	0	2	0	0	0	1	C2H2-type zinc finger family protein
Phvul.010G071200.1	0	0	0	0	0	0	0	0	0	0	0	0	0	0	0	0	0	0	0	0	0	0	0	0	0	0	0	0	0	0	0	0	0	0	0	0	#NA
Phvul.010G071300.1	17	73	34	18	33	22	51	170.115	28	20	32	30	37	101	92.039	20.008	60	34	70	175.007	51	30	79	22	46	173.534	48.003	20	81.004	28	97	218	51	17	45	28	C2H2-like zinc finger protein
Phvul.010G071400.1	0	0	0	1	0	1	1	0	0	2	1	2.001	0	0	0	3	0	2	0	0	0	8.004	0	11	0	0	0	1.999	0	1	0	0	0	0	0	1	#NA
Phvul.010G071500.1	550.215	512.991	398.1	270.64	372.924	280.559	641.409	563.928	407.443	323.639	285.427	344.345	676.664	502.725	444.214	324.059	455.744	339.747	640.451	653.887	569.191	311.249	425.31	255.38	591.529	417.298	446.066	343.904	433.008	325.251	698.055	597.739	462.905	385.896	358.818	311.231	#NA
Phvul.010G071500.2	92.972	46.009	51.9	46.36	38.702	51.441	139.847	65.121	43.558	58.359	133.572	81.696	91.421	65.941	60.118	34.969	72.257	36.737	70.612	140.228	62.279	51.803	73.695	64.62	80.015	52.846	48.034	32.152	35.992	24.206	55.928	151.306	71.095	61.11	85.183	30.769	#NA
Phvul.010G071530.1	1907.191	1851.167	2747.028	2460.717	3053.169	2606	1575.065	1376.469	3135.042	2985.595	2930.668	3077.638	1838.588	1688.352	2501.46	2594.833	2804.54	2979.739	1396.489	1780.116	2986.433	2952.063	2633.035	3078.32	1690.829	1592.974	3087.958	2722.907	2694.382	3007.67	1270	1667.925	2893.332	3571.267	3174.099	3065.77	cytidinediphosphate diacylglycerol synthase 2
Phvul.010G071600.2	85.003	16	223	241	161.546	166.001	57	26	167	187	128	146	95.083	40	152	242.984	137	160	58	29	173	174	222	171.959	102.006	24	159	265.009	130.12	159	44	33	230	180	152	154	Polynucleotidyl transferase, ribonuclease H-like superfamily protein
Phvul.010G071700.1	805.054	761.675	435.866	357.004	327	322.002	874.47	691	328	354	421.018	360	745	846.699	809.601	293.018	492.326	439	988.104	750.18	673.896	318.223	541.009	331	877	815.688	616.984	434.109	552.132	301.02	1116.552	724.753	678.981	404.811	634.967	361.002	#NA
Phvul.010G071766.1	249.981	408	131	169	274.014	180.875	268	327	240.011	291	138	310	365.126	374.102	223	218.019	252	261	206	410.001	192	279.001	352.009	293	67	277.835	289	193.825	194	267	227	380	135	325.043	175	209	Nucleotidyltransferase family protein
Phvul.010G071832.1	180	214	81.069	105	138	119	194.193	198	108	117.064	78	187	212	215.001	135.008	97.79	159	144	145	229	122	148	133	127	45.005	169	147	91	99	128	172	185	80	158	81	110	Nucleotidyltransferase family protein
Phvul.010G071900.1	0	0	0	0	0	0	0	0	0	0	0	0	0	0	0	0	0	0	0	0	0	0	0	0	0	0	0	0	0	0	0	0	0	0	0	0	UDP-Glycosyltransferase superfamily protein
Phvul.010G072000.1	6	9	0	0	0	0	2043.297	109	1	0	1	0	6	0	2	0	0	2	3009.946	32.389	0	0	0	0	10	0	0	0	1	0	2924.013	23	0	0	0	0	SPX domain gene 3
Phvul.010G072003.2	0	0	9.862	0	9.448	0	6	6	30.882	0	59	0	12.138	3	0	41.698	0	0	9	0	60.647	0	0	19.188	0	6	21.36	44.052	0	0	5	11	49.03	22.373	16.281	0	phosphate 1
Phvul.010G072003.1	21	5	57.138	31	60.552	75	0	0	54.118	33	0	61	11.862	0	49	30.302	92	51	0	9	174.664	51	157	31.812	19	0	140.64	113.948	109	46	0	0	212.97	95.627	227.725	71	phosphate 1
Phvul.010G072200.1	0	0	0	0	0	0	0	0	0	0	0	0	0	0	0	0	0	0	0	0	0	0	0	0	0	0	0	0	0	0	0	0	0	0	0	0	#NA
Phvul.010G072300.1	895	646.142	1015.694	927.538	1059.813	1247.998	755	597	1009.986	1001.084	1167.634	1203.446	875.212	564	1087.215	743.012	1295.579	1004.302	888	591.352	1702.94	865.602	1409.894	947.717	1087.495	558.004	1024.023	1020.012	1127.908	974.849	668.997	592.002	1849.089	1069.632	1798.367	1277.323	#NA
Phvul.010G072400.4	56.904	109.352	34.342	22.354	53.452	39.438	57.358	79.577	41.136	33.089	46.656	53.269	37.724	68.259	38.192	30.723	44.825	37.859	65.546	100.731	47.671	47.424	57.863	45.283	36.98	91.824	35.783	41.157	43.074	21.389	59.437	76.599	48.693	47.958	34.594	29.86	plant VAP homolog 12
Phvul.010G072400.3	0	0	0	0	0	0	0	0	0	0	0	0	0	0	0	0	0	0	0	0	0	0	66.462	0	0	0	0	0	0	0	0	0	0	0	0	0	plant VAP homolog 12
Phvul.010G072400.1	826.096	1239.126	650.662	567.639	711.066	609.731	607.204	907.423	774.145	723.307	719.336	664.926	815.276	1107.697	870.087	584.707	800.084	680.517	552.524	970.531	1069.122	691.854	836.888	583.902	748.28	1096.611	806.217	675.494	838.922	581.069	544.563	965.433	1163.458	755.042	988.643	608.172	plant VAP homolog 12
Phvul.010G072476.1	0	0	0	0	0	0	35	0	0	0	0	0	0	0	0	0	0	0	49	0	0	0	0	0	0	1	0	0	0	0	42	1	0	0	0	0	PLAC8 family protein
Phvul.010G072500.5	45.961	0	21.337	16.613	22.504	17.834	0	17.482	14.622	34.017	0	10.785	20.276	25.419	14.816	29.935	19.957	44.801	3.832	13.99	14.078	34.542	27.281	28.025	4.546	14.53	36.29	28.945	13.657	3.294	0	32.621	46.365	13.994	9.113	10.96	calmodulin-related
Phvul.010G072500.2	65.039	78	55.663	73.387	64.505	51.166	61	118.518	64.378	73.983	69.117	70.215	108.562	71.587	53.184	71.065	80.043	37.199	71.168	91.482	88.545	60.458	94.954	44.688	91.454	65.374	66.71	80.055	47.343	59.708	60	116.379	41.635	60.006	43.888	52.04	calmodulin-related
Phvul.010G072500.1	0	0	0	0	0	0	0	0	0	0	0	0	0	0	0	0	0	0	0	0	3.377	0	5.765	0	0	0	0	0	0	0	0	0	0	0	0	0	calmodulin-related
Phvul.010G072500.4	0	0	0	0	0	0	0	0	0	0	0	0	0	0	0	0	0	0	0	3.529	0	0	0	3.287	0	0	0	0	0	0	0	0	0	0	0	0	calmodulin-related
Phvul.010G072600.1	0	0	0	0	0	1	1	3	0	0	1	2	2	1	0	2	1	0	0	2	0	3	0	1	1	0	0	1	0	2	0	0	1	0	2	0	#NA
Phvul.010G072700.4	0	0	0	0	70.403	0	0	0	0	0	0	14.552	0	0	0	0	0	0	0	0	0	135.878	0	0	0	0	0	0	0	0	0	0	0	0	0	0	GRAS family transcription factor
Phvul.010G072700.3	230.663	0	0	32.25	0	76.798	0	0	0	0	0	0	0	0	0	0	0	17.87	123.183	0	0	0	102.588	0	134.419	0	0	0	0	37.05	77.355	0	130.162	57.902	0	0	GRAS family transcription factor
Phvul.010G072700.1	49.457	0	0	0	91.421	0	10.647	0	22.303	114.318	0	0	146.198	75.402	0	31.123	63.938	25.803	0	0	141.274	0	166.281	113.237	124.053	0	37.5	0	26.126	28.26	0	82.501	45.042	0	45.29	91.879	GRAS family transcription factor
Phvul.010G072700.2	35.744	107.113	298.878	323.446	183.61	274.05	72.021	117.929	409.095	306.707	349.975	331.661	72.593	24.846	183.235	314.019	231.572	322.202	0	67	272.013	268.716	21.451	197.866	0	95	251.015	364.431	227.641	306.262	0	0	244.23	403.173	258.957	292.861	GRAS family transcription factor
Phvul.010G072800.2	34.903	57.109	44.216	17.561	54.874	29.007	92.842	76.687	38.571	25.436	0	62.696	63.629	74.522	34.873	4.682	5.849	40.664	63.237	100.257	47.355	83.116	95.245	72.724	100.86	54.949	48.3	7.673	57.619	18.747	62.176	96.353	26.546	11.657	24.042	58.777	#NA
Phvul.010G072800.1	279.254	229.891	78.784	126.439	123.126	136.993	162.158	284.523	127.429	141.564	142.002	136.304	205.371	211.533	74.127	140.318	102.151	135.409	201.763	156.732	65.645	136.889	33.755	114.276	140.14	192.051	57.7	126.327	69.381	128.253	173.824	174.821	59.454	171.266	67.844	70.226	#NA
Phvul.010G072900.1	496.973	314.999	875.042	773.301	737.722	653.95	334.224	296.074	727.113	494.022	720.16	600.822	403.273	333.333	457.703	588.647	551.548	729.668	331.817	287	530.717	511.2	470.697	599.5	506.529	321	707.479	596.742	567.669	702.168	404.645	284.499	499.555	532.387	480.754	569.8	GRAS family transcription factor
Phvul.010G072949.1	93	415.995	38	34	41	31	273	464	60	33	46	33	74	284	130	37.161	52	45	399	692.03	79	55	69.001	31	75	291	85	75	122	21	399.005	684.122	76	33	68	35	Peroxisomal membrane 22 kDa (Mpv17/PMP22) family protein
Phvul.010G073200.3	71.992	79.795	50.921	42.26	129.282	98.151	109.45	10.951	54.807	46.263	76	51.22	85.856	71.487	65.696	66.475	73.502	121.123	67.41	28.06	66.826	102.823	130.067	54.516	7.471	99	43.373	68.106	78.488	70.393	67.466	52.434	44.036	91.878	32.151	85.187	APRATAXIN-like
Phvul.010G073200.2	86.923	0	0	36.52	0	0	58.887	35.325	53.193	88.987	0	74.236	0	0	50.307	0	80.372	0	55.224	58.8	41.174	0	61.933	58.878	45.969	0	74.084	35.025	38.59	70.914	51.727	0	0	50.523	52.849	0	APRATAXIN-like
Phvul.010G073200.1	11.085	45.205	51.762	11.221	33.719	20.85	74.663	33.724	0	9.749	0	10.544	95.144	51.513	0	51.549	0	34.877	66.367	11.14	0	44.177	0	10.606	30.56	0	10.543	11.869	11.922	0	50.807	54.566	35.964	11.82	0	14.848	APRATAXIN-like
Phvul.010G073300.1	20	75	18	23	13	12	392	151	186.103	68	51	49	20	91	97	9	9	4	266	298	80	62	103.003	12	33	119.142	15	18	25	8	429	182	63	107	84	20	receptor like protein 7
Phvul.010G073400.1	0	0	0	0	0	0	0	0	0	0	0	0	0	0	0	0	1	2	0	0	0	0	0	0	0	0	1	0	0	0	0	0	0	0	0	0	APRATAXIN-like
Phvul.010G073422.1	24	25	26	19	25	35	14	28	31	48	41	42	28	23	52	29	54	28	10	32.997	58	43.028	61	35	33	28.368	54.001	40	39	37	15	41	40.168	42	65	33.037	embryo sac development arrest 6
Phvul.010G073500.1	206	62	220.339	11	30	73	164	218	44	8	63	18	601.29	74	1619.925	5	802.488	8	781.663	447.979	2908.308	7	2270.231	7	875.991	75.094	1122.97	64	676.99	5	428.113	289.601	2926.906	20	1950.374	26	PEBP (phosphatidylethanolamine-binding protein) family protein
Phvul.010G073600.2	1.804	1.847	0	0	1.908	6.046	0	0	0	0	0	2.024	0	0	6	0	7.015	0	0	0	0	0	1.712	1.734	0	0	4.765	1.966	0	0	0	0	1.814	1.764	4.267	0	BCL-2-associated athanogene 4
Phvul.010G073600.1	672.271	707.734	589	487.999	536.115	412.966	671.172	607.824	623.784	570.247	579.06	491.976	595.185	738.67	725.988	578.38	560.617	583.005	598.078	727.569	640.599	599.7	633.294	552.528	671.832	710.07	731.216	644.622	610.373	466.039	625.735	625.218	671.187	687.236	718.619	541.608	BCL-2-associated athanogene 4
Phvul.010G073700.1	0	0	6	0	1	0	0	0	1	0	0	1	0	1	5	0	2	1	0	1	7	0	4	0	0	0	8	1	2	0	0	2	1	0	0	0	ammonium transporter 2
Phvul.010G073800.1	211	119	326.124	265.108	313	218	182	9	162	251	93.032	402	230.186	174	352	293	279.012	296	287	83.042	311.018	281.036	150	164.003	212.002	133.032	269.254	182.059	321	304.98	189	25	214	347	337	264	Laccase/Diphenol oxidase family protein
Phvul.010G073900.1	60	9	153.56	42	14	19	12	6	78	22	36	9	53	9	212	21	70	17	4	3	167.273	29	75	7	68	7	138	67	49	12	3	8	113	33	86	11	#NA
Phvul.010G074080.1	18.004	8.006	26.282	19.195	28.438	27.853	18.996	6.976	43.751	29.601	23.25	22.38	18.056	10	17.595	21.575	32.304	19.999	8.005	15.113	48.483	24.069	37.302	21.912	17.002	8.993	23.002	43.377	27.413	19.55	4.001	7.194	48.443	41.528	33.627	25.463	#NA
Phvul.010G074100.1	0	0	0	0	0	0	0	0	0	0	0	0	0	0	0	0	0	0	0	0	0	0	0	0	0	0	0	0	0	0	0	0	0	0	0	0	Peroxidase superfamily protein
Phvul.010G074200.1	0	0	0	0	0	0	0	0	0	0	0	0	0	0	0	0	0	0	0	0	0	1	0	0	0	0	0	0	0	0	0	0	0	0	0	0	peptide transporter 1
Phvul.010G074300.1	0	0	0	0	0	0	0	0	0	0	0	0	0	0	0	0	0	0	0	0	0	0	0	0	0	0	1	0	0	0	0	0	0	0	0	0	#NA
Phvul.010G074400.1	109	0	0	0	0	0	5	0	0	0	0	0	40	0	0	0	0	1	15	0	0	0	0	0	43	0	0	0	0	0	4	0	0	0	0	0	cytochrome P450, family 94, subfamily B, polypeptide 3
Phvul.010G074500.1	318.037	167	220.008	241.019	269.017	264.999	457	169	262.52	246.598	269.595	234.002	339	177	259.043	230.968	275.04	261.002	427	243.185	281.091	283	356.998	252.002	226	132	267.156	273.712	247.999	211.511	484	208.078	209.57	247.487	196.035	215.671	protein kinase 1B
Phvul.010G074600.1	442	10	2115.73	1311.634	2514.814	1490.748	91	16	1546.596	619.993	2272.252	1285.698	406	32	414.419	2670.21	1108.146	2615.478	54	14	450	1199.804	810.491	2439.857	208.035	14	1279.347	1534.428	838.972	1464.001	22	17	694.621	763.947	807.159	1636.435	glutathione S-transferase TAU 8
Phvul.010G074700.1	0	0	0	0	0	0	0	0	0	0	1.04	0	0	0	0	0	1.025	0	0	0	0	0	0	0	0	0	0	0	0	0	0	0	0	0	1.014	0	glutathione S-transferase TAU 8
Phvul.010G074900.1	0	0	0	0	0	0	0	0	0	0	0	0	0	1	0	0	0	0	0	0	0	0	0	0	0	0	0	0	0	0	0	0	0	0	0	0	AP2/B3-like transcriptional factor family protein
Phvul.010G074960.1	34.82	14.026	25.979	27.962	43.858	32.909	15.497	16.004	44.466	29.198	61.453	33.902	24.436	20.017	24.355	20.794	44.219	36.682	10.354	17.007	58.84	48.913	54.676	29.178	23.517	13.003	27.212	55.43	39.32	23.243	7.247	21.447	81.463	53.105	44.326	38.515	Pentatricopeptide repeat (PPR) superfamily protein
Phvul.010G075000.1	0	0	0	0	0	0	0	0	0	0	0	0	0	0	0	0	0	0	0	0	0	0	0	0	0	0	0	0	0	0	0	0	0	0	0	0	Stress induced protein
Phvul.010G075100.1	948.999	1580.007	431.201	341.005	397.916	358.065	1088.744	1430.364	460	406.632	371.969	474.297	1104.073	1451.323	730.054	404.244	501	374	854.978	1780.26	721.806	451.069	641.3	358.006	962.744	1288.134	557.03	519.298	649.003	326.013	847.017	1720.772	585.977	521.567	639	341	Arabidopsis Inositol phosphorylceramide synthase 2
Phvul.010G075200.1	0	0	0	0	0	0	0	0	0	1	0	0	0	0	0	0	0	0	0	0	0	0	0	0	0	0	0	0	0	0	0	0	0	0	0	0	Pectinacetylesterase family protein
Phvul.010G075300.1	151	14	46	33	53	15	141	23	45	15	33	58	254	25.003	35	29	53	17	193	19	35	47.523	52	24	179	18	64.708	22	35	20	109	13	27	33	30	14	Protein kinase protein with tetratricopeptide repeat domain
Phvul.010G075301.1	89.38	87.966	208.527	140.335	502.505	358.377	160.899	51.944	341.252	403.911	256.972	370.478	131.294	45.347	222.04	210.141	380.975	389.542	75.586	73.99	266.652	362.499	570.575	516.596	52.533	45.378	424.675	189.919	370.205	294.369	107.248	59.4	217.44	443.118	298.4	327.289	AMP-dependent synthetase and ligase family protein
Phvul.010G075302.1	0	0	0	0	0	0	1	0	0	0	1	0	0	0	0	0	0	0	0	0	0	0	0	0	0	0	0	0	0	0	0	0	1	0	0	0	#NA
Phvul.010G075400.1	366.602	2285.427	206.001	202	122	53	422.182	1155.348	103	107	239	136	298	2880.546	1618.563	139	121	171.006	556	1328.35	171	103	145	74	353.049	3477.343	364.255	251	659.393	106	748.239	1447.853	179	112	315.809	78	glutathione S-transferase TAU 8
Phvul.010G075500.2	255.075	235.009	88	53	52	35	358	247	56.001	60	82	81	169.001	262.277	104	59	85	77	270	256	100.337	58	86	39	225.001	282	97	64	128	45	293	266	117	74	85	48.552	myb domain protein 1
Phvul.010G075700.1	6	19	6	21	20	10.022	10.002	1	8	15	0	15	6	22	3	21.029	2	21	17	3	23	31	1	3	2	20	19	11	10	15	12	3	9	30	8	10	Plant protein of unknown function (DUF828)
Phvul.010G075800.1	18	0	24	22	31	22	23	1	11	18	10	38	13	5	21	42	13	19	11	4	12	44	11	45	10	1	29	24	18	29	11	3	6	25	10	19	Plant protein of unknown function (DUF828)
Phvul.010G075840.1	3	3	3	2	8	2	7	2	12	6	6	8	3	1	4.352	1	8	8	0	2.144	2	9.016	10	11	2	0	4	3	5	6	3	1	3	8	2	3	microtubule-associated proteins 70-3
Phvul.010G075900.1	1507.618	987.857	1314.973	1151.635	1147.045	1074.059	760	909.352	1026.125	996.013	1067.458	786.981	1591.547	1013.6	1419.198	1061.54	1216.673	1037.689	762.964	836.354	1355.475	948.229	1322.083	892.51	1987.859	998.554	1166.041	1250.285	1214.526	889.536	656	970.469	1664.154	886.017	1421.536	876.874	CAX-interacting protein 2
Phvul.010G076000.2	2369.174	3145.729	715.098	360	601.375	447.982	4043.465	2049.367	562.539	535.721	628.469	502.962	2199.602	3164.531	2211.907	373	1365.83	666.998	2790.986	2120.586	2058.94	550	1914.538	395.035	2104.455	2937.423	1527.317	841.44	1388.189	418.807	3072.867	2026.875	1773.5	623.969	1487.108	402.008	acyl-CoA oxidase 4
Phvul.010G076001.2	0	0	0	0	0	0	0	2.902	0	0	0	0	0	0	0	0	0	0	0	0	0	0	0	0	0	0	0	0	0	0	0	0	0	0	0	0	Mono-/di-acylglycerol lipase, N-terminal;Lipase, class 3
Phvul.010G076001.1	15	25.678	13	23	25	33	21	63.101	21	24	18	21	20	28	24	39	30	41	16	39	24	29.119	45	26	17	18	16	32	20	22	22	49	20	40	17.943	39	Mono-/di-acylglycerol lipase, N-terminal;Lipase, class 3
Phvul.010G076100.2	646.03	925.406	581.916	499	486.307	412.012	815.838	776	491	445.145	515.213	441	513	885.54	585.832	467.662	475	448.388	747.895	872.256	599.924	432.985	544.43	419.209	521	859.419	573.138	539	575.002	502.729	674.352	806.121	556.064	543.001	610	464	SELT-like protein precursor
Phvul.010G076200.1	3970.977	1103.926	16296.95	14952.742	27194.111	21302.869	1231.706	250.186	22464.847	21225.872	20857.653	18596.308	4797.202	1141.232	5581.167	19567.673	15062.397	21517.707	590.131	274	8358.128	22045.823	11985.533	25687.97	3353.724	979.03	12855.455	14900.519	12323.564	21059.242	390	405.051	8452.003	18856.88	11027.512	23227.555	fatty acid desaturase 8
Phvul.010G076400.1	0	0	0	0	0	0	0	0	0	0	0	0	0	0	0	0	1	0	0	0	1	0	0	0	0	0	0	0	1	0	0	0	0	0	0	0	plastidic pyruvate kinase beta subunit 1
Phvul.010G076500.1	390.237	43	51	79.008	71	63	838.287	56.94	303.046	460	120	271	361.329	52.567	320.002	69	26	73	933.111	38	57	493.002	123.276	176	253	64.95	34	171	88	75	569	38	58.002	446	74	109	ALC-interacting protein 1
Phvul.010G076600.1	7	3	4	10	5	4	5	0	4	3	6	3	1	4	6	5	5	8	6	1	1	6	1	4	3	5	2	2	1	3	7	1	6	8	6	5	#NA
Phvul.010G076700.2	0	7	12	26	12	34	1	0	6	16	17	41	3	1	3.001	21	11	38	1	0	4	19	14	27	3	2	8	20	11	40	0	2	5	17.013	10	39	cytochrome P450, family 83, subfamily B, polypeptide 1
Phvul.010G076720.1	5.864	0	3	5.131	7	5.211	2.695	2.501	11.656	5.051	6	14.076	6	7.029	2.809	10.264	7	13.299	3.862	1.012	6	16.626	13	19.006	0	0	6	4.073	8	7.039	0	8.037	4	22.8	11.881	13.567	Transcription factor jumonji (jmj) family protein / zinc finger (C5HC2 type) family protein
Phvul.010G076800.1	0	0	0	0	0	0	0	0	0	0	0	0	0	0	0	0	0	0	0	0	0	0	0	0	0	0	0	0	0	0	0	0	0	0	0	0	cytochrome P450, family 79, subfamily B, polypeptide 2
Phvul.010G076878.1	0	0	0	0	0	0	0	0	0	0	0	0	0	0	0	0	0	0	0	0	0	0	0	0	0	0	0	0	0	0	0	0	0	0	0	0	#NA
Phvul.010G076901.1	0	2	1	0	6	0	2	1	2	4	2	8	3	0	1	4	5	4	2	2	3.005	4	4	9	0	1	3	0	3	1	0	5	2	6	2	0	pleiotropic drug resistance 12
Phvul.010G077000.1	0	0	0	0	0	0	2	0	0	0	0	0	0	0	0	0	0	0	0	0	0	0	0	0	0	0	0	0	0	0	0	0	0	0	0	0	cytochrome P450, family 83, subfamily B, polypeptide 1
Phvul.010G077100.1	0	0	0	0	0	0	0	0	0	0	0	0	0	0	0	0	0	0	0	0	0	0	0	0	0	0	0	0	0	0	0	0	0	0	0	0	cytochrome P450, family 71, subfamily B, polypeptide 37
Phvul.010G077150.1	6	0	7.528	6.614	24	19.434	2	1	21	19	24.001	23	4	1	10.946	16	33	204	3	0	18	18	31	27	1	0	14.063	9	10.781	22	1	1	17.286	25	15.062	28	#NA
Phvul.010G077200.1	0	0	4.472	1.386	0	4.566	0	0	0	0	0	0	0	0	2.054	0	0	0	0	0	0	0	0	0	0	0	2.937	0	4.219	0	0	0	3.715	0	4.938	0	cytochrome P450, family 83, subfamily B, polypeptide 1
Phvul.010G077400.1	0	0	0	0	0	0	0	0	0	0	0	0	0	0	0	0	0	0	0	0	0	0	0	0	0	0	0	0	0	0	0	0	0	0	0	0	#NA
Phvul.010G077478.2	5.742	0	1	0	1	0	0	1	0	1	0	0	13.702	0	22.155	0	5.571	0	0	0	32.836	0	49.442	0	10.914	0	8.041	0	10.105	0	0	1	25.144	0	18.753	0	2-oxoglutarate (2OG) and Fe(II)-dependent oxygenase superfamily protein
Phvul.010G077478.1	3.258	3	0	1	0	0	1	0	3	0	2	0	4.298	0	8.845	0	7.429	0	2	3	30.164	0	21.558	0	5.086	2	2.959	2	5.895	2	3	0	13.856	0	1.247	1	2-oxoglutarate (2OG) and Fe(II)-dependent oxygenase superfamily protein
Phvul.010G077500.1	0	0	0	0	0	0	0	0	0	0	0	0	0	0	0	0	0	0	0	0	0	0	0	0	0	0	0	0	0	0	0	0	0	0	0	0	2-oxoglutarate (2OG) and Fe(II)-dependent oxygenase superfamily protein
Phvul.010G077556.1	843.857	610.967	524.985	509	499.963	434.016	368	654.133	502.814	471	579.006	462.027	790.834	677.435	658.663	458.477	583.395	568	472	483.97	707.469	506.999	631.569	428.001	857.296	670	556	562.089	604.867	496.002	350.739	550	712.302	510	720.384	405.732	Peptidase C12, ubiquitin carboxyl-terminal hydrolase 1
Phvul.010G077600.1	0	0	0	0	0	0	0	0	0	0	0	0	0	0	0	0	0	0	0	0	0	0	0	0	0	0	0	0	0	0	0	0	0	0	0	0	Plant transposase (Ptta/En/Spm family)
Phvul.010G077634.1	104	80	64	92	114	79	208.149	132	113	125	71	148	126.917	110.022	68	96	73	116	229	200.966	90	171.05	105	106	70	97	93	90	80	98	310	114	81	134	73	83	Protein kinase family protein with ARM repeat domain
Phvul.010G077700.1	56	14.049	5.033	21	14	6	16	13.812	7	2	7	0	204	4.238	22	9	9	5	14	11.63	9	12	14	3	83.148	19.623	10	16	4.72	4	1.926	9.142	9	1	5	6	#NA
Phvul.010G077700.2	0	111.951	3.967	0	0	0	0	274.171	0	0	0	2	0	74.762	0	0	0	0	0	509.171	0	0	0	0	13.852	155.377	0	0	6.28	0	6.074	402.858	0	0	0	0	#NA
Phvul.010G077712.1	379	291.838	321.451	230.399	375.007	320	460.359	248.173	470	356.003	435.994	345	300.006	277.049	382.504	288.003	436.988	347.064	446.145	311	544	380.028	436.471	385	403.775	209.014	380	335	388	272.325	449	310.167	534	455.48	483.216	351	#NA
Phvul.010G077790.1	1044.002	1634.011	884.991	988.419	889.32	871.047	607.113	1310.789	806	1038.9	810	979.546	1143	1681.988	1393.6	984.598	1052.108	1031.201	590	1162.842	1309.34	1088.437	1329.771	1083.023	895	1471.744	1249.071	1193.396	1065.292	967.502	492.002	1352.813	1130.006	1088.898	1142.553	918.264	Eukaryotic release factor 1 (eRF1) family protein
Phvul.010G077800.1	0	0	0	0	0	2	9	0	0	0	0	0	3	0	1	0	1	0	1	0	0	1	0	0	2	0	0	0	0	0	1	0	0	0	0	0	#NA
Phvul.010G077868.1	0	0	0	0	0	0	0	0	0	0	0	0	0	0	0	1	0	1	0	0	0	0	0	0	0	0	0	0	0	0	0	1	0	0	0	0	#NA
Phvul.010G077900.1	184	160	152	217.018	126	156.928	174	226	176	176	98.001	120	202.952	169.028	201.023	165	172	149	151	169	238	163	235	130.996	157.007	163.04	170.207	186	147	115	126.997	186	216.002	151	167	108.044	Protein kinase superfamily protein
Phvul.010G077946.1	2	0	0	0	0	0	0	0	0	0	0	0	0	0	0	0	0	0	0	0	0	0	0	0	0	0	0	0	0	0	1	0	0	0	0	0	#NA
Phvul.010G078000.1	0	0	0	0	0	0	0	0	0	0	0	0	0	0	0	0	0	0	0	0	0	0	0	0	0	0	0	0	0	0	0	0	0	0	0	0	Thiamine pyrophosphate dependent pyruvate decarboxylase family protein
Phvul.010G078024.2	0	0	0	0	0	0	0	0	0	0	0	0	0	0	0	0	0	0	0	0	0	0	0	0	0	0	0	0	0	0	0	0	0	0	0	0	#NA
Phvul.010G078024.1	0	0	0	0	1	0	0	0	0	0	0	0	0	0	0	0	0	0	0	0	0	1	0	1	0	0	0	1	0	0	0	0	0	0	0	1	#NA
Phvul.010G078100.1	529.316	282.146	310.51	288.88	261.776	247.675	302.895	331.916	290.105	287.618	250.504	192.46	623.713	374.632	269.018	392.591	212.473	301.053	218.791	226.987	304.285	450.245	356.896	324.784	593.078	304.81	316.317	353.578	254.964	248.2	178.671	261.043	316.532	308.955	245.037	242.086	#NA
Phvul.010G078100.2	101	14.065	12.12	35.12	54.405	33.325	33.105	42.084	26.994	59.623	29.496	82.54	57.973	24.559	10.984	23.248	10.527	12.947	80.368	26.013	23.874	17.298	34.104	35.216	32.922	21.334	14.683	19.212	27.03	20.224	57.329	26.972	4.563	23.746	13.963	29.135	#NA
Phvul.010G078102.1	0	0	5	12	4	9	0	0	4	7	4	8	0	0	2	12	4	3	0	0	1	6	3	10	0	0	4	5	3	7	0	0	0	6	3	7	Subtilase family protein
Phvul.010G078180.1	693.064	2198.907	2378.443	1609.105	1524.299	1971.278	6529.564	1374.361	2335.501	2297.011	1966.904	1608.648	726.007	1553.926	2238.993	1986.811	2496.199	1949.795	6442.768	3005.866	4084.393	2420.259	3100.991	1503.848	776	1639.162	2648.055	2107.854	2269.016	2015.826	6488.82	2013.572	4634.953	2459.989	2778.937	1736.964	phloem protein 2-B1
Phvul.010G078200.2	15.008	23.186	7.547	4.687	10.25	7.242	15.505	15.455	1.891	14.372	0	17.097	17.122	8.156	9.744	2.084	12.975	0	8.856	15.654	14.106	10.436	20.075	9.594	10.305	5.026	2.032	2.166	11.307	12.111	1.868	20.32	7.299	1.738	9.909	7.247	AMP deaminase, putative / myoadenylate deaminase, putative
Phvul.010G078200.1	919.347	866.863	301.453	383.313	209.75	326.961	328.495	947.059	223.11	351.638	213	341.903	895.232	812.844	651.454	269.915	570.541	431.041	350.144	627.335	873.925	398.641	855.078	268.371	619.695	747.15	563.86	553.834	402.696	347.934	358.132	882.835	576.747	437.393	490.474	285.081	AMP deaminase, putative / myoadenylate deaminase, putative
Phvul.010G078258.1	35	14	93	53	35.005	80	21	43.031	25	45	13	36	238	20	1151.05	50	541.156	28	38	67	1447.141	31	1143.973	29.008	182	49.996	594.184	142	206	24	32	54	827.206	50	342.991	38	alanine:glyoxylate aminotransferase 3
Phvul.010G078300.1	0	0	0	0	0	0	0	0	0	0	0	0	0	0	0	0	0	0	0	0	0	0	0	0	0	0	0	0	0	0	0	0	0	0	0	0	myb domain protein 118
Phvul.010G078400.1	0	1	0	0	0	0	0	0	0	0	0	0	0	0	2	0	0	0	0	0	0	0	0	0	0	0	0	0	0	0	1	1	0	0	0	0	myb-like HTH transcriptional regulator family protein
Phvul.010G078500.1	0	0	1	1	0	1	1	0	0	3	0	0	0	0	0	2	0	1	2	0	0	0	1	0	0	2	0	0	0	2	0	0	0	0	2	0	tetratricopeptide repeat (TPR)-containing protein
Phvul.010G078700.1	0	0	0	0	0	0	0	0	0	0	0	0	0	0	0	0	0	0	0	0	0	0	0	0	0	0	0	0	0	0	0	0	0	0	0	0	#NA
Phvul.010G078900.1	5	0	4	3	6	2	10	1	1	1	4	0	0	3	3	3	4	1	7	1	5	8	9	1	5	0	2	1	5	1	10	2	2	3	0	0	#NA
Phvul.010G079000.3	16.598	6.7	14.677	0	18.047	5.927	13.28	5.121	13.078	6.49	12.687	4.319	19.957	2.949	9.849	10.462	21.032	12.974	9.871	11.14	24.659	16.89	14.052	6.56	18.222	0	19.931	3.907	10.767	6.645	12.317	8.528	20.993	5.929	13.506	1.349	lipid transfer protein 3
Phvul.010G079000.2	143.402	50.3	213.321	101	156.194	88.073	53.72	37.879	145.922	76.51	161.161	101.681	206.043	79.051	141.151	150.538	213.98	184.053	99.129	49.86	189.341	132.11	145.157	118.44	197.769	54	135.069	91.093	127.233	81.355	35.683	54.472	176.007	111.071	136.496	92.532	lipid transfer protein 3
Phvul.010G079100.1	10	2	489.465	523.081	877	1810.442	2	1	1007.998	1793.997	1057.755	1399	30	0	276.049	338.606	918.684	854.749	0	1	1105.852	705	891.001	768.996	10	0	369	704.001	546.007	915.346	1	3	1004.657	1323.132	1622.789	1884.865	cytochrome P450, family 83, subfamily B, polypeptide 1
Phvul.010G079200.2	0	4.475	3.736	7.924	0	0	6	0	7.657	9.323	0	0	0	0	7.334	12.426	0	6.712	0	0	7.642	10.138	6.211	2.189	5	0	3.964	11.042	0	0	0	2.084	11.106	0	0	0	Plant-specific transcription factor YABBY family protein
Phvul.010G079200.1	22	44.525	146.264	132.076	121	67	0	19	150.343	106.677	84	42	21	27	83.683	132.574	97.711	145.288	17	7	164.358	140.862	130.742	119.805	0	28	110.036	142.958	70.059	81	7	21.916	163.894	112	77	48	Plant-specific transcription factor YABBY family protein
Phvul.010G079401.1	508.716	436	218	205	273.002	214.988	311	450.004	269.156	240.031	231	239	463.087	539	352.871	230.778	267.084	239	322.562	393.989	344.207	374	350	285	384.232	422.025	259	268.078	280.461	229	284	386.02	325	279.936	262	226	golgi snare 12
Phvul.010G079600.1	0	0	1	1	3	0	0	0	0	0	0	1	0	0	0	0	4	3	0	0	2	1	1	0	0	0	0	1	0	0	0	0	0	0	0	1	#NA
Phvul.010G079800.1	0	0	0	0	0	0	0	0	1	0	0	0	0	0	2	0	1	0	0	0	0	2	0	0	0	0	0	0	0	0	0	0	0	0	0	0	plasmodesmata-located protein 8
Phvul.010G079900.1	57	3506.888	47	57	40	27	83	2485.4	46	44	52	40	46	2624.285	17	43	32	74	199	4991.826	17	48	15	45	48	4735.08	30	215	25	30.016	176	4205.385	34	52	26	39	Plant invertase/pectin methylesterase inhibitor superfamily
Phvul.010G080000.1	0	0	0	0	0	0	0	0	0	0	0	0	0	0	0	0	0	0	0	0	0	0	0	0	0	0	0	0	0	0	0	0	0	0	0	0	Plant invertase/pectin methylesterase inhibitor superfamily
Phvul.010G080100.1	4	0	0	0	2	1	1	1	0	0	1	2	8	0	1	2	1	1	8	0	1	1	0	0	3	0	1	0	3	0	2	2	0	2	0	0	#NA
Phvul.010G080300.1	0	2	2	6	5	8	0	0	2	13.011	1	11	0	17	0	2	4	10	4	0	3	7	1	6	2	13	4	3	3	13	0	2	3	6	2	10	Plant invertase/pectin methylesterase inhibitor superfamily
Phvul.010G080400.3	15.71	17.67	47.502	57.58	93.288	65.038	17.802	8.95	59.923	41.603	42.975	66.02	35.135	13.872	22.563	52.834	86.067	73.8	11.916	8.009	51.828	79.639	106.45	71.682	8.049	12.433	54.714	33.857	37.066	64.826	12.797	7.34	61.202	83.508	62.604	79.066	methionine aminopeptidase 1A
Phvul.010G080400.2	131.092	992.131	36.004	61.42	22.913	79.77	562.357	947.022	59.229	61.982	78.904	49.762	88.777	1045.466	233.791	70.259	0	78.672	480.122	1260.102	105.596	96.506	144.55	112.309	86.282	851.52	121.389	67.442	101.493	74.739	552.059	966.336	44.219	53.455	77.396	61.39	methionine aminopeptidase 1A
Phvul.010G080400.1	12.198	0	29.494	0	68.791	25.192	55.841	9.029	5.889	33.414	14.121	12.219	11.087	9.439	51.79	0	83.933	20.531	45.875	26.741	31.577	8.855	0	0	14.669	26.742	0	22.701	69.441	19.435	47.873	9.063	43.58	20.036	0	0	methionine aminopeptidase 1A
Phvul.010G080500.1	1033.396	838.999	354	364	462.395	395.653	672.875	675	392.653	425.001	329.028	404.63	900.001	867.002	877.478	313.001	536.113	492	614.045	559.148	533	415	779.525	428.035	733.445	764.869	665.979	490.982	641.704	349.098	619.083	623.126	428.38	483.165	556.028	366.001	methionine aminopeptidase 1A
Phvul.010G080600.1	0	0	0	0	0	0	1	0	2	0	0	1	0	0	0	2	0	0	1	1	0	2	1	0	0	0	0	0	0	1	2	0	0	0	0	1	Plant invertase/pectin methylesterase inhibitor superfamily protein
Phvul.010G080700.1	0	0	0	0	0	0	1	0	0	0	0	0	0	0	0	0	0	0	0	0	0	0	0	0	0	0	0	0	0	0	0	0	0	0	0	0	Plant invertase/pectin methylesterase inhibitor superfamily protein
Phvul.010G080800.2	721.516	529.264	674.995	529.626	310.621	465.887	481.342	474.449	473.265	458.564	442.427	510.671	813.496	519.655	611.613	510.933	524.633	471.142	524.949	491.264	613.305	502.961	428.013	442.146	870.857	526.312	622.902	649.509	431.682	353.38	433.632	428.659	588.233	725.976	498.496	480.745	Plant protein of unknown function (DUF641)
Phvul.010G080800.1	1050.026	492.316	627.281	500.887	857.884	600.304	1410.66	519.968	800.735	535.134	862.717	522.329	1046.539	511.321	908.004	440.835	1021.642	732.368	1027.648	557.741	1094.643	610.902	871.483	518.898	1231.504	404.712	806.945	615.484	874.784	522.211	1167.368	576.81	1205.282	577.05	1047.388	472.405	Plant protein of unknown function (DUF641)
Phvul.010G080900.1	1106.84	550.143	529.158	505	549.865	462.371	824.994	626	583.042	514	548	514.011	1223	625.809	441.36	564.022	470.018	579.372	758.006	545.002	434.98	604.165	428	577.257	1113.742	565.225	449	542.331	437.039	476	704	562	467.111	578.634	496.012	433.535	S-adenosyl-L-methionine-dependent methyltransferases superfamily protein
Phvul.010G081000.1	71	15	86.142	68	116.109	85	62	12	116	74	111	98	61	26	83	90	107	111.015	32	12	119	88	128.505	111	51	21	111	105	81	80	33	21	133.132	94.558	119	85	Protein of unknown function (DUF565)
Phvul.010G081100.1	68.376	29	13	16	11	11	43	35	13	8	10	17.082	35	31.016	11	15	17	16	38	27	13.001	17	16	11	45	33	25	20	23.993	7	37	33	14	14	6	10	Tetratricopeptide repeat (TPR)-like superfamily protein
Phvul.010G081200.1	3.624	9	4	6	2	4	5	2	2	4	3	5.918	5	3	4	8	2	6	4.152	4	4	4	4	4	2	4	2	2	4.014	8	6	11	3	7	0	8	phospholipase D delta
Phvul.010G081400.2	264.933	138.605	221.277	229.566	255.063	301.557	213.336	186.158	245.244	176.978	225.31	230.265	215.37	162.063	208.289	171.423	222.074	194.532	216.31	123.408	287.551	162.513	312.126	179.543	249.754	90.45	214.828	200.607	255.707	280.105	188.794	161.081	340.207	223.466	316.972	202.34	nitroreductase family protein
Phvul.010G081400.1	13.204	29.395	71.751	36.457	44.856	37.86	15.664	13.842	38.756	60.025	34.69	34.735	40.716	7.938	15.711	25.668	45.926	48.468	19.69	20.008	40.58	33.487	43.908	36.453	16.246	18.55	37.176	30.395	42.296	20.895	25.993	15.919	41.793	56.713	22.048	60.66	nitroreductase family protein
Phvul.010G081500.1	725.084	708.602	639.082	549.077	789.658	597.945	623.032	567.94	744.912	681.944	725.454	637.979	686.266	611.787	733.224	654.21	760.168	708.956	524.253	673.784	725.475	862.036	781.104	724.6	665.885	615.449	789.647	699.638	711.259	591.835	557.968	660.865	745.531	781.711	757.635	637.817	TATA binding protein 2
Phvul.010G081600.1	671.183	1943.513	264.612	265.107	130	200	1951.841	2211.177	125.263	192	174	177	554.446	2531.239	480.006	214.182	180.186	193.813	2206.03	2053.959	237	173	237	150	624.826	2578.123	269.004	309.25	342	150.012	2112.905	1890.022	193	154	187	163	arginase
Phvul.010G081700.3	127.455	0	0	0	164.497	87.112	60.072	0	0	136.33	180.61	77.926	25.648	48.123	126.684	114.152	60.63	169.221	121.973	68.673	44.209	260.305	305.769	191.442	74.438	107.518	145.667	120.17	178.787	0	124.267	140.274	59.563	96.295	133.378	167.866	glycoprotease 1
Phvul.010G081700.2	419.382	602.338	595.849	615.307	560.151	629.717	339.224	398.902	636.311	520.434	333.304	492.249	443.161	413.118	525.576	645.902	551.467	487.834	175.688	406.736	545.297	370.141	525.992	478.091	305.688	342.432	632.492	569.552	462.832	649.767	163.603	387.963	515.901	548.429	388.404	452.758	glycoprotease 1
Phvul.010G081700.1	24.461	27.4	2.192	8.695	5.367	5.226	5.343	18.216	5.34	18.236	0	11.825	8.191	11.757	14.826	2.226	33.904	11.926	5.339	27.756	8.488	21.111	34.568	8.716	2.137	2.132	8.524	8.502	21.416	0	8.186	27.759	0	2.169	11.673	8.593	glycoprotease 1
Phvul.010G081800.1	1	1	1	2	1	2	2	2	0	1	2	0	1	0	0	0	2	3	0	2	1.005	1	3	0	0	1	0	0	0	0	2.945	1.004	1	1	3	0	#NA
Phvul.010G081900.2	39.572	20.598	36.082	37.006	23.756	28.057	37.789	3.064	38.98	17.897	61.61	24.934	17.05	9.7	56.805	16.487	33.758	4.388	4.065	0	32.006	32.858	87.465	21.928	4.525	4.305	51.279	36.429	70.788	20.739	31.256	17.554	80.756	35.572	31.892	27.098	SLOW GROWTH 1
Phvul.010G081900.1	106.5	23.402	39.918	43.994	59.244	61.943	117.211	37.936	50.02	65.103	43.39	64.046	80.95	33.3	34.195	57.513	56.242	89.621	74.935	55	100.994	54.142	51.215	59.302	80.599	33.695	44.666	48.571	30.212	50.261	41.744	29.446	65.244	51.428	110.108	48.902	SLOW GROWTH 1
Phvul.010G082000.1	3	0	1	0	0	1	0	2	0	1.003	0	0	0	0	0	0	0	0	0	0	0	1	0	2	0	1	0	1	0	1	1	0	0	1	0	0	choline monooxygenase, putative (CMO-like)
Phvul.010G082100.1	127.044	65	127.004	109.983	84	85	54.018	93	103.264	97.083	79	84.994	150.174	53	154	104	147	79	40	78.077	217	85.351	238.005	93	120	40	148	133	106	73	47	124.047	191.251	109.945	162	102	RAS associated with diabetes protein 51C
Phvul.010G082200.1	2447.275	9847.822	1927.046	2008.282	1271.328	1246.076	1574.013	3438.884	982.984	1150.706	1217	1202	1960.475	9180.126	2583.107	1664.002	1082.185	1570.121	3009.913	3412.209	1193.305	1211.197	1224.963	1112	1991.14	11469.139	1790.416	2004.601	1898.838	1330.632	2851.912	3369.599	1070.719	1093	1239.712	988.098	RNA 3\'-terminal phosphate cyclase/enolpyruvate transferase, alpha/beta
Phvul.010G082300.1	2764.182	1940.658	1060.393	1101.137	1251.054	888.124	5707.132	2204.004	1501.025	1258.01	1394.036	2023.744	1504.802	2410.014	416	887.775	446.031	1082.563	4690.252	2497.46	422.316	1256.274	484	1046.089	2469.394	1933.702	464.128	1044.762	703	1099.128	4294.482	2141.712	527.02	1169.053	742.099	1054.569	UDP-D-glucuronate 4-epimerase 3
Phvul.010G082400.1	15	98.01	255.237	220.086	250.014	200.006	45	193.004	274	297.208	160.116	209	17	122	83	435.664	78	262	9	307.09	45.026	304.373	95	368.008	1	211	193	218	110.746	299	22	331	49.015	256	53	235	Leucine-rich repeat receptor-like protein kinase family protein
Phvul.010G082500.1	0	0	0	0	0	0	0	0	0	0	0	0	0	0	0	0	0	0	0	0	0	0	0	0	0	0	0	0	0	0	0	0	0	0	0	0	nuclear factor Y, subunit C4
Phvul.010G082700.1	1480.311	2226.995	730.29	700.069	959.644	737.965	835.376	1728.412	814.536	972.104	743.843	937.001	1433.346	2234.472	1015.183	891.78	914.659	1022.601	780.035	2069.943	866.589	1058.012	891.615	1028.011	984.991	2036.331	983.127	931.982	1062	945.122	719.928	2048.223	654.88	1110.413	866	829.513	SEC6
Phvul.010G082800.1	2	4	8	3	9	3	11	11	9	4	7	4	3	7	21	6	1	6	2	7	7	10	8	2	0	19	6	3	9	5	3	12	3	8	7	2	Leucine-rich repeat receptor-like protein kinase family protein
Phvul.010G082900.1	11197.273	4654.303	2164.407	2504.21	1987.305	1774.329	6596.957	3206.387	1230.015	1447.642	2471.656	1752.332	7724.616	5965.669	3891.546	1559.814	2286	2829.932	6060.093	2326.132	1967.508	1540.499	2462.297	1380.996	8926.304	4162.575	2586.999	2684.822	3613.618	1726.877	6289.321	2516.263	2026.782	1677.474	2162.966	1240.15	ribosomal protein S13A
Phvul.010G083000.1	76.271	61.541	34.123	47.212	106.047	81.606	68.715	60.165	67.025	81.889	41.486	92.564	209.385	56.928	65.344	52.888	88.917	80.734	44.694	71.242	49.381	77.44	136.263	73.817	21.762	36.744	75.822	66.314	63.139	78.345	34.67	53.229	32.271	76.79	40.344	53.664	P-loop containing nucleoside triphosphate hydrolases superfamily protein
Phvul.010G083100.3	129.92	79.473	57.635	58.002	113.354	119.91	76.998	82.258	86.937	133.989	54.021	114.197	289.816	95.026	71.002	90.463	123.218	109.556	66.606	106.471	65	155.353	172.661	137.87	53.773	62.732	123.986	70.996	99.019	120.089	71.998	103.645	38.999	127.355	77	88.101	RING/U-box superfamily protein
Phvul.010G083200.1	24.021	34.968	15.364	23.123	24.647	61.714	26	48.233	23.231	52.64	13.995	57.442	61.192	57.877	24	48.7	20.918	41.948	22.416	59.557	10.374	55.66	27.337	57.928	8.239	52.844	27.013	35.061	22.927	39.951	15.916	61.594	7.001	60.374	11.998	29.522	RING/U-box superfamily protein
Phvul.010G083300.1	0	3	0	0	1	1	1	1	2	0	0	0	0	0	0	0	0	0	9	4	0	0	0	0	1	2	0	0	0	0	18.993	8	0	0	0	0	Protein of unknown function (DUF1442)
Phvul.010G083400.1	68	33	63	34	53.002	24	152	68	49	39	48.86	38	74	52	30	41	33	48	205.062	100	59	48	31	30	63	35	50	51	28	31	203.039	111.237	68	39.062	34	39	Protein of unknown function (DUF1442)
Phvul.010G083500.1	0	0	0	0	0	0	0	0	0	0	0	0	0	0	0	0	0	0	0	0	0	0	0	0	0	0	0	0	0	0	0	0	0	0	0	0	Plant self-incompatibility protein S1 family
Phvul.010G083600.1	0	0	0	0	0	0	0	0	0	0	0	0	0	0	0	0	0	0	0	0	0	0	0	0	0	0	0	0	0	0	0	0	0	0	0	0	Plant self-incompatibility protein S1 family
Phvul.010G083700.1	78	149	60	39	47	205	72	185.129	26.029	26	26	61	287.254	193	370.126	29.009	474.078	62	199	481.112	305	14	383	51.824	168	209	278.007	108	274.081	51	276	311	230	17	219	51.879	#NA
Phvul.010G083800.1	0	1	0	0	1	4	0	0	0	0	0	3.999	0	0	0	3	0	4.814	0	0	0	5.996	0	10	0	0	0	1.001	0	2	0	0	0	2	0	1	#NA
Phvul.010G083900.2	19.667	268.417	0	11.331	26.798	0	0	318.889	0	70.194	0	0	126.104	262.862	68.236	31.079	51.589	65.992	0	302.827	0	105.854	29.296	27.807	0	256.251	0	36.124	0	164.753	60.694	78.036	0	0	0	27.319	DHHC-type zinc finger family protein
Phvul.010G083900.1	1226.14	1236.046	621.118	547.681	547.267	476	1430.998	942.121	613.989	510.806	660	598.179	942.26	1411.603	754.512	477.959	624.459	486.196	1065.5	1102.395	907.362	494.146	649.807	471.039	1113.689	1016.537	716	594.19	731.425	353.244	978.306	1066.332	800.586	661.968	815	492.71	DHHC-type zinc finger family protein
Phvul.010G084000.1	511.805	432	331.005	283	338.262	347	746.755	444.088	382	417	385.997	319	395	415.98	440.281	284.001	406.567	372.064	566.041	552.029	470	442.999	490.993	383	383.384	377	365.024	405.454	367.001	273	685	466.99	461.24	437	468.154	386	Zinc finger (CCCH-type/C3HC4-type RING finger) family protein
Phvul.010G084100.1	52	25	72.996	67.192	50	48	30.997	18	73	69	53	57	41	34	65.003	76	69	44	19	18	103	50	65	53	31	25	86	67	50	28	30	28	91	79	78	43.67	glutathione S-transferase (class zeta) 2
Phvul.010G084200.1	397.035	260	195	186	265.001	224	347	255.178	290	226	250	258	290.201	278.015	272.406	157.926	293.002	299	271.083	244.021	342.025	216	372.027	211.119	208	250.415	228.053	221	244	216.104	305	279	299.116	261.273	343.006	226	RNA helicase family protein
Phvul.010G084300.4	0	0	0	7	0	0	19.136	19.137	0	0	0	0	5.911	73.308	0	0	0	0	0	64	0	9	0	0	0	118	0	0	0	5.843	13.691	69	0	0	0	0	secretory 1A
Phvul.010G084300.3	22.363	93.656	14	0	1.306	2	0	0	5	8	0	0	0	0	26.645	0	0	8	23.929	0	16	0	0	6	0	0	0	16.004	0	0	0	0	18	9	0	0	secretory 1A
Phvul.010G084300.2	5.637	13.344	0	0	2.694	0	11.886	3.863	0	0	10	6	14.089	16.692	5.355	5	9	0	16.071	0	0	0	13	0	21	0	18	0	12	3.157	26.309	0	0	0	16	0	secretory 1A
Phvul.010G084400.1	3347.766	155	671.199	564.514	542.001	642.564	679.103	173	551.12	537	518	448.613	3189.847	334.945	415.691	712	369.008	478.588	1358.51	331	488	458.227	531.94	596	3018.846	189	517.197	638.988	417.262	568.979	1032.99	283.574	527	509.024	530.994	635.718	#NA
Phvul.010G084500.5	0	39.579	14.71	0	0	0	14.113	0	21.595	10.506	0	0	0	0	0	0	0	0	0	15.516	0	13.322	5.125	0	40.406	0	32.236	18.675	0	0	0	25.288	14.967	0	0	16.482	RNA 2\'-phosphotransferase, Tpt1 / KptA family
Phvul.010G084500.4	0	0	0	0	0	15.839	20.592	19.452	0	35.573	0	0	0	0	0	0	0	9.349	39.466	0	0	29.222	0	11.921	19.576	9.913	0	0	0	0	26.066	38.302	0	32.461	0	0	RNA 2\'-phosphotransferase, Tpt1 / KptA family
Phvul.010G084500.2	168.387	88.975	106.684	131.416	176.786	160.27	168.109	163.46	125.023	148.589	132.607	160.038	236.192	141.092	134.288	134.408	186.173	151.763	229.674	164.63	156.167	170.37	232.004	167.448	97.711	98.936	145.356	115.725	125.186	116.589	177.453	125.263	131.563	187.474	137.73	106.337	RNA 2\'-phosphotransferase, Tpt1 / KptA family
Phvul.010G084500.3	30.199	17.192	19.837	5.175	39.449	0	0	0	44.205	0	31.684	25.369	27.184	14.243	12.204	25.851	34.645	0	0	59.89	17.651	0	39.423	35.524	0	0	17.269	36.58	42.347	14.188	0	0	15.505	0	29.467	44.381	RNA 2\'-phosphotransferase, Tpt1 / KptA family
Phvul.010G084600.2	56.01	95.085	5.705	0	28.678	0	231.316	95.037	22.144	13.096	7.359	13.916	69.315	64.734	6.883	8.128	24.32	19.577	421.434	74.987	45.43	13.97	36.145	5.19	54.961	38.329	8.454	14.279	20.776	20.816	319.423	141.463	26.226	0	16.135	0	AT-hook motif nuclear-localized protein 1
Phvul.010G084600.1	306.99	236.937	55.295	25	22.322	47	669.678	315.963	30.856	26.904	50.641	39.123	279.685	145.266	144.117	29.872	76.7	31.423	1234.955	228.245	168.57	48.837	148.855	27.81	368.21	127.671	79.546	60.724	72.232	9.184	1169.345	289.846	107.777	58.018	67.865	37	AT-hook motif nuclear-localized protein 1
Phvul.010G084700.1	0	0	0	0	0	0	1.319	0	0	0	0	0	1	0	0	0	0	0	0	2.228	0	0	0	0	0	0	1	0	0	0	6.492	0.978	0	0	0	0	#NA
Phvul.010G084800.2	274.092	196	164.02	120	153.126	164	373	164	196	113	265	164.054	186.016	166.135	180	37.896	227	162.042	438	207	227	133	190.011	118	181.199	104.637	158	133.003	178	33.104	382	238.968	267	183	232	110.942	#NA
Phvul.010G084800.1	0	0	0	0	0	0	0	0	0	0	0	0	71.984	0	0	76.104	0	0	0	0	0	0	0	0	118.801	36.363	0	0	0	131.896	0	0	0	0	0	44.077	#NA
Phvul.010G084900.1	1	2	4	0	4	1	2	2	0	1	3	1	0	2	1	2	1	4	5	0	4	2	2	2	4	7	1	0	2	0	9	0	0	2	0	1	LOB domain-containing protein 31
Phvul.010G085000.1	1135.818	1282.789	320.002	440	287	260.018	534.234	1498.322	302	337.002	236.082	367	1186.838	1302.664	277	426.007	187	275	549	1243.809	269.005	345.043	205	232.987	993.147	1278.885	307.014	358.125	185	299	317	1201.053	197	309	165	221	SEC7-like guanine nucleotide exchange family protein
Phvul.010G085100.1	0	87	0	2	0	0	1	62	1	0	0	2	0	27	16	0	0	0	5	68.015	3	1	1	0	0	24	2	1	4	1	4	94.05	1	1	0	0	EF hand calcium-binding protein family
Phvul.010G085300.1	0	1	0	0	0	0	0	0	0	0	0	0	0	0	0	0	0	0	0	0	0	0	0	0	0	0	0	0	0	0	0	0	0	0	0	0	AT-hook motif nuclear-localized protein 22
Phvul.010G085400.1	0	0	0	0	0	0	0	0	0	0	0	0	0	0	0	0	0	0	0	0	0	0	0	0	0	0	0	0	0	0	0	0	0	0	0	0	RNA-binding (RRM/RBD/RNP motifs) family protein with retrovirus zinc finger-like domain
Phvul.010G085500.1	249	206	158	113	84	130	226	171	108	132.229	130	104.912	168	196.02	351.313	108	247	148.001	214	134.001	369.001	90	266	84	252	222	205	191	223.002	110	225.925	138	397.032	169	277.014	84	dihydrodipicolinate synthase
Phvul.010G085600.1	3	1	1	2	2	5	4	0	2	6	4	0	0	3	4	7	4	8	4	1	12	8	4	6	0	3	4	7	6	3	2	0	8	13	3	8	protein binding
Phvul.010G085700.2	395.999	249.022	214.614	146	211	200	381	299	213	234	263.618	203	347.524	265.063	361.994	160.019	314	211.011	349	305.091	438.032	235	368.898	206	340	232.001	241.029	230.006	331.642	183.444	386.726	336.128	389.7	242	420.812	223.002	Cyclophilin-like peptidyl-prolyl cis-trans isomerase family protein
Phvul.010G085800.1	0	2.065	0	0	0	0.965	2.84	2	1.001	1.006	0	1.005	3.004	0	0	0	1.008	1.005	5.041	3.071	1.001	1.001	1	0	0	1.008	1.1	0	2.014	1.001	1.001	1.003	0	2.013	1.972	0	glucan synthase-like 12
Phvul.010G085900.2	78	54.022	59	64	65	64	79	83	61	55	49	63	69.086	56	70	77.004	44	76	52	94	55	76	113	82	24	60	71	80	58	62	49	76.018	50	85	53	48	AMP-dependent synthetase and ligase family protein
Phvul.010G086000.1	354.199	163.758	140.894	134.56	200.977	199.223	220.149	323.585	212.534	248	238	235.945	271.917	229.509	166.528	232.153	193.648	232.413	217.776	195	214.656	344.609	220.614	249.595	305	175.621	187.044	242.835	182.624	153.778	214.654	236.002	216.805	249.996	192.186	221.017	HAL3-like protein A
Phvul.010G086000.3	3.243	9.776	6.948	8.811	0	3.78	8.081	3.415	0	0	0	0	9.202	3.728	3.483	3.314	2.896	0	3.294	0	3.145	0	0	3.405	0	2.494	0	0	15.376	13.222	7.346	0	9.197	0	3.814	3.614	HAL3-like protein A
Phvul.010G086000.2	4.287	0	3.249	14.629	4.027	0	2.77	0	0	0	0	7.055	0	0	0	0	3.456	6.715	0	0	4.199	3.391	0	0	0	0	3.957	0	0	0	0	0	0	0	0	0	HAL3-like protein A
Phvul.010G086200.1	987.853	1627.036	1490.012	1747.218	1486.371	1423.047	468.13	1370.212	1593.815	1830.848	1237.496	1644.198	1334.441	1298.325	1690.279	1882.541	1542.605	1603.877	475.045	1364.139	1495.251	2033.605	1448.941	1695.368	1047.138	1440.278	1802	1923.861	1327.204	1555.374	382	1471.003	1266	2052.402	1299.73	1456.612	Calcium-dependent lipid-binding (CaLB domain) family protein
Phvul.010G086300.5	0	0	0	0	5.988	29.452	0	8.906	11.162	5.047	0	22.677	0	0	0	0	0	4.304	8.391	0	5.334	0	0	21.689	0	0	0	0	0	7.246	29.498	0	27.312	48.693	0	0	BCL-2-associated athanogene 4
Phvul.010G086300.6	0	0	0	0	0	0	0	0	0	0	0	0	0	0	0	0	11.858	0	0	0	0	0	0	0	0	0	0	0	0	0	0	0	0	0	0	0	BCL-2-associated athanogene 4
Phvul.010G086300.1	37.22	80.125	49.928	28.285	79.289	38.729	87.701	30.522	99.522	80.943	79.645	55.295	55.012	48.576	55.721	63.896	82.48	51.506	65.176	90.435	68.295	57.387	96.598	63.562	30.33	43.371	113.742	55.515	65.486	75.578	20.368	65.658	60.855	50.607	56.311	63.816	BCL-2-associated athanogene 4
Phvul.010G086300.2	58.271	32.836	48.054	41.804	37.598	33.5	50.772	36.622	46.44	51.961	54.97	57.205	10.45	36.466	46.853	20.425	71.705	30.895	34.59	60.895	56.952	86.34	65.442	66.46	14.731	0	63.709	54.28	63.748	4.866	48.126	41.28	37.663	79.48	82.902	23.423	BCL-2-associated athanogene 4
Phvul.010G086300.3	51.5	31.04	53.374	34.911	99.125	72.316	74.707	32.127	41.175	29.275	113.383	68.823	37.516	34.119	52.616	46.666	88.74	82.293	78.831	22.672	85.58	49.574	109.576	63.986	50.939	29.656	40.55	37.523	100.921	53.138	65.011	53.02	74.17	60.642	79.005	68.953	BCL-2-associated athanogene 4
Phvul.010G086300.4	0	0	0	0	0	0	0	0	0	0	0	0	0	0	22.812	0	0	0	0	0	0	0	0	0	0	36.95	0	0	9.505	0	0	27.042	0	0	0	41.803	BCL-2-associated athanogene 4
Phvul.010G086400.1	0	0	0	0	0	0	0	0	0	0	0	0	0	0	0	0	0	0	0	0	0	0	0	0	0	0	0	0	0	0	0	0	0	0	0	0	alpha/beta-Hydrolases superfamily protein
Phvul.010G086500.2	72.959	8	403.192	345	359.052	264	30	2	209.429	119.812	328	251	114	11	108	291.218	295.394	290	19	4	154	131	179	198.083	74	4	226.123	189.756	196	277.935	19	2	159.193	118	149.086	218	alpha/beta-Hydrolases superfamily protein
Phvul.010G086600.1	144	109	151	157	160	135	73	72	145	141	236	167	141.037	95	147	145.001	144	178	63	71	134	142.065	133.001	161	150.011	79	154.06	142	108	162	46	70.007	162	201	176	166	Protein kinase superfamily protein
Phvul.010G086700.1	1392.045	1133.475	620.126	527.034	599.334	579	1022.034	860.101	643.167	563.012	729.579	612.99	1290.535	1150.463	1033.898	575.033	905.004	687	938.665	1059.308	1040.003	617.827	921.163	482.869	1176.753	921.147	768.348	680.159	958.175	591.613	812.258	1046.777	955.169	684.273	885.175	581.029	Nucleotidyltransferase family protein
Phvul.010G086901.1	1	1	13	10	19	27	10	2	21	33	18	23.866	4	2	6	13	17	13	5	2	10	19	12	15	6	3	6	4	10	10	3	1	7	25	7	22	D-isomer specific 2-hydroxyacid dehydrogenase family protein
Phvul.010G087100.1	44	6	9	20	19	18	16	8	7	11	23	17	53	5	5	22	8	9	16	6	8	13	9	13	51	3	8	7	14	21	16	7	8	15	5	9	D-isomer specific 2-hydroxyacid dehydrogenase family protein
Phvul.010G087200.1	0	0	0	0	0	0	0	0	0	0	0	0	0	0	0	0	0	0	0	0	0	0	0	0	0	0	0	0	0	0	0	0	0	0	0	0	#NA
Phvul.010G087300.2	0	6.782	2.339	0	0	2.572	7.194	2.712	0	0	0	3.201	0	2.172	0	0	0	0	0	9.25	2.392	2.316	2.416	2.196	3.174	6.853	0	0	0	0	0	0	0	2.859	0	0	D-isomer specific 2-hydroxyacid dehydrogenase family protein
Phvul.010G087300.1	129	154.917	157.282	160.822	74.976	92.429	102.35	116.298	100.562	100.944	79.304	88.269	87.51	182.839	140	116	66.038	102	93.748	109.227	87.867	103.028	97.584	82.797	88.12	209.718	113.941	158.964	97.58	112	79.084	118.738	124.758	128.68	76.906	61.544	D-isomer specific 2-hydroxyacid dehydrogenase family protein
Phvul.010G087300.3	0	31.301	6.267	6.178	17.024	7.999	26.518	56.036	18.378	5.056	14.819	14.53	3.5	25.989	0	0	3.962	0	6.252	20.523	57.74	26.656	0	0	25.707	22.429	18.059	0	5.42	0	4.916	5.263	16.242	7.46	5.684	18.456	D-isomer specific 2-hydroxyacid dehydrogenase family protein
Phvul.010G087401.1	0	0	0	0	2	0	0	0	0	0	0	2	0	1	0	0	2	0	0	0	0	0	0	0	0	0	0	0	0	0	0	0	0	0	0	0	DNAse I-like superfamily protein
Phvul.010G087500.1	1	0	2	41	0	16	0	0	2	31	1	40	1	1	1	17	0	22	0	0	2	11	4	17	1	0	1	43	2	25	0	1	0	14	2	20	gibberellin 20 oxidase 2
Phvul.010G087600.1	1906.156	1076.019	865.651	971.666	1173.006	1078.875	1025.6	901.359	1667.496	1389.667	1235.525	1432.277	1613.856	892.23	642	1022.628	738.074	1341.907	768.11	733.017	889.749	1611.966	903.979	1311.231	1345.322	841.145	954.47	994.547	794.987	1084.996	741.167	848.345	984.497	1591.33	1283.802	1199.586	galacturonosyltransferase 1
Phvul.010G087700.1	0	0	0	0	0	2.995	0	0	0	0	3.418	0	0	0	0	0	0	0	0	0	0	0	0	0	0	0	0	0	0	0	0	0	8.316	0	0	0	SIN3 associated polypeptide P18
Phvul.010G087700.2	2439.631	1853.553	955.091	798	904.596	869.276	1666.987	1365.64	812.927	851.681	1133.583	792	2176.609	1986.448	1670.623	661.369	1149.689	977.083	1783.758	1375.616	1540.729	778.503	1732.658	752.798	2353.619	1680.159	1269.826	1104.976	1427.287	735.129	1746.382	1513.016	1653.804	1035.118	1678.995	886.639	SIN3 associated polypeptide P18
Phvul.010G087800.1	124	779.532	108	78.033	37	74	221.257	474	82	136	73	81	108	630.022	449.975	45	95	104	247	738.003	402.369	82	178	57	170	702.103	272.99	161.017	246.959	76	284.025	695.461	452	160.146	360	107	glutaredoxin-related
Phvul.010G087900.1	0	0	0	0	0	0	0	0	0	0	0	0	0	0	0	0	0	0	0	0	0	0	0	0	0	0	0	0	0	0	0	0	0	0	1	0	AGAMOUS-like 6
Phvul.010G087950.1	31.104	17.48	15.431	11.786	30.957	31.397	20.66	24.837	29.475	33.109	12.015	43.443	77.256	20.078	23.992	23.112	24.683	35.181	9.623	12.767	19.619	43.319	63.739	37.183	12.218	19.259	33.186	20.695	22.327	31.337	10.331	23.169	16.726	48.22	16.655	25.336	P-loop containing nucleoside triphosphate hydrolases superfamily protein
Phvul.010G088050.2	0	0	0	0	0	0	0	0	0	0	2.01	0	0	0	0	0	3.587	0	0	0	0	0	0	11	0	0	2.379	0	0	0	0	0	2.004	0	0	0	AGAMOUS-like 20
Phvul.010G088050.3	2.415	37.255	23.643	5.708	16.325	0	0	13.525	22.158	0	17.372	3.178	0	7.121	28.207	5.759	10.81	10	19	8.697	29.615	4.503	26.811	0	5.7	6.032	22.078	3.245	16.297	0	18.245	14.185	26.934	0	12.952	9	AGAMOUS-like 20
Phvul.010G088050.1	13.585	45.745	19.357	3.292	6.675	4	21.1	2.475	6.842	12	17.618	20.822	27	23.879	17.794	10.241	46.604	0	0	28.303	11.385	11.498	12.189	0	3.3	41.968	33.543	9.755	17.703	5	4.755	25.815	14.062	19	24.048	0	AGAMOUS-like 20
Phvul.010G088200.1	1090.46	1001.288	708.027	716	905.806	704.202	1094.829	900.632	808.892	991.014	695.11	892.001	1191.433	1019.584	950.878	824.98	924.014	804.002	980.238	1004.331	859.249	941.541	1223.65	929.444	673.144	801.504	1064	843.44	866.135	750.015	880	963.382	689.05	876.125	842.776	734.274	calcineurin B subunit-related
Phvul.010G088300.1	0	0	0	0	0	0	0	0	0	0	0	0	0	0	0	0	0	0	0	0	0	0	0	0	0	0	0	0	0	0	0	0	0	0	0	0	#NA
Phvul.010G088400.2	0	0	0	0	0	0	0	0	0	0	0	0	0	0	0	0	0	0	0	0	0	5.133	0	0	0	0	0	0	0	0	0	0	0	0	0	0	xylem serine peptidase 1
Phvul.010G088400.1	6	7.041	11.006	15	8	5	11	4	9	11	0	21	2	19	8	12	7	11	10	9	17.016	32.867	0	7	0	11	9	12	6	15	5	4	3	24	2	7	xylem serine peptidase 1
Phvul.010G088500.2	14.191	5	6.398	21	46.245	0	22.945	8	23.835	0	27.203	27	4.469	10	61.236	5.366	66	0	20.391	9	7.381	0	20.235	0	0	17	21.02	6	50.037	0	23.881	18	15.716	0	32.819	0	S-locus lectin protein kinase family protein
Phvul.010G088500.1	73.809	0	89.602	0	86.755	21	166.055	0	139.165	57	212.797	0	57.531	0	139.764	4.634	0	35	79.609	0	79.619	51	58.765	22	99	0	46.98	0	83.964	24	113.119	0	47.284	57	87.181	32	S-locus lectin protein kinase family protein
Phvul.010G088600.1	6	2	0	3	1	0	0	5	0	2	0	1	0	1	3	0	0	2	3	3	4	3	2	0	2	6	0	3	5	2	4	4	2	2	0	0	receptor like protein 7
Phvul.010G088700.1	47	0	66	15	38	10	8	7	40	5	34	18	32	1	50	24	33	9	52	2	24	23	15	17	41	0	48	10	25.05	7	51	4	21	3	13	5	subtilase family protein
Phvul.010G088800.1	0	0	3	0	3	3	0	0	0	0	0	1	0	0	0	3	2	1	0	0	1	3	0	0	0	0	2	0	0	0	0	0	1	2	0	1	RING/U-box superfamily protein
Phvul.010G088850.1	1	1	1	0	3	0	1	1	1	2	1	5	1	2	2	0	2	0	5	1	0	2	1	3	0	1	4	1	0	0	3	4	3	0	0	3	phospholipase D beta 1
Phvul.010G088900.1	1913.413	1516.652	1093.909	928.005	1077.371	1053	3078.602	1250.776	1243.826	1104.465	978.134	1209.036	1881.611	1562.214	1528.175	1088.308	1192.457	1168.09	2046.107	1570.12	1526.185	1237.919	1398.363	1060.688	1668.987	1447.045	1364.182	1263.86	1380.224	1139.932	2106.093	1446.174	1412.328	1326.296	1617	1088.122	phospholipase D beta 1
Phvul.010G089000.1	5.556	5.458	3.307	0.932	4.048	7.856	8.553	3.904	9.046	2.111	8.92	6.835	4.836	5.387	4.452	1.068	8.681	3.193	7.59	6.051	5.222	10.394	4.694	2.379	4.677	2.067	7.482	12.3	9.208	5.005	4.863	3.46	2.787	4.338	3.401	3.456	nuclear factor Y, subunit B10
Phvul.010G089100.2	530.137	327	636.295	364	466.877	348	121	180	232	183	382	209.489	693	354.926	386.009	193	572.982	359	134	195	486.299	99	372.958	125	802.732	286.441	440.002	235	594.193	298	97	228	381.222	139	324.26	115	TCP family transcription factor
Phvul.010G089200.2	12.691	23.784	19.359	3.769	0	18.912	56.887	0	28.345	24.139	27.194	0	26.234	39.766	0	15.795	19.468	0	35.97	28.021	0	0	43.159	15.595	17.073	0	0	4.388	0	0	21.381	17.872	0	11.52	30.531	35.588	shrunken seed protein (SSE1)
Phvul.010G089200.1	570.355	378.216	239.641	247.237	443	322.543	1015.328	539	387.914	383.861	353.855	441	579.146	408.255	437.499	300.205	458.532	408.093	790.03	653.995	485	480	619.846	482.418	371.927	336	448	376.612	379.941	331.41	1006.619	556.224	407	394.743	440.469	360.413	shrunken seed protein (SSE1)
Phvul.010G089300.1	955.732	744.973	489	424	655.598	430.049	1582.075	797.057	457.058	362.825	614.759	396	1051.389	822.914	817	373.624	714.942	506.37	1511.695	756.456	957.96	453.102	1149.614	402.272	1021.952	786.469	665.143	638.995	769.996	373.211	1636.011	802.49	1054.824	497.994	1067.297	407.95	Ubiquitin related modifier 1
Phvul.010G089400.1	1909.889	2404.772	818.222	763.044	695.369	646.447	1716.496	2084.013	786.954	732.055	847	712.165	1454.808	2564	1410.408	641.367	784.631	891.943	1639.032	2005.086	899	818.512	858.227	652.022	1553.688	2563.053	1013	809.322	1178.446	755.944	1701.713	1725.065	902.747	802	1000.399	692.213	P-loop containing nucleoside triphosphate hydrolases superfamily protein
Phvul.010G089500.1	0	1	5	1	3	7	0	1	5	2	7	4	2	0	2	1	2	4	1	1	4	1	4	5	2	0	4	5	4	4	3	0	0	1	4	5	peptidoglycan-binding LysM domain-containing protein
Phvul.010G089600.2	0	5	20.471	17.542	13.669	8.094	3.765	2	11.653	0	16.69	0	3.219	2	0	5.709	17.391	21.619	0	3	0	3.464	6.418	0	0	3	0	0	25.276	0	3	3	0	0	0	0	UDP-N-acetylglucosamine (UAA) transporter family
Phvul.010G089600.1	11	0	120.529	18.458	103.442	14.906	7.235	0	115.347	31	125.31	33	11.827	0	52	40.291	72.659	9.381	6	0	53.988	43.536	50.582	45	11	0	85	18	55.724	32	0	0	63	40	94	40.007	UDP-N-acetylglucosamine (UAA) transporter family
Phvul.010G089700.2	69.106	4.602	202.411	210.493	192.111	146.235	9.027	0	183.55	169.505	196.565	259.192	87.078	3.23	154.85	201.672	241.92	161.222	6.202	0	167.266	178.254	85.638	183.543	83.093	0	181.115	255.995	126.589	130.975	2.248	0	201.915	210.134	155.923	179.679	#NA
Phvul.010G089700.1	407.534	52.398	1065.108	1184.587	949.787	1069.821	80.973	6	933.797	957.496	984.839	1006.816	520.996	39.77	693.371	1183.87	1038.68	1181.648	81.798	9	777.319	1057.062	745.031	1159.507	505.907	24	936.986	1194.477	707.511	977.955	21.752	22	780.76	1022.911	697.336	1068.384	#NA
Phvul.010G089800.1	293.065	140.093	66	58	89	86	459.777	178	101	81	133	79	192.054	155.043	171	49	135.001	87	520.042	173.068	149	65	150	62	267	156.989	113	92	113	77	560	190	178.952	85.028	237.991	74.941	#NA
Phvul.010G089900.1	104.002	367.988	13	18.999	7.999	14	1230.927	1165.755	18.756	22.547	44.911	17.933	89.952	851.171	82.848	7.918	11.006	25.612	465.457	1615.861	23.998	28.783	49.005	6	72.004	1565.007	15.005	14.954	94.256	23.673	1045.725	1314.644	23.607	29.002	76.43	14	#NA
Phvul.010G090000.1	271.509	416	18	24	13	14	2972.326	1245.243	70	47.999	58	87	152.999	1161.203	250.144	10	20	23	3435.201	1654.749	43	59.994	54	23	401.294	1373.997	21.996	71.999	192.002	27	4791.517	1141.732	67	43	102.633	15	BON association protein 1
Phvul.010G090100.1	523.143	362.43	33	47	12	26.001	3038.993	775.581	306	90.001	173.004	447.081	191.206	622.58	355.134	16	28	17	3365.234	1078.47	76	183.08	215	54	431.005	766.373	44.011	234.095	146	61	4640.876	703.899	186	99	238.002	69	BON association protein 2
Phvul.010G090200.1	2167.598	819.822	769.576	890.188	925.376	873.987	2741.372	1353.519	1396.336	1491.217	1076.005	1304.051	2293.844	780.238	1506.777	977.347	1033.548	1034.644	2765.365	1420.45	1283.662	1485.872	1482.936	1296.688	1876.27	662.024	973.55	1032.017	1080.849	1072.206	2579.736	1297.602	1133.989	1562.468	1334.073	1351.446	shaggy-like protein kinase 32
Phvul.010G090300.1	314.988	264	402.02	598	564.015	704.779	159	157	610.426	912.998	654	817.063	297	235	352.305	744.863	658	806.9	162.024	100	767.257	910.457	819	922.378	301	143	392	685.144	470	883.974	124	146	779	1056.175	638.236	995.896	Homeobox-leucine zipper family protein / lipid-binding START domain-containing protein
Phvul.010G090400.1	890.124	237.77	144.863	178.905	164	153.865	428	330	118	153	99	189	759.989	204	95	148	119	160	394.124	158	111	185.65	139.001	142.022	713.029	201	119	152	139	157.11	247	222	114	165.015	89	120.001	S-adenosyl-L-methionine-dependent methyltransferases superfamily protein
Phvul.010G090500.1	1401.692	1589.587	1003.023	884.727	717.152	769.171	955.5	1249	735.059	798.262	731.021	800.493	1248.247	1638.043	1170.041	842.036	847.053	948.004	1093.728	1028.216	1027.14	773.416	960.399	765.129	1236.989	1452.431	1018	913.291	994.559	829.334	1065.622	1178.07	985.007	783.185	940.624	656.121	26S proteasome, regulatory subunit Rpn7;Proteasome component (PCI) domain
Phvul.010G090600.1	124	13	24	26	23	25	124	34	23	28	12	31	159.053	28	26	42	15	20	152	16	26.284	36	21.001	20	128	28	21	21	24	23	100	31	9	17	9	20	Ubiquitin-like superfamily protein
Phvul.010G090700.1	0	0	0	0	0	0	0	0	0	0	0	0	0	0	0	0	0	0	0	0	0	0	0	0	0	0	0	0	0	0	0	0	0	0	0	0	#NA
Phvul.010G090800.1	387.165	123	1467.819	1616.487	1877.399	1633.983	178.005	54	1890.289	1527.992	1969.136	1471.256	357.079	143.083	679.759	1677.084	1547.58	1940.73	84	54	1224.131	1523.019	1051.077	1618.009	302	174.06	1048.217	1577.928	1208.181	2117.005	58	80	1112.106	1798.401	1032.251	1754.351	S-adenosyl-L-methionine-dependent methyltransferases superfamily protein
Phvul.010G090900.1	0	0	0	0	0	0	0	0	0	0	0	0	0	0	0	0	0	0	0	0	0	0	0	0	0	0	0	0	0	0	0	0	0	0	0	0	transducin family protein / WD-40 repeat family protein
Phvul.010G091000.1	986.413	1129.018	528.041	484	384	386	461.118	836.082	631.353	759	581.063	490.438	585.021	899.613	899.05	761.366	439.729	505.797	645.098	611.209	1348.799	948.02	977.888	678	674	841.526	589	629	498.014	459.041	713.055	732.108	1370.883	1016.064	723	862.752	phloem protein 2-A13
Phvul.010G091100.1	1	4	5	3	5	10.057	0	0	4	3	5	11	3	0	3	9.999	10.83	6	0	0	1	4.021	1	7.999	0	1.999	2	3	2	2.996	0	0	1.026	8	1	4	NB-ARC domain-containing disease resistance protein
Phvul.010G091200.1	0	0	0	2	0	2.943	0	0	2	3	1	1	0	2	0	2.06	2.001	1.091	0	0	2	2.979	2	3.001	0	1.111	1	1	0	3.993	0	1	2.974	3.116	0	2	NB-ARC domain-containing disease resistance protein
Phvul.010G091300.1	0	0	0	0	1.002	0	0	0	0	0	1	0	2	0	4.915	0	10.932	0	2	0	3.016	0	3	0	2	0	6.537	0	3.964	0	0	0	3.924	0	3	0	sulfotransferase 2A
Phvul.010G091400.1	2.749	0	0	0	3	0	0	0	2	0	0	0	6	0	4	0	0	0	2.639	1	1	0	5	0	0	0	1.522	0	4.705	0	1	0	1	0	1	0	#NA
Phvul.010G091500.1	1	0	1	0	1	2	1	0	9	8	7	14	3	1	0	1	2	2	0	0	1	5	4	10	0	2	0	0	1	2	0	5	4	15.884	4	8	Disease resistance protein (CC-NBS-LRR class) family
Phvul.010G091600.1	0	0	0	0	0	0	0	0	0	0	0	0	0	0	0	0	0	0	0	0	0	0	0	0	0	0	0	0	0	0	0	0	0	0	0	0	Plant protein of unknown function (DUF828)
Phvul.010G091650.1	0	2	5	6	6	6	0	1	5	3	2	7	0	1	2	9	9.168	5	0	0	0	10	2	8	0	1	3	2	2	4.999	1	0	10	8	3	7	NB-ARC domain-containing disease resistance protein
Phvul.010G091701.1	0	2	9	5	14	9	0	1	11	7	12	10	5	0	7	18.941	22	14.91	0	0	3	13	8	16	0	2.891	11	12.002	7	11.012	0	1	8	24	7	9	NB-ARC domain-containing disease resistance protein
Phvul.010G091751.1	0	0	3	0	5	4	0	0	1	5	3	5	3	0	2	9	5	9	0	1	0	4	3	13	0	0	9	7.003	2	3	0	2	2	8	3	6	#NA
Phvul.010G091800.3	63.877	159.882	249.202	256.319	177.339	164.549	43.031	115.649	183.275	238.039	108.111	279.118	91.214	94.4	190.269	166.698	178.565	238.053	22.985	179.448	250.193	205.986	145.09	194.433	54.184	159.739	267.47	300.295	151.101	310.889	44.536	132.431	186.412	317.981	148.836	231.391	NB-ARC domain-containing disease resistance protein
Phvul.010G091900.1	0	0	3.294	2.268	0	1.045	1.07	0	0	2.153	0	3.235	1.066	1.03	0	0	0	0	1.064	0	3.293	1.093	0	2.215	0	2.207	1.082	1.084	4.229	2.185	0	0	1.094	5.561	0	1.052	NB-ARC domain-containing disease resistance protein
Phvul.010G092000.4	0	0	0	0	0	0	0	0	0	0	0	0	0	0	0	0	0	0	0	0	0	0	6.74	0	7.269	0	0	0	0	0	0	0	0	0	0	1.003	#NA
Phvul.010G092000.3	3.143	0	12.748	0	7.553	0	10.383	0	17.947	0	14.56	0	9.728	0	0	0	0	0	6.712	0	0	0	0	0	0	0	7.089	0	11.733	0	0	0	12.128	0	5.502	0	#NA
Phvul.010G092000.2	4.898	0	0	0	0	0	0	0	19.346	0	0	0	0	0	0	0	0	0	0	0	18.451	0	15.565	0	1.773	0	0	0	4.389	0	0	0	0	0	0	0	ATP binding;GTP binding;nucleotide binding;nucleoside-triphosphatases
Phvul.010G092000.1	0	0	8.294	0	8.553	0	10.728	0	0	0	3.338	0	6.469	0	12.226	0	15.259	0	4.536	0	0	0	0	0	0	0	11.041	0	0	0	11.55	0	3.929	0	6.583	0	ATP binding;GTP binding;nucleotide binding;nucleoside-triphosphatases
Phvul.010G092100.2	38	3	0	15.583	0	50	606.888	22	0	33	0	0	41	10	16.004	11.936	55	5.538	400.772	85.102	24.611	0	0	31	74.428	0	14.715	0	0	0	457.082	32	9.373	0	27	13.106	ARM repeat superfamily protein
Phvul.010G092100.1	0	0	15	18.417	39	0	23.112	0	19	0	31	61	0	0	0	16.064	0	40.462	59.228	4.898	4.389	34	31	0	6.572	4	6.285	40	30.092	37	50.918	0	16.627	32	0	22.894	ARM repeat superfamily protein
Phvul.010G092200.2	335.853	185.662	116.489	99.99	196.193	165.242	488.879	490.266	151.972	157.158	133.6	110.243	308.045	330.187	159.951	117.487	161.204	135.33	576.901	578.837	157.371	213.667	259.961	220.344	120.046	170.295	96.809	126.04	140.34	139.504	715.139	489.805	96.298	164.918	117.824	113.109	arginine/serine-rich splicing factor 35
Phvul.010G092200.1	959.722	410.58	363.63	255.01	225.498	173.762	772.008	270.734	209.028	245.816	294.4	257.757	1028.516	486.923	614.241	312.519	373.281	287.315	772.099	255.452	270.655	320.457	322.136	228.656	1142.739	320.705	407.094	326.126	342.014	191.504	839.145	241.187	248.704	277.33	340.664	250.344	RNA-binding (RRM/RBD/RNP motifs) family protein
Phvul.010G092300.1	0	0	0	0	0	0	0	0	0	0	0	0	0	0	0	0	0	0	0	0	0	0	0	0	0	0	0	0	0	0	0	0	0	0	0	0	related to AP2 11
Phvul.010G092400.2	121	136	125.839	112.919	83	69	133	220	79	60.968	75	65	131.003	146	135.042	102	162	71	136	190	173.978	43	130	48	161.954	93.998	163	82	111.013	48	117	194.012	199.002	64	99	67	endoxyloglucan transferase A3
Phvul.010G092500.1	103	14	1449.057	1106.868	1631.485	1199.11	20	18	854.627	563.032	1063.708	806	311	61	693.762	1056.968	1537.863	1482.956	12	10	968.259	660.256	1254.829	1045.884	162	29.005	1212.963	942.151	1114.495	1060.402	16	16	826.989	595	730	667.668	RING/U-box superfamily protein
Phvul.010G092600.1	0	0	0	0	0	0	0	11.415	0	0	0	0	0	1	0	0	0	0	5	9.997	0	0	0	0	0	1	0	0	0	0	1	9	0	0	0	0	#NA
Phvul.010G092700.3	7.372	2.598	13.517	2.952	35.384	40.65	30.648	5.787	33.976	28.209	25.54	16.695	20.281	7.001	56.033	23.362	56.644	26.267	2.766	5.573	24.721	52.114	43.129	21.627	12.496	2.693	32.508	20.057	15.599	13.495	2.9	0	47.745	25.978	21.547	6.998	Protein kinase superfamily protein
Phvul.010G092700.1	677.638	233.402	896.526	851.073	1149.44	1190.732	335.352	135.213	1139.285	1232.072	1051.523	1001.299	678.719	352.15	1042.329	1064.812	1095.65	1180.795	188.234	138.534	1363.813	1363.217	1463.556	1238.735	696.52	231.579	1095.481	1215.391	1070.302	968.713	208.1	190	1529.34	1373.892	1483.923	1246.993	Protein kinase superfamily protein
Phvul.010G092800.1	37.443	37.275	58.639	31.061	99.344	69.101	18	29.252	124.144	139.089	56.637	126.649	48.779	37.687	40.125	71.545	92.689	96.903	17	32.93	48.113	135.692	90.78	130.119	12	22.093	64.229	79.148	80.119	80.147	17	49.013	32.435	187.222	51.293	90.148	response regulator 2
Phvul.010G092800.2	22.557	13.755	7.361	19.939	27.815	10.899	0	13.748	27.856	18.911	18.365	39.351	16.221	10.313	18.875	20.455	12.311	22.097	0	18.09	8.924	26.64	43.22	68.881	0	7.907	11.771	21.852	2.881	17.853	0	13.987	5.565	31.778	8.707	35.852	response regulator 2
Phvul.010G092900.1	2	0	1	0	3	2	0	0	2	2	0	2	0	0	1	3	3	0	0	1	0	1	1	3	0	0	1	0	3	3	0	1	0	1	1	0	#NA
Phvul.010G093000.1	21	9	6	2	2	2	10	10	0	1	6	6	18	20	5	2	2	7	20	7	4	3	3	0	18	3	2	0	9	4.002	18	2	5.007	4	1	2	Pentatricopeptide repeat (PPR) superfamily protein
Phvul.010G093100.1	813.313	497.262	1245	1033.19	1224.269	1198.188	530.208	394.047	1327.991	1185.593	1174	1196.367	801.926	444.665	1191.242	974	1438.632	1245.177	334.31	415.408	1703.278	1142.001	1405.843	1222.735	872.466	443.617	1333.268	1332.065	1096	1084.212	341	542.389	1731.062	1365.579	1590.471	1208.268	RAP
Phvul.010G093200.1	60	22	8	7	9	5	15	16	6	4	10	11	68	19	19	3	7	14	25	12	10	4	19	9	51.886	21	12.61	17	25	11	27	16	16	13	11	3	Pentatricopeptide repeat (PPR) superfamily protein
Phvul.010G093300.1	381	338.997	282.09	262.004	374.458	352	460	391.004	363	386.003	317.072	380	446.987	290	345.019	300.91	450.534	408.143	426.105	610.937	428.855	385.061	528.112	430.067	223.003	283	406	386.045	345.12	356	486.605	458	381.027	465.112	450.22	379.352	FRS (FAR1 Related Sequences) transcription factor family
Phvul.010G093400.1	46.998	329.864	5	6.001	4.001	4	468.071	594.12	6.244	18.453	17.089	11.067	47.638	469.177	48.086	1.082	4.994	16.388	194.543	735.729	13.003	8.217	23.995	5	41.996	987.069	7.995	1.046	50.744	11.327	388.197	717.307	15.393	14.998	29.57	6	#NA
Phvul.010G093500.2	1303.097	1179.116	2	0	3	5	1688.813	3131.651	2	6	3	13	1016.159	2574.955	34	2	4	6	3398.617	3508.312	6	7	1	0	1592.872	3366.968	1	53	11	3	4236.995	3486.063	4	1	2	4	BON association protein 2
Phvul.010G093600.1	1175	408.984	1759.986	1856.229	1908.21	2355.892	810.369	484.038	1768.542	1910.343	1679.633	1542.432	1529.4	501.225	1643.805	2106.728	2005.649	1671.953	729.083	501	2307.761	1767.853	2616.195	1928.973	1395	483	1965.971	2236.26	1882.096	1722.926	614	528.154	2353.156	1895.362	2108.072	1879.52	signal recognition particle receptor protein, chloroplast (FTSY)
Phvul.010G093700.2	182.619	242.845	135.231	106.129	142.776	121.598	298.031	293.681	148.11	148.075	188.207	138.394	175.901	347.118	170.121	90.836	129.255	161.69	333.967	325.089	149.343	146.768	147.894	138.427	198.434	255.323	102.321	156.399	209.049	97.143	311.026	326.421	182.758	155.155	149.518	131.035	Thioesterase superfamily protein
Phvul.010G093700.1	161.024	225.891	166.514	201.871	213.185	121.031	235.21	146.319	245.902	239.266	242.795	151.606	108.307	147.879	225.798	216.908	190.954	205.31	131.475	174.115	199.617	290.942	165.106	210.573	143.566	169.897	218.679	160.599	202.291	172.243	223.974	164.639	235.295	195.834	204.482	152.724	Thioesterase superfamily protein
Phvul.010G093800.1	554.69	947.442	526.99	455.097	555.041	381	782	1218.519	508.582	558.194	471	477.004	530.398	840.519	837.022	526.568	455.002	513	670	1108.695	533.478	929.947	533.846	466.093	512.027	1280.375	529	499.992	721	421.814	663	1161.813	475	575.781	503.058	350.946	Calcium-dependent lipid-binding (CaLB domain) family protein
Phvul.010G093900.1	161	40	276.201	290	276.995	256	145	103	257	226	167	243	221.985	58	116.999	325	168.997	197.007	113	101	140.799	271.791	213.01	320	159	58	235	200.157	136	232	84.998	112	157	214	125	220	NAD(P)-binding Rossmann-fold superfamily protein
Phvul.010G094000.1	721.655	319.027	7894.235	6722.592	8195.08	8346.276	306	143	9433.141	7694.332	9853.723	6807.635	1886.335	372.999	4963.881	7721.753	9618.351	7723.178	95.007	236.155	8344.097	8321.007	6550.631	8846.04	1908.134	166	6313.057	8229.755	6665.782	7216.206	34	386.716	9759.021	8654.032	8333.384	9107.142	#NA
Phvul.010G094100.1	0	0	0	0	0	0	0	0	0	0	0	0	0	0	0	0	0	0	0	0	0	0	0	0	0	0	0	0	0	0	0	0	0	0	0	0	#NA
Phvul.010G094200.2	0	0	6.201	0	0	0	0	0	0	0	0	0	0	4.075	0	0	0	0	0	0	0	9.896	6.579	0	0	0	0	0	0	0	6.635	0	0	0	0	0	DEA(D/H)-box RNA helicase family protein
Phvul.010G094200.1	218	496.668	253.218	230	263.026	234	254	562	290	297	257.074	233	209.436	408.115	365.06	213.999	303.192	303	173.003	615.083	463.137	331.375	423.296	253	172.002	457.594	372.004	302	353	190.003	167.365	647.094	421.299	334.143	440.121	247	DEA(D/H)-box RNA helicase family protein
Phvul.010G094300.2	28.985	10.791	7.893	2.881	10.62	2.172	33.044	6.996	4.538	8.778	5.833	2.011	13.874	14.336	0	8.118	25.241	2.427	6.059	0	3.151	0	10.071	5.473	12.4	16.769	8.439	9.981	11.711	3.597	7.039	19.616	2.078	2.979	4.784	1.802	#NA
Phvul.010G094300.1	71.015	31.209	52.227	42.119	38.38	25.83	240.956	59.004	38.462	36.222	48.167	35.989	69.126	50.664	50	21.882	35.759	33.573	160.941	107	57.849	35	48.929	18.527	92.6	38.231	38.561	26.019	39.289	20.403	272.961	50.384	47.922	37.021	46.216	36.198	#NA
Phvul.010G094400.3	5.107	2.21	11.931	0	0	0	0	0	8.107	6.259	0	6.141	10.195	0	0	9.699	7.956	0	0	0	0	0	0	10.014	13.142	0	0	7.205	9.18	2.685	0	6.843	10.336	0	0	5.024	CCCH-type zinc finger family protein
Phvul.010G094400.1	32.471	0	0	42.68	0	0	277.528	27.024	33.497	0	56.364	41.368	0	0	87.547	0	42.464	0	329.699	305.371	0	0	88.985	0	18.525	0	0	0	0	0	545.857	41.994	12.377	0	47.967	0	CCCH-type zinc finger family protein
Phvul.010G094400.2	261.612	167.789	120.081	74.336	116	128	1774.326	256.976	132.586	103.206	77.643	77.034	194.323	177.133	64.453	100.216	114.845	138	1061.508	1393.595	175	119	70.015	76.475	215.006	160	153.08	150.322	114.812	106.6	1550.112	325.838	180.665	140.987	117.033	87.3	CCCH-type zinc finger family protein
Phvul.010G094450.1	14.813	0	0	0	18	8	8	4	11.81	5.536	7	7.458	20.483	2	3	3.085	8.735	9	10	3	10.007	13	12	1.511	1.326	4	7	6.474	7.008	4.717	0	0	5.623	7	6	7.676	quinolinate synthase
Phvul.010G094500.1	0	1	0	4	2	2	0	0	4	1	6	2	1	1	1	2	1	0	0	0	9	4	2	1	0	0	3	1	2	2	0	0	10	4	9	2	SAUR-like auxin-responsive protein family
Phvul.010G094600.1	1046.861	605.168	312	310.107	322	274.986	685.863	488	271.039	245.276	294.003	270.052	829.018	493.063	489.078	238	421.001	368.472	493	480.07	434.281	277.1	459	253	608	445.105	408	305	430.029	280.014	570	463.682	346	320	417.778	264	P-loop containing nucleoside triphosphate hydrolases superfamily protein
Phvul.010G094700.2	461.915	334.186	211.673	160.582	247.475	295.711	123.137	571.167	270.187	165.665	352.979	182.674	692.6	532.625	206.318	210.352	190.952	229.192	221.08	164.857	159.406	205.681	339.866	314.455	455.373	327.422	238.086	147.04	303.904	162.388	104.401	436.279	360.577	194.605	195.629	289.391	NAD-dependent malic enzyme 2
Phvul.010G094700.1	879.101	1010.75	823.783	1132.93	620.207	665.593	394.863	1104.574	557.154	885.305	397.381	688.33	1308.423	1399.89	886.98	838.958	613.048	700.768	257.358	487.143	833.594	730.378	620.825	617.588	744.373	1261.529	921.995	919.14	552.574	699.507	192.641	760.725	678.116	707.395	559.871	437.686	NAD-dependent malic enzyme 2
Phvul.010G094800.2	50.461	426.844	15.647	17.951	13.143	5.45	133.23	537.035	10.143	12.527	8.656	7.312	18.664	387.575	28.604	42.682	4.35	17.347	106.449	946.766	22.228	10.378	5.365	7.27	35.519	343.054	28.19	58.806	24.576	3.084	133.884	757.671	15.737	16	7.323	9.56	NAD(P)-binding Rossmann-fold superfamily protein
Phvul.010G094800.1	0	0	0	0	0	0	0	0	0	0	0	0	0	0	0	0	0	0	0	0	0	0	0	0	0	0	0	0	0	0	0	0	0	0	0	0	NAD(P)-binding Rossmann-fold superfamily protein
Phvul.010G094900.2	1111.036	8293.481	248.585	144.049	90.861	49.55	2622.511	10895.681	154.857	130.473	35.974	97.688	444.79	6803.852	421.854	138.318	105.681	144.082	2094.034	15412.63	252.113	138.622	112.635	42.73	546.609	6173.321	419.85	443.243	384.421	85.916	2637.886	13998.273	325.365	176.57	146.677	0	NAD(P)-binding Rossmann-fold superfamily protein
Phvul.010G094900.1	78.548	3219.395	0	0	0	0	822.67	4892.261	0	0	84.37	0	28.545	2108.097	6.984	0	0	8.634	395.65	7484.532	64.597	0	0	0	64.554	2094.883	0	75.09	45.09	0	381.829	5906.712	0	17.432	0	47.44	NAD(P)-binding Rossmann-fold superfamily protein
Phvul.010G095000.2	9.588	442.011	3.175	5.767	11.255	9.936	9.73	1069.361	2.608	5.273	5.806	2.372	2.14	280.96	2.998	0	13.103	6.395	7.038	1274.589	8.059	15.253	4.586	11.055	0	323.713	0	2.53	8.992	0	24.405	1234.404	2.845	23.509	7.508	15.144	NAD(P)-binding Rossmann-fold superfamily protein
Phvul.010G095000.1	52.412	4620.356	45.859	23.233	130.745	73.064	293.27	12303.266	116.392	65.727	77.194	75.628	73.86	3675.943	50.002	40	88.897	93.605	141.935	14056.435	69.941	74.747	81.414	86.945	55	2609.722	60	55.471	72.008	92	201.664	13071.261	65.155	65.491	66.492	56.856	NAD(P)-binding Rossmann-fold superfamily protein
Phvul.010G095100.1	0	0	0	0	0	0	0	0	0	0	0	0	0	0	0	0	0	0	0	0	0	0	0	0	0	0	0	0	0	0	0	0	0	0	0	0	Cellulase (glycosyl hydrolase family 5) protein
Phvul.010G095200.1	0	0	0	0	0	0	0	0	0	0	0	0	0	0	0	0	0	0	0	0	0	0	0	0	0	0	0	0	0	0	0	0	0	0	0	0	#NA
Phvul.010G095300.1	0	0	0	0	0	0	0	0	0	0	0	0	0	0	0	0	0	0	0	0	0	0	0	0	0	0	0	0	0	0	0	1	0	0	0	0	NAD(P)-binding Rossmann-fold superfamily protein
Phvul.010G095400.1	0	0	0	0	0	0	1	1	0	0	0	2	0	0	0	0	0	0	0	0	0	0	0	0	0	0	0	0	0	0	1	2	0	0	0	0	NAD(P)-binding Rossmann-fold superfamily protein
Phvul.010G095500.2	31.344	0	212.856	122.324	228.894	211.304	54.903	0	110.688	153.013	297.803	140.288	97.052	0	135.714	118.833	146.642	199.044	33.026	0	46.923	0	67.711	187.242	21.982	0	107.17	137.316	171.408	269.277	0	16.667	41.466	133.937	34.532	192.163	NAD(P)-binding Rossmann-fold superfamily protein
Phvul.010G095500.1	555.364	63.039	1378.852	1321.676	1268.243	1033.548	90.134	57	1274.312	1140.162	908.935	984.699	676.723	140	636.552	1506.347	845.435	1120.943	59.974	31	768.232	1510.818	875.241	1341.785	694.785	87	1280.442	1351.605	761.063	903.966	49	26.333	954.474	1058.823	757.82	963.208	NAD(P)-binding Rossmann-fold superfamily protein
Phvul.010G095600.1	648.235	556.069	1386.784	1656.724	1425.685	1421.645	427.36	367.168	1354.497	1648.472	737.762	1442.161	998.112	651.363	1031.27	1814.264	986.291	1270.807	249.035	524.988	1155.599	1459.085	1360.691	1478.138	718.003	795.017	1654.223	1562.955	1118.13	1628.945	204.461	498.851	920.368	1796.916	1260.649	1466.557	K+ efflux antiporter 2
Phvul.010G095700.1	0	0	0	0	0	0	0	0	1	0	0	0	0	0	0	0	0	0	0	0	0	0	0	0	0	0	0	0	0	0	0	0	0	0	0	0	GATA type zinc finger transcription factor family protein
Phvul.010G095700.2	0	0	0	0	1	0	0	1	0	0	0	0	0	0	0	0	0	0	0	0	1	0	0	0	0	1	0	0	1	0	0	0	0	0	1	0	GATA type zinc finger transcription factor family protein
Phvul.010G095800.2	165.908	187.866	123.326	96.083	72.366	74	97.641	680.925	69.797	44.527	43.238	48.843	247.113	138.637	114.254	105.376	42.709	56.193	109.965	953.065	72.484	67.117	76.418	50.566	134.056	119.065	114.85	85.567	61.25	57.309	56.539	874.284	73.632	51.168	60.7	37.192	K+ efflux antiporter 2
Phvul.010G096000.2	0	0	0	13.775	44.284	0	13.317	0	69.193	0	12.15	44.847	83.541	22.246	51.153	0	0	0	69.304	0	0	63.399	168.225	21.872	0	66.108	120.127	29.723	96.145	32.553	10.988	0	73.684	77.322	47.84	31.47	#NA
Phvul.010G096000.3	0	100.574	69.584	0	0	0	0	101.838	0	80.257	0	0	0	0	0	65.684	104.028	39.432	0	0	136.029	0	0	62.294	0	0	0	0	0	0	0	27.87	0	0	0	0	#NA
Phvul.010G096000.4	56.728	13.56	0	0	0	0	0	0	0	0	0	8.115	4.27	13.25	13.969	0	7.273	0	7.591	0	17.735	26.329	17.01	19.94	5.332	6.007	0	15.133	11.482	0	0	0	8.146	6.957	24.497	0	#NA
Phvul.010G096000.6	0	21.419	26.321	26.676	28.928	18.664	26.6	27.959	72.776	43.223	28.822	41.202	61.006	6.701	30.273	41.136	67.794	42.315	32.249	22.245	93.046	44.395	159.795	50.894	0	32.81	95.787	6.256	35.665	4.188	0	41.545	118.997	60.607	70.44	50.558	#NA
Phvul.010G096000.5	221.896	113.447	142.001	71.412	0	97.536	126.505	116.173	0	101.52	75.028	35.836	81.267	128.847	176.226	94.216	104.425	15.808	70.909	102.014	205.127	133.877	116.988	0	82.844	0	162.425	149.649	115.708	74.259	202.012	132.634	199.168	70.706	124.534	55.981	#NA
Phvul.010G096000.1	0	0	63.093	54.137	53.314	12.8	42.577	0	76.823	0	0	0	98.939	66.708	206.64	0	0	27.445	49.947	127.821	145.212	0	78.984	0	127.824	91.076	235.661	163.239	0	0	0	114.952	75.007	115.913	64.689	7.99	#NA
Phvul.010G096100.1	1746.777	4599.925	1445.557	724.586	844.708	369.261	2096.103	2809.835	858.322	616.474	1239.461	618.822	1081.36	3592.168	3176.563	486	1018.365	860.63	1517.027	2795.62	994.988	650.966	769	475.204	1361.647	3905.771	1813.754	1364.21	2951.684	634.952	1892.048	3338.789	1085.996	763.009	1741.431	433.031	downstream target of AGL15 2
Phvul.010G096200.5	0	4.341	0	0	0	0	0	0	0	0	0	0	0	0	0	0	0	0	0	0	0	0	0	0	0	0	0	0	0	0	0	0	0	0	0	8.172	adenosine deaminases;RNA binding;RNA binding;adenosine deaminases
Phvul.010G096200.2	11.06	24.099	52.283	18.937	50.236	32.183	38.445	53.015	21.27	37.567	34.459	59.968	40.035	29.747	18.606	37.085	0	35.037	29.399	0	35.932	71.41	75.564	60.161	7.933	20.441	39.205	40.913	20.202	4.599	27	33.832	36.099	45.677	10.244	20.45	adenosine deaminases;RNA binding;RNA binding;adenosine deaminases
Phvul.010G096200.3	9.491	20.56	10.717	7.323	35.764	0	9.555	5.985	33.733	22.433	3.313	17.032	25.965	3.139	9.102	11.915	5.829	32.963	6.601	6.677	3.984	5.59	23.653	7.047	0	7.559	28.163	3.008	11.82	4.224	0	0	0	20.323	20.486	24.378	adenosine deaminases;RNA binding;RNA binding;adenosine deaminases
Phvul.010G096200.4	0	0	0	0	0	0	0	0	0	0	0	0	0	0	16.923	0	8.353	0	0	0	0	0	0	0	0	0	12.632	19.079	0	0	0	0	0	0	0	0	adenosine deaminases;RNA binding;RNA binding;adenosine deaminases
Phvul.010G096200.1	38.449	0	0	22.74	0	40.817	0	0	25.997	0	42.229	0	0	12.114	25.37	0	59.847	0	0	27.357	22.069	0	0	12.793	25.067	0	0	0	52.978	50.177	0	12.168	33.901	0	34.27	0	adenosine deaminases;RNA binding;RNA binding;adenosine deaminases
Phvul.010G096300.1	315.82	135	392.046	296	476	452.155	236	150	384.958	358.998	363	716	694.159	105	1363.674	317.4	1415.613	324.039	322	166	1099.066	624.908	997.499	420.001	500.001	137	700.525	337.214	743.004	287.011	335	124.053	934.313	337.005	666.001	388	Remorin family protein
Phvul.010G096400.1	0	0	0	1	0	1	0	1	0	0	0	1	0	0	0	2	1	1	0	0	0	2	0	0	0	1	0	1	0	0	0	0	0	0	1	0	myb domain protein 17
Phvul.010G096500.1	0	0	0	0	0	0	0	0	0	0	0	0	0	0	0	0	0	0	0	0	0	0	0	0	0	0	0	0	0	0	0	0	0	0	0	0	Arabidopsis thaliana protein of unknown function (DUF821)
Phvul.010G096516.2	33	3	45	32	79	33	52	5	76	45	61	48	40	11	22	45.005	29	79	31	12	15.913	54	34	46	11	3	23	37	12	33	23	5	20	41	14	28.004	Arabidopsis thaliana protein of unknown function (DUF821)
Phvul.010G096516.1	0	0	0	0	0	0	0	0	0	0	0	0	0	0	0	2.995	0	0	0	0	0	0	0	0	0	0	0	0	0	0	0	0	0	0	0	0	Arabidopsis thaliana protein of unknown function (DUF821)
Phvul.010G096532.1	2011.83	1377.605	1899.322	1739.244	1629.577	1874.425	2453.687	858.014	2382.993	2384.902	2083.174	2522.782	2000.768	1418.6	2666.273	1603.126	2462.974	1903.672	2783.786	1116.332	3246.046	2104.666	2385.068	1986.395	2597.026	1281.735	2835.969	2283.261	2448.463	2156.531	2967.789	938.002	3638.291	2866.489	3684.418	2473.915	C2 calcium/lipid-binding plant phosphoribosyltransferase family protein
Phvul.010G096548.1	1	1	1	0	1	0	0	0	0	0	1	0	1	0	0	0	0	0	2	1	0	0	0	0	0	1	0	0	1	0	1	1	1	1	0	1	F-box/RNI-like superfamily protein
Phvul.010G096564.1	0	0	0	0	0	0	0	0	0	0	0	0	0	0	0	0	0	0	0	0	0	0	0	0	0	0	0	0	0	0	0	0	0	0	0	0	#NA
Phvul.010G096580.4	8.861	0	14.002	13.933	43.583	31.793	6.308	0	28.944	45.774	14.083	37.511	4.758	11.607	12.435	22.523	29.75	46.432	6.901	4.43	25.968	38.357	49.972	40.698	5.454	8.08	25.499	19.464	26.939	23.936	5.15	5.175	12.406	57.331	37.288	32.308	#NA
Phvul.010G096580.3	4.937	15.73	16.636	25.783	7.936	17.847	8.195	22	16.722	12.878	17.356	26.837	35.212	0	6.21	15.062	0	0	3.483	11.355	10.613	16.024	3.195	28.438	13.681	0	12.133	8.175	21.588	11.435	3.792	20.676	13.298	14.224	9.645	5.877	#NA
Phvul.010G096580.2	0	4.957	2.122	14.755	15.3	3.195	2.197	0	7.093	6.639	3.912	9.593	0	4.149	9.915	8.354	8.274	0	0	0	14.513	13.799	8.021	8.601	1.847	5.657	14.486	0	4.493	0	0	0	2.294	10.571	11.894	0	Leucine-rich repeat transmembrane protein kinase
Phvul.010G096580.1	9.149	0	8.983	3.075	16.79	13.591	0	0	10.337	4.502	9.964	11.942	3.502	0	0	7.967	21.051	27.669	4.831	6.89	9.62	10.594	14.668	8.644	0	0	0	10.097	4.562	13.597	5.057	11.536	7.133	34.727	10.749	12.292	Leucine-rich repeat transmembrane protein kinase
Phvul.010G096600.1	1	3	3	0	3	0	12	19	0	0	3	0	1	9	6	0	0	0	8	14	0	0	3	0	0	8	1	1	12	2	6	12	2	0	4	1	FBD, F-box and Leucine Rich Repeat domains containing protein
Phvul.010G096700.1	144.782	1721.946	119.047	153.089	122.048	52.625	1063.545	4693.333	86.44	87.208	311.35	49.942	133.775	1633.146	1391.119	17.757	133.055	166.901	408.488	5260.156	154.742	65.351	81.844	26.083	192.063	4087.974	346.972	28.876	1493.911	139.138	632.148	5524.042	126.967	71.616	504.061	47	#NA
Phvul.010G096800.1	51.421	458.907	49.953	51.907	47.952	27.46	431.038	1159.067	19.56	33.792	129.658	15.058	43.313	455.423	542.105	5.243	38.957	54.099	169.09	1190.923	43.258	10.649	50.157	8.917	73.937	1060.297	104.035	13.124	677.109	47.891	234.822	1174.642	53.033	20.384	173.576	0	#NA
Phvul.010G096900.1	30	8	7	1	3	4	21	16	12	2	14	1	10	4	28	0	5	2	56	14	9	1	1	0	23	7	15	2	30	2	40	17	12	1	10	0	F-box/RNI-like superfamily protein
Phvul.010G097000.1	635.666	137	189	115.398	226.939	160	199.002	162.003	538	447.176	265	207	334	236	349	97	142.033	193.071	198	107	257	385	179	109	405.462	175	186	252	283	149.154	150	115.86	313.01	471	217.922	110	AT hook motif DNA-binding family protein
Phvul.010G097100.1	680.632	386.824	355.572	291.001	348.219	282.841	424.771	398.279	295.001	305.004	418	249.005	506	446.027	511.019	288.009	432.002	410.014	353	351.443	477	327.598	584.29	294.999	535.999	393	441	352.999	495.999	282.876	397	448	498.55	305.819	471.974	239	#NA
Phvul.010G097200.1	1785.631	2189.745	652.821	598.945	615.277	524.931	1286.08	1568.473	714.443	610.296	691	675	1575.779	2080.931	768.728	604	371.402	654.512	1737.218	1476.324	581.171	803.966	463.084	586.092	1618.103	2323.106	692	744.003	634.758	525.098	2190.601	1482.558	587.087	719.363	567.022	511	BR-signaling kinase 3
Phvul.010G097300.1	87	14	33	21	31	31	86	21	15	18	39	22	83	20	32	9	54	29	150	22	54	14	63.924	21	107.794	16	37	13	40.656	34	126	25	70	9	44	22	Bestrophin-like protein
Phvul.010G097400.1	325	258	137.084	124	156	117	289.114	248	141.516	141	188.749	166.135	223	284.778	222	111	164	142	311	222.418	207	130	208	100	260	201.127	205.959	136.001	215	104	331	254	211.945	143	243	152	#NA
Phvul.010G097500.1	296	224	171.865	258	105.33	155	101	275.284	80.057	82	104	77	283	249	177.045	130	89	88	112	170	121	69	138	78	369	313.996	144	203	116	95	101	232	132.251	119	117	79.98	Cytidine/deoxycytidylate deaminase family protein
Phvul.010G097600.1	278	167	78	80.499	62	80.781	194	176.25	41	59	69	61	237	198	106.998	88	102	88	215.359	174.014	103.001	64	103	45	277.058	174	100	95	107.287	54	134	174	96	49	79.42	42	#NA
Phvul.010G097700.2	426.677	124.855	0	57.582	198.351	160.875	286.744	292.597	218.024	189.548	321.644	108.205	121.271	0	133.901	185.333	171.814	29.014	578.068	210.238	74.736	207.374	344.169	213.109	265.21	124.845	0	154.814	134.766	134.491	524.859	186.765	189.112	178.814	152.926	93.633	RNAhelicase-like 8
Phvul.010G097700.1	2170.987	2175.8	1021.444	886.418	839.719	752.125	2540.95	1791.354	721.998	827.451	701.024	845.472	2102.939	2371.807	1614.359	652.723	980.881	1070.79	2028.7	2021.729	1359.835	850.627	906.332	714.92	2111.011	2190.866	1272.252	984.372	1306.178	768.955	2085.141	1856.094	1034.403	910.484	1186.338	835.369	RNAhelicase-like 8
Phvul.010G097800.1	2	0	1	2	5	3	0	0	1	2	1	0	2	0	1	1	3	1	3	1	3	2	1	0	2	1	3	1	3	0	1	1	5	2	6	3	ubiquitin-specific protease 12
Phvul.010G097900.1	0	1	3	3	0	1	0	0	3	2	0	2	1	0	2	0	2	1	0	0	3	3	6	1	0	0	5	4	3	1	2	1	4	2	5	3	ubiquitin-specific protease 12
Phvul.010G098000.1	17	3	9	4	3	14	13	4	6	11	6	7	8	4	8	8	10	6	11	4	9	8	12	6	9	2	8	10	10	5	15	9	14	11	6	5	ubiquitin-specific protease 12
Phvul.010G098100.2	353.443	395.74	160.971	148.084	191	159	486.764	472.445	244.351	177.173	236.448	152.239	260.45	363.779	207.306	144	232	173.302	436.639	692.178	262.005	196.196	200.475	137.575	266.728	422.108	205	163.919	199	139	441.96	554.96	257	215.993	189.387	166	SKP1 interacting partner 4
Phvul.010G098100.1	3.557	3.435	3.114	2.916	0	0	8.236	7.555	0	10.827	9.552	17.761	9.55	3.221	0	0	0	3.698	15.361	0	3.995	10.165	3.51	3.427	3.301	2.899	0	11.081	0	0	8.038	3.553	0	0	3.992	0	SKP1 interacting partner 4
Phvul.010G098200.1	2255.159	45.002	121	143	218.952	154	373	102	251	237	148	209	2679.23	168	130	171	199.714	232	545	81.023	205	279	266	258	1666.852	51	172	184	132	181	215	116	183.111	266	175	184	Acyl-CoA thioesterase family protein
Phvul.010G098300.4	119.428	73.456	64.506	21.098	46.85	79.667	103.156	49.886	94.149	95.725	42.984	114.98	236.672	52.665	100.665	51.871	97.134	73.065	148.43	9.201	86.879	90.102	191.201	67.664	140.267	45.415	76.143	60.726	115.033	48.13	103.286	54.181	120.142	141.53	120.982	80.564	alpha/beta-Hydrolases superfamily protein
Phvul.010G098300.3	115.927	81.41	66.875	31.129	70.473	67.171	129.885	56.796	61.684	70.756	44.695	43.815	168.116	71.59	99.446	48.557	56.875	45.006	85.263	45.458	89.563	50.164	109.703	76.155	120.03	54.432	49.1	51.089	57.484	65.649	79.479	46.096	115.176	89.426	109.267	31.811	alpha/beta-Hydrolases superfamily protein
Phvul.010G098300.2	0	0	0	0	0	65.567	0	0	0	0	0	0	0	0	0	0	0	0	0	0	0	0	0	0	0	0	0	0	0	0	0	0	0	0	0	0	alpha/beta-Hydrolases superfamily protein
Phvul.010G098300.1	253.211	85.137	67.62	91.773	97.766	0	164.958	79.318	132.61	70.759	134.321	78.205	164.213	91.747	105.89	72.675	132.991	109.224	101.941	117.44	172.069	87.734	100.402	70.181	142.691	78.153	133.758	107.953	89.483	45.268	68.235	104.789	115.682	87.266	99.789	105.625	alpha/beta-Hydrolases superfamily protein
Phvul.010G098400.1	0	6	1	2	1	0	3	3.099	2	1	2	1	0	7	0	5	0	1	10	4	3	2	0	3	1	11	0	1	0	1	1	5	2	8	0	0	2-oxoglutarate (2OG) and Fe(II)-dependent oxygenase superfamily protein
Phvul.010G098500.7	0	0	0	0	13.71	10.755	6	0	0	0	0	0	0	1	11.838	0	14.049	0	14.187	1	0	0	11.712	8.511	0	2	0	0	0	0	0	0	13	0	0	0	basic helix-loop-helix (bHLH) DNA-binding superfamily protein
Phvul.010G098500.6	0	1	0	0	0	0	0	0	0	4.24	0	0	0	0	0	0	0	0	0	0	0	0	0	0	0	0	0	0	0	0	10	1	0	0	0	0	basic helix-loop-helix (bHLH) DNA-binding superfamily protein
Phvul.010G098500.5	0	0	0	0	0	0	0	0	0	0	0	0	0	0	0	0	0	0	0	0	0	0	0	0	0	0	0	0	0	0	0	0	0	0	0	0	basic helix-loop-helix (bHLH) DNA-binding superfamily protein
Phvul.010G098500.4	0	0	0	0	0	10.245	0	0	0	0	0	18.589	0	0	14.163	0	0	14	0	0	0	0	0	18.489	0	0	0	10.493	0	0	0	0	0	0	20	0	basic helix-loop-helix (bHLH) DNA-binding superfamily protein
Phvul.010G098500.3	0	0	0	0	0	0	0	0	0	0	0	0	0	0	0	0	0	0	0	0	0	0	0	0	0	0	0	0	0	0	0	0	0	0	0	0	basic helix-loop-helix (bHLH) DNA-binding superfamily protein
Phvul.010G098500.2	9	0	24	27	12.29	0	0	0	23	14.76	12	24.411	12	0	0	19	8.951	0	19.813	0	18.555	31.928	2.288	0	22	0	27	6.507	20	16	0	0	0	34	0	10.543	basic helix-loop-helix (bHLH) DNA-binding superfamily protein
Phvul.010G098500.1	0	0	0	0	0	0	0	0	0	0	0	0	0	0	0	0	0	0	0	0	6.445	0	0	0	0	0	0	0	0	0	0	0	0	0	0	10.457	basic helix-loop-helix (bHLH) DNA-binding superfamily protein
Phvul.010G098601.1	0	0	0	0	0	1	6	0	0	0	0	0	0	0	0	0	0	0	0	5	0	0	0	0	0	0	0	0	0	0	0	0	0	0	0	0	Calcium-dependent lipid-binding (CaLB domain) family protein
Phvul.010G098700.1	8	6	8	11	17.004	12	11	3	10	12	9	11	5	5	9	21.959	13	26	11	13	9	16	7	15	6	4	14	17	9	18	10	6	6	15	9	14	RHO guanyl-nucleotide exchange factor 3
Phvul.010G098800.1	764.599	540.802	461.937	394.647	440.817	409.505	730.146	494.733	415.84	453.906	485.653	453.128	706.76	530.864	594.937	343.677	552.298	535.972	770.448	551.933	637.9	384.479	516.118	439.824	678.881	474.325	571.654	475.726	497.538	413.895	746.018	496.205	532.461	451.615	567.495	473.381	#NA
Phvul.010G098900.1	624.931	677.713	414.655	364.589	377.949	343.341	701.979	545.926	436.803	374.539	507.814	368.976	566.321	798.09	603.018	370.349	417.515	386.571	785.743	729.56	528.648	402.993	421.488	363.155	763.116	751.079	509.394	463.861	501.78	349.358	881.007	615.481	518.655	393.492	528.842	343.574	calmodulin binding;purine nucleotide binding
Phvul.010G099000.1	1183.371	1074.076	1088.062	978.907	1010.232	912.287	1216.065	940	1160.275	1007.113	1095	1237.125	1064.368	924.004	1172.058	872.029	1118.227	1026.223	1531.913	1129.693	1323.112	857.994	1184.961	1040.982	1058.033	933.029	1100.759	1021.001	910.271	1050.116	1523.234	1041.883	1237.168	1206.882	1314.999	1151.998	RNA polymerase II transcription mediators
Phvul.010G099200.1	289	292	268	220	269.009	245	270	351	268.038	265.026	236.885	344	244	301.02	200.067	229.034	268	243	272	290.089	291	273	329.054	316.008	203.029	258	272.983	231	208.002	238	283.017	280	297.257	348.081	311	267	Protein of unknown function (DUF3741)
Phvul.010G099300.10	0	0	0	0	0	0	0	0	0	0	0	1	6	0	0	0	0	0	0	0	0	0	3	6.226	0	3	0	0	0	0	0	0	0	1	0	0	putative recombination initiation defects 3
Phvul.010G099300.2	1	0	0	1	0	2	1	1	1	0	1	0	0	0	1	0	0	0	0	0	3	0	0	2.774	0	0	0	1	1	1	0	1	0	0	2	0	putative recombination initiation defects 3
Phvul.010G099300.8	0	0	0	0	0	0	0	0	0	0	0	0	0	0	0	0	0	0	0	0	0	0	0	0	0	0	0	0	0	0	0	0	0	0	0	0	putative recombination initiation defects 3
Phvul.010G099300.7	0	0	0	0	0	0	0	0	0	0	0	0	0	0	0	0	0	0	0	0	0	0	0	0	0	0	0	0	0	0	0	0	0	0	0	0	putative recombination initiation defects 3
Phvul.010G099300.6	0	1	1	0	3	0	0	0	0	1	0	0	0	0	0	0	0	0	0	0	0	0	0	0	2	0	0	0	0	0	0	0	0	0	0	4	putative recombination initiation defects 3
Phvul.010G099300.3	0	0	0	0	0	0	0	0	0	0	0	0	0	0	0	0	0	8	0	0	0	9	0	0	0	0	0	0	0	0	0	0	0	0	0	0	putative recombination initiation defects 3
Phvul.010G099300.4	0	0	0	0	0	0	0	0	0	0	0	0	0	0	0	0	0	0	0	0	0	0	0	0	0	0	0	0	0	0	0	0	0	0	0	0	putative recombination initiation defects 3
Phvul.010G099300.9	0	0	0	0	0	0	0	0	0	0	0	0	0	0	0	0	0	0	0	0	0	0	0	0	0	0	0	0	0	0	0	0	0	0	0	0	putative recombination initiation defects 3
Phvul.010G099400.6	0	0	0	0	6.46	0	0	0	0	0	9.545	0	0	0	0	0	0	0	0	0	0	9.551	0	0	0	0	0	0	0	4.278	0	0	0	0	0	0	U-box domain-containing protein kinase family protein
Phvul.010G099400.5	0	19.77	0	0	8.221	11.511	115.18	56.739	0	24.456	0	0	0	0	0	0	26.458	0	344.074	92.406	8.905	0	60.271	26.433	0	13.364	0	42.835	0	0	352.854	0	0	0	0	24.961	U-box domain-containing protein kinase family protein
Phvul.010G099400.2	168.494	111.159	82.064	75.677	100.654	106.504	520.516	182.437	258.327	290.163	141.757	192.623	98.136	84.76	214.647	142.796	184.563	80.182	329.483	108.278	245.775	390.987	314.197	167.377	65.221	81.584	94.103	147.867	113.863	75.64	160.717	158.59	211.124	462.301	249.712	271.761	U-box domain-containing protein kinase family protein
Phvul.010G099400.4	0	0	21.507	24.119	122.175	52.147	0	0	150.459	143.693	127.261	104.104	105.622	0	96.925	67.02	155.671	53.076	0	0	118.622	147.691	197.995	156.637	59.052	0	46.071	88.305	79.44	60.951	0	0	153.109	181.554	111.981	53.152	U-box domain-containing protein kinase family protein
Phvul.010G099400.3	0	0	0	0	0	8.668	0	0	18.006	0	20.909	0	0	0	6.436	6.592	13.566	29.901	0	0	3.915	5.503	6.221	12.385	0	0	13.399	0	0	0	0	0	26.488	6.164	48.295	44.27	U-box domain-containing protein kinase family protein
Phvul.010G099500.1	1637.159	1921.145	1368.589	1010.377	1616.416	1380.118	2199.402	1415.55	1598.446	1160.886	1457.032	1383.22	1706.913	1657.944	1542.019	1111.493	1848.863	1338.276	2291.888	1609.928	1913.238	1330.966	1960.878	1346.46	1606.117	1345.898	1628.608	1271.337	1683.868	1281.712	2179.291	1640.068	1673.123	1508.982	2026.179	1371.992	SIGNAL PEPTIDE PEPTIDASE-LIKE 4
Phvul.010G099600.1	161	84	188	179	243	209	199.326	93	263.937	239	197.927	251.002	151.998	100	163	224	230	289	102	79	197	298.969	295.009	321.037	106.578	79	243.023	214.3	184	214	115	109	178	284	234.03	253.002	SKP1-like 21
Phvul.010G099700.1	440	171	1481.384	1294.094	966.918	866.004	229	144	794.461	894	861.727	1004.001	555.236	175	807.916	1483	827.205	1061.019	164	156.313	638.885	1187.081	635	1243.096	382.13	186	969.15	1028.702	589.141	1173.969	190.021	150.126	540	1147.013	488	1049.751	glycerol-3-phosphate acyltransferase 8
Phvul.010G099800.1	1268.054	315	5216.979	4845.389	7066.977	7033.495	1016.677	258	6148.983	5955.548	5622.627	6297.747	2213.247	378.002	4023.815	5383.981	7200.935	5979.031	672.024	322.134	7446.627	5299.822	8380.958	7286.248	1386	249.224	5957.061	5519.405	5126.565	5856.689	575	336	6951.119	5631.723	7700.725	6972.464	Major facilitator superfamily protein
Phvul.010G099900.1	127.004	25	750.62	820.086	599.109	581.776	65	22	588	506.862	637.02	493	160	59	165	947.818	277.137	909	36	23	217	766.77	270	922.115	103	52	409	518.13	274	767.39	19	32	170	518	165	651.843	cytochrome P450, family 86, subfamily A, polypeptide 8
Phvul.010G100100.1	1956.895	1737.63	1928.715	1878.234	1977.253	2025.452	1596.205	1612.161	2358.409	2249.819	2146.555	2502.768	1861.477	1506.068	2562.356	1912.028	2655.516	2304.989	1652.345	1963.163	3015.553	1963.421	2651.849	2268.17	1525.213	1410.251	2649.988	2232.13	2054.252	2127.768	1678.004	1868.559	2609.563	2661.745	2707.194	2354.151	transcription regulatory protein SNF2, putative
Phvul.010G100200.1	467.007	344.283	480.991	391.002	462.412	437.724	619.176	338.997	443.81	605.019	275.248	492	741.093	416.977	634.542	699.705	743.313	452.178	681.642	537.838	719.387	766.867	823.612	495.278	582	368.914	734.555	593.847	545.006	484.709	619	412.714	636.755	559.997	398.82	395	ubiquitin-conjugating enzyme 5
Phvul.010G100300.4	30.397	0	0	15.184	0	0	7.174	0	0	0	0	18.373	19.164	0	0	67.582	0	0	0	0	0	16.223	0	11.531	0	0	0	0	0	10.506	0	0	0	0	6.982	0	ARID/BRIGHT DNA-binding domain;ELM2 domain protein
Phvul.010G100300.1	5.841	0	65.69	4.952	12.635	9.046	21.257	0	54.861	25.964	0	34.055	0	0	6.781	0	13.728	22.507	0	16.783	12.688	10.129	14.463	21.258	18.212	0	8.24	0	29.852	24.143	43.921	0	0	9.922	92.638	51.734	ARID/BRIGHT DNA-binding domain;ELM2 domain protein
Phvul.010G100300.3	25.52	29.756	43.775	110.482	90.53	125.781	104.246	24.73	43.525	87.653	144.961	136.676	102.654	14.461	62.79	83.548	95.242	67.336	103.911	11.364	109.556	66.616	80.962	114.789	59.163	5.629	33.403	112.001	72.405	86.32	86.661	61.539	100.676	153.751	64.621	152.698	ARID/BRIGHT DNA-binding domain;ELM2 domain protein
Phvul.010G100300.2	232.243	48.244	51.021	85.34	38.836	60.174	68.323	49.27	106.613	120.384	86.039	73.896	137.182	38.539	71.429	0	24.03	96.157	56.089	57.853	54.763	95.035	70.575	70.421	180.625	51.371	123.394	86.999	39.793	109.262	64.418	19.461	113.325	134.327	102.693	73.567	ARID/BRIGHT DNA-binding domain;ELM2 domain protein
Phvul.010G100400.1	118	214.864	126	144	134.993	171.003	72	215	214.33	185	222.012	194	118.143	196	117	126	156	158	74	182.337	240	184	169.003	157	108.657	194	119	130	112.763	155	49	221.007	227.558	261	193	189.064	receptor-like protein kinase 4
Phvul.010G100500.2	432.835	620.826	859.657	902.404	630.736	548.336	621.449	410.623	964.029	1124.371	710.259	869.25	421.645	460.394	782.192	1135.436	676.947	697.545	373.904	474.708	902.093	1197.892	740.215	898.601	451.914	494.571	889.758	1150.357	792.976	680.668	421.452	470.889	960.159	1186.379	763.011	743.811	RING-H2 finger B1A
Phvul.010G100500.1	36.48	29.335	68.796	39.586	50.264	51.437	41.858	38.377	148.069	97.151	78.849	150.75	9.038	14.106	60.568	39.402	53.397	42.466	15.096	33.469	80.422	81.884	74.865	60.399	32.063	29.835	56.176	62.805	39.025	59.78	33.548	31.377	65.36	84.886	59.277	58.546	RING-H2 finger B1A
Phvul.010G100600.1	18	5	3	8	11	1	11	6	1	6	6	2	11	7	13	6	3	5	10	1	6	1	8	4	12	2	3	6	8	7	6	4	5	6	4	8	Pentatricopeptide repeat (PPR-like) superfamily protein
Phvul.010G100700.1	477.003	1146.337	509	464.009	402.983	308	928	1111.757	584.012	686.009	491.416	563	531	1155.235	981.027	493.091	466.148	494.544	651	1314.371	627.242	651.004	684.958	518.005	466	1249.976	638	501.334	788.204	445.076	867.001	1153.339	668.082	727.081	692	458.256	calmodulin-binding receptor-like cytoplasmic kinase 2
Phvul.010G100800.1	182	408	231	189.002	255	198	251	302.109	224	211	188.01	242	206	353.084	236.036	211	213	216.896	246.154	436.09	191.036	221	222	247	127	419.014	258	213.001	237	244	335.074	362.349	161	232.472	247.996	213	transmembrane protein-related
Phvul.010G100901.1	25.509	10.072	16.711	16.204	26.552	22.254	35.304	34.823	45.172	51.773	25.769	33.274	14.242	11.242	44.633	27.592	40.744	18.842	59.615	11.271	40.82	69.267	71.319	39.536	6.726	7.052	18.427	31.993	20.196	10.132	44.248	27.41	40.572	72.281	55.013	56.793	U-box domain-containing protein kinase family protein
Phvul.010G101000.1	21	33	29	16	19	15	11	16	31.004	23	29	37	20	29	42	19	48	25	42.074	29	48	23	58	24	21	28.001	28	34	30	17	44	20	49	33	48	16	Putative membrane lipoprotein
Phvul.010G101100.1	4	30	23	43	17	22	13	36	23	21	21	32	16	12	23	25	26	18	21	62	37	17	26	20	7	22	16	24	20	17	15	56.003	23	19	21	23	brassinosteroid-responsive RING-H2
Phvul.010G101200.4	13.08	32.001	8.976	4.376	14.679	0	256.206	33.936	13.745	3.125	8.146	8.558	10.464	21.853	46.346	0	0	3.078	102.602	58.674	18.552	4.668	18.168	9.6	3.159	25.883	3.857	0	14.943	10.121	116.91	37.3	10.757	3.537	15.481	4.032	Disease resistance protein (TIR-NBS-LRR class) family
Phvul.010G101200.3	77.631	134.81	28.922	0	8.548	5.791	356.067	217.093	78.512	61.544	31.278	13.218	65.289	185.341	174.079	42.612	8.443	7.992	255.648	340.032	53.916	122.303	67.531	25.603	0	185.709	75.957	54.439	158.967	31.376	291.545	188.188	9.387	88.743	43.072	94.99	Disease resistance protein (TIR-NBS-LRR class) family
Phvul.010G101200.2	0	128.754	0	0	11.016	26.193	174.224	198.168	44.277	55.501	33.621	41.012	0	110.581	72.528	63.394	70.797	19.326	190.424	231.972	0	52.998	22.458	38.743	0	249.002	40.812	53.059	103.332	72.054	264.932	166.111	52.729	93.899	0	51.978	disease resistance protein (TIR-NBS-LRR class), putative
Phvul.010G101200.1	99.443	204.564	117.103	104.625	100.757	41.016	747.106	238.135	63.469	103.831	74.225	98.212	96.329	322.112	272.083	0	45.76	124.604	217.728	482.192	83.531	71.032	62.886	43.055	106.849	287.569	91.375	57.502	132.27	36.504	352.615	405.346	65.127	131.821	213.447	0	disease resistance protein (TIR-NBS-LRR class), putative
Phvul.010G101300.1	20	20	9	8	3	3	251	62	8	17	10	21	9	32	37	7	9	8	75.084	92.316	4	11	20	11	5	38	11	5	17	11	93	52	10	21	19	12	hAT dimerisation domain-containing protein
Phvul.010G101500.1	0	0	0	0	0	0	0	0	0	0	1	0	0	0	0	0	0	0	0	1	0	0	0	0	0	0	0	0	0	0	0	0	1	0	0	0	ferric reduction oxidase 2
Phvul.010G101600.1	68	1	657.702	273.1	1326.76	394	18	0	575.684	95	922.001	316	145	5	413.071	163	1019.383	423.831	26	4	382.631	106.018	568.237	199	99.003	5	592.294	178.93	426	305	7	4	401.115	107.225	431.335	264	UDP-glucosyl transferase 73B1
Phvul.010G101700.1	0	0	0	0	0	0	0	0	0	0	0	0	0	0	0	0	0	0	0	0	0	0	0	0	0	0	0	0	0	0	0	0	0	0	0	0	#NA
Phvul.010G101800.1	125	0	1737.12	87	4743.154	636.939	33	1	3070.38	153	3551.084	415.068	255	1	688.435	36	3878.18	417.002	178.006	0	1329.327	55	1697.916	218.885	226	3	1308.428	120	1080.847	149	106	0	1474.042	170.749	2378.451	254.048	UDP-glucosyl transferase 73B1
Phvul.010G102000.1	18	19	70	9	33	10	3	18	9	31	19	12	25	60	94.132	30	21	21	7	23	104.267	23	80	8	13	36	65	17	15	16	4	24	43	17	11	12	HXXXD-type acyl-transferase family protein
Phvul.010G102100.1	350	121.892	942.881	1325.214	792.995	1080.178	277	107.704	654.049	865.915	752.255	1044.392	649.156	136.028	901.002	1455.064	1292.015	1044.992	411	101	785.891	1016.772	859.716	961.979	557	108	1039	1144.769	918	1002.992	291	86.032	790.021	770.02	582	962.701	Protein of unknown function (DUF604)
Phvul.010G102200.2	33.959	8.674	41.537	87.197	77.218	42.351	12.178	30.723	39.171	44.995	112.34	77.237	43.637	20.192	32.046	39.477	50.686	49.314	34.796	45.244	76.375	35.845	119.969	83.242	70.056	4.593	34.698	32.506	48.606	79.08	12.861	30.884	71.811	74.351	88.83	106.244	chloroplast sulfur E
Phvul.010G102200.1	682.541	636.365	729.389	684.855	624.76	803.601	439.823	417.359	612.829	594.732	743.582	644.762	575.997	649.932	740.352	590.113	923.408	685.72	372.232	423.972	884.047	536.939	815.49	638.29	595.621	629.369	735.655	694.995	705.361	743.837	361.963	425.169	949.742	543.465	809.061	805.005	chloroplast sulfur E
Phvul.010G102300.1	2	1	2	3	1	2	7	4	1	2	2.045	3	1	5	2	0	0	6	5	2	3	4	1	2	1	0	5	0	3	1	1	2	2	5	5	0	nuclear factor Y, subunit C4
Phvul.010G102400.1	1124.341	800.849	752.471	781.367	778	827.814	500.079	558	695.975	731.48	613.055	671.447	1040.583	971.041	819.105	798.629	877.187	724.434	358	543.959	956.014	694.809	1084.317	734.336	796.004	882.232	952.252	879.965	749.022	685.28	336	581.113	947.054	661.772	842	633.169	Mechanosensitive ion channel protein
Phvul.010G102500.1	1530.645	1216.664	786.453	690.61	841.106	723.036	1378.684	991.133	816.103	751.061	980.013	924.935	1205.518	1179.509	1164.294	576.53	1137.472	1077.1	1312	1119.671	1202.602	725.789	1142.364	706.004	1110.647	1093.662	914.436	867.622	1067.074	700	1393.354	1172.12	1113.961	850.001	1236	841.114	mRNAadenosine methylase
Phvul.010G102600.1	0	0	0	0	0	5.046	0	0	4.611	0	0	0	0	0	0	0	0	0	0	0	0	0	0	0	0	0	0	26.605	0	0	0	0	0	0	0	0	Pentatricopeptide repeat (PPR) superfamily protein
Phvul.010G102600.2	288	74	38.012	36	63	59.595	133	47	39.389	69	60	70	170	59	100	37	70	76	58	32	64	55	94	55.001	115	74	52	35.395	75	64	59.091	42	55	72.408	74	59	Pentatricopeptide repeat (PPR) superfamily protein
Phvul.010G102650.1	42	38	17	26	49	46	44	21	32	49	21	47	75.098	23	23	24	55	43	13	12	28	48	56	68	9	34	38	27	38	42	23	17	13	62	29	41	pleiotropic drug resistance 12
Phvul.010G102700.1	29.809	63.841	7.821	14.024	17.056	15.678	142.796	50.823	17.494	13.242	21.77	18.13	31.791	49.572	39.315	10.36	19.741	21.01	120.797	90.979	17.472	13.814	17.211	10.745	25.245	48.478	19.161	15.392	39.726	7.954	125.988	57.732	17.796	26.105	26.943	8.748	Ankyrin repeat family protein
Phvul.010G102800.1	1087.9	3974.331	1032.518	897.505	799.315	751.322	5675.541	4092.243	1043.288	1497.883	1235.971	936.639	1075.21	4458.042	4011.611	718.575	1040.192	858.775	4865.491	5854.462	1473.362	1370.257	1349.504	922.269	1103.057	5494.896	1348.394	910.262	2463.347	964.855	6097.203	4512.613	1542.074	1732.878	2021.337	1066.739	MAP kinase 4
Phvul.010G102900.1	422.89	403.822	237	197.159	236.064	219	464	416.005	272.526	312.746	251.006	244.985	397.274	446.456	374.286	246	318.586	227.01	399.346	382.858	319.941	385	401.803	300.088	355	381.244	265.647	270.99	294.587	241	433.012	402.083	412.003	370.999	389.954	309	coenzyme Q biosynthesis Coq4 family protein / ubiquinone biosynthesis Coq4 family protein
Phvul.010G103000.1	948.102	540.025	279	363.544	433.557	437.796	939.12	461	409	446.148	483.026	416	670.789	456.47	451.814	346	453.051	552.514	788	450.035	434	507.005	582	484.036	666.086	429.109	350	520.049	418.08	311.036	861.383	444.001	460.001	550.076	501.369	469.666	Ribosomal protein S8e family protein
Phvul.010G103100.1	893.075	920.371	1265.165	1420.014	1711.904	1106.81	316.573	701	1862.963	1972	2125.278	1850.007	339.022	492.652	530.128	2524.001	703.671	1379.915	272.21	367.345	689	3090.51	1083.788	3070.271	311	442.016	624	1957.117	837.705	1848.201	273	522.202	799.585	2926.576	1104.983	3162.797	Protein kinase superfamily protein
Phvul.010G103200.1	296.002	360.273	337	367.15	414.004	351.975	445.597	270.001	414	377	448	491	317.084	324	426.999	343	640	393	449	412	607.368	461.988	533.794	451.443	268	298.076	443.987	432	469	416.993	522	376.206	548	440	579	548.002	Homeodomain-like superfamily protein
Phvul.010G103300.1	0	0	0	0	0	0	0	0	0	0	0	0	0	0	0	0	0	0	0	0	0	0	0	0	0	0	0	0	0	0	0	0	0	0	0	0	#NA
Phvul.010G103400.2	228	590	155	100	113	106.004	597.645	424	272	223.095	256	313	195	637.642	594.087	108	164	143.005	698	539.249	239	195.133	339.129	161.359	191	667	181	183.098	348	140	945	461.973	299.266	275.384	359	158	Erythronate-4-phosphate dehydrogenase family protein
Phvul.010G103400.1	0	0	0	0	0	0	0	0	0	0	0	0	0	0	0	0	0	0	0	0	0	0	0	0	0	0	0	0	0	0	0	0	0	2.633	0	0	Erythronate-4-phosphate dehydrogenase family protein
Phvul.010G103450.1	0	1	0	0	0	0	1	0	0	0	0	0	0	0	1	0	0	0	4	2	0	0	0	0	2	6	0	0	0	0	1	1	0	0	0	0	#NA
Phvul.010G103600.1	0	0	0	0	0	1	0	0	0	0	0	0	0	0	1	0	0	0	0	0	0	0	0	0	0	0	0	0	0	0	0	0	0	0	0	0	#NA
Phvul.010G103650.1	0	0	0	0	0	0	0	0	0	0	0	1	0	0	0	0	0	0	0	0	0	0	0	0	0	0	0	0	0	0	0	0	1	0	0	0	#NA
Phvul.010G103700.1	0	0	0	0	0	0	0	0	0	0	0	0	0	0	0	0	0	0	0	0	0	0	0	0	0	0	0	0	0	0	0	0	0	0	0	0	#NA
Phvul.010G103800.1	724.702	671.072	895.915	812.074	821.503	735.049	579.966	514.331	757.217	659.267	1038.815	625.778	628.453	561.445	803.03	867.117	649.378	981.703	778.956	614.045	812.373	704.692	626.725	753.066	757.887	573.521	1021.256	1016.56	718.36	689.776	1237.41	618.277	804.475	604.329	876.338	813.908	Heavy metal transport/detoxification superfamily protein
Phvul.010G103800.2	38.334	45	46.828	38.946	58.884	12.314	26.028	12.669	34.106	5.344	44.458	34.226	18.545	0	67.884	48.318	28.144	36.155	32.188	37.938	43.39	11.425	39.273	29.688	14.115	45.998	21.494	23.845	5.077	12.386	38.59	32.858	28.185	56.568	28.678	23.092	Heavy metal transport/detoxification superfamily protein
Phvul.010G103900.1	3	0	0	0	0	0	4	2	0	0	0	0	0	1	0	0	0	0	112	5	0	0	0	0	21	2	0	0	0	0	106	10	0	0	0	0	ACC synthase 1
Phvul.010G104000.2	486.906	216.026	1271.52	1260.494	1358.658	1409.529	159	107	1167.153	1276.095	1005.728	1223.748	905.535	258.547	1060.764	1391.343	1521.53	1191.573	76	139	1001.86	1359.184	1313.826	1490.03	638.984	206.308	1234.956	1303.621	1043.847	1370.738	57	198.068	1039	1174	1029.173	1284.684	plastid transcriptionally active 5
Phvul.010G104100.1	0	0	0	0	0	4.399	16	0	0	0	0	6.636	31.07	15.963	0	7.406	0	0	0	15.006	0	8.402	0	6.159	5.947	57.012	0	0	0	0	0	0	0	0	20	0	RING/U-box superfamily protein
Phvul.010G104100.2	79	47	48.374	70	25	43.601	0	37	25	47	39	34.364	78.93	10.037	89.012	37.594	26	47	9	0	18	29.598	30	58.842	57.053	53.988	49	64	51	61	17	41	10	25	0	42	RING/U-box superfamily protein
Phvul.010G104200.2	4	17	18	13	6	20	2	6	24	26	12	19	1	7	3	14	2	25	1	2	5	24	5	27	4	7	12	20	11	11	1	6	5	40	9	29	WRKY family transcription factor
Phvul.010G104300.1	3	2	4	2	3	3	5	1	6	10	4	12.735	0	5	3	6	3	6	2	6	2	10	1	5	0	4	0	3	3	7	4	1	2	4	1	9	NB-ARC domain-containing disease resistance protein
Phvul.010G104400.1	0	0	0	0	1	0	0	0	0	0	0	1	0	0	0	0	0	0	0	0	0	0	0	1	0	0	0	0	0	0	0	0	0	0	0	0	Protein of unknown function (DUF674)
Phvul.010G104500.1	0	0	0	0	0	0	0	0	0	0	0	0	0	0	0	0	0	0	0	0	0	0	0	0	0	0	0	0	0	0	0	0	0	0	0	0	NB-ARC domain-containing disease resistance protein
Phvul.010G104600.1	0	0	0	0	0	0	0	0	0	0	0	0	0	0	0	0	0	0	0	0	1	0	0	0	0	0	0	0	0	0	0	0	0	0	0	0	Mevalonate/galactokinase family protein
Phvul.010G104700.1	1	3	0	0	5	0	0	1	0	1	0	0	1	0	0	2	1	0	3	2	1	0	0	0	1	1	0	2	0	0	0	4	1	0	0	2	WRKY DNA-binding protein 56
Phvul.010G104800.1	1	0	0	0	0	1	2	1	0	0	0	0	1	0	0	0	1	1	3	1	3	0	1	0	2	0	0	0	1	0	2	1	0	0	0	1	Late embryogenesis abundant protein
Phvul.010G104900.2	190	268.197	39	35	22	10	169	159	15	14	46	18	69	298.212	37	22	38	44	207.387	111.463	26	10	21	17	104	234	37	72	53	22	265	117	17	14	26	21	Phosphoenolpyruvate carboxylase family protein
Phvul.010G105000.1	254.636	151.269	637.231	700.746	934.372	1011.378	160.487	68	1020.794	1107.894	830.848	942.145	381.629	144.564	667.615	914.088	1124.742	855.716	96	83.089	1278.98	1100.376	1237.007	1101.075	313.684	102.152	768.915	793.809	847.401	1030.786	71.918	110.509	1288.814	1011.249	1239.065	1115.844	Nuclear transport factor 2 (NTF2) family protein
Phvul.010G105000.2	11.439	16.111	15.982	45.659	40.987	15.781	9.51	0	50.75	66.494	47.139	54.855	4.383	0	17.188	19.871	47.065	28.368	0	0	34.845	26.878	80.723	34.045	3.316	0	29.797	37.022	59.61	31.252	0	4.491	47.493	50.898	80.613	35.916	Nuclear transport factor 2 (NTF2) family protein
Phvul.010G105100.1	33	65	12	18	24	13	32	30	10	22	22	17	43	58	60.01	10	49	24	48	74	40	23.142	37	8	39	67	28	27	43	12	45	44	27	24	42	13	Late embryogenesis abundant (LEA) hydroxyproline-rich glycoprotein family
Phvul.010G105200.1	47	24	91.001	90	61	67	11	8	62	54	74.984	68	50	18	37	71	59	80	11	4	76	41	75	66	40	12	57	70	67	65	18	9	61.543	62	78	88.562	RING/U-box superfamily protein
Phvul.010G105300.2	34	52.072	16	11	10	19	16	26	21	16	13	15	15	54	14	34	12	11	56	7	7	23.043	12	16	20	33	26	49	12	7	30	15.039	19.001	36	18	31	S-adenosyl-L-methionine-dependent methyltransferases superfamily protein
Phvul.010G105400.1	7285.03	2617.807	697	599.99	555.004	539.761	2030.012	3319.088	447.212	506	628	618	6208.094	3005.093	1143.79	437.349	600.012	704.798	2874.242	2078.08	584.385	578.283	591.136	491.661	6643.471	2557.324	854	694.184	797.914	469.655	1787.61	2111.693	579.867	524.004	594.514	370.994	Reticulon family protein
Phvul.010G105500.1	584.138	504.382	199.536	244.297	241.675	211.107	642.201	700.652	288.14	300.927	226.985	307.869	491.114	509.013	271.258	261.32	230.27	265.899	491.834	911.762	228.124	358.058	311.301	317.31	333.91	469.233	270.215	288.802	230.882	247.39	600.138	615.511	203.063	315.721	256.981	268.878	GRIP-related ARF-binding domain-containing protein 1
Phvul.010G105500.2	60.863	50.879	31.464	22.703	49.322	49.023	89.803	81.538	49.667	83.073	20.06	42.131	52.962	60.204	39.757	38.684	27.831	42.306	106.459	84.267	31.876	46.944	40.699	57.917	57.165	101.752	29.785	54.198	40.118	20.639	123.862	89.568	29.08	51.279	16.019	35.122	GRIP-related ARF-binding domain-containing protein 1
Phvul.010G105600.1	203.066	148.939	96.079	71.051	91.958	82.311	167.429	103.984	75.067	74.972	145.106	84	103.981	170.081	156.191	55	142.935	119.044	144.974	109.029	188.571	54.011	184.971	71.001	149.96	120.101	109.754	57.002	126.005	93.952	114.176	112.992	218.979	90.148	224.982	97.971	chloroplast sulfur E
Phvul.010G105700.1	380.049	228.011	304	251	302.019	243.041	580.999	196.858	510.839	463	419.322	292	389.997	250	532.086	323.004	553.64	340	500.142	379.341	934.493	526.662	641.085	370.799	478.003	237.629	394.005	383.392	486.006	198.986	598.818	324	952.404	579	806	504.001	Uncharacterized conserved protein (DUF2358)
Phvul.010G105800.1	573.144	594	756.988	717.219	660.713	516.017	465	367.598	744.608	594.088	734.465	641.002	565	623.258	959.627	747.22	784.259	771.088	297	578.58	685.99	681.593	811.969	801.77	563.669	548.363	827.999	757.538	836.036	737.462	306.973	445.336	754	779.89	763.994	698.016	ABI-1-like 1
Phvul.010G105900.1	1346.291	672.99	1099.761	1303.749	1297.673	1372.208	975.166	938	1434.132	1696.132	1113.141	1524.663	1431.961	745	887.177	1446.454	1090.902	1396.653	786.144	682.996	1034.266	1772.779	1169.95	1457.382	1102.028	605.229	1046.002	1423.337	832.013	1312.671	589.396	805.082	984.101	1836.484	1009.952	1322.49	glycosyl transferase family 1 protein
Phvul.010G106000.1	0	0	0	0	0	0	0	0	0	0	0	0	0	0	0	0	0	0	0	0	0	0	0	0	0	0	0	0	0	0	0	0	0	0	0	0	#NA
Phvul.010G106100.1	0	0	0	0	0	0	0	0	0	0	0	0	0	0	0	0	0	0	0	0	0	0	0	0	0	0	0	0	0	0	0	0	0	0	0	0	#NA
Phvul.010G106200.1	0	0	0	0	0	0	0	0	0	0	0	0	0	0	0	0	0	0	0	0	0	0	0	0	0	0	0	0	0	0	0	0	0	0	0	0	#NA
Phvul.010G106300.1	0	0	0	0	0	0	0	0	0	0	0	0	0	0	0	0	0	0	0	0	0	0	0	0	0	0	0	0	0	0	0	0	0	0	0	0	#NA
Phvul.010G106400.1	0	0	0	0	0	0	0	0	0	0	0	0	0	0	0	0	0	0	0	0	0	0	0	0	0	0	0	0	0	0	0	0	0	0	0	0	#NA
Phvul.010G106500.1	0	0	0	0	0	0	0	0	0	0	0	0	0	0	0	0	0	0	0	0	0	0	0	0	0	0	0	0	0	0	0	0	0	0	0	0	BCL-2-associated athanogene 6
Phvul.010G106600.1	0	0	0	0	0	0	0	0	0	0	0	0	0	0	0	0	1.003	0	0	5.011	0	0	0	0	0	0	0	0	0	0	0	0	0.856	0	0	0	BCL-2-associated athanogene 6
Phvul.010G106700.1	0	0	0	0	0	0	0	0	0	0	0	0	0	0	0	0	0	0	0	0	0	0	0	0	0	0	0	0	0	0	0	0	0	0	0	0	#NA
Phvul.010G106800.1	0	0	0	0	0	0	0	0	0	0	0	0	0	0	0	0	0	0	0	0	0	0	0	0	0	0	0	0	0	0	0	0	0	0	0	0	#NA
Phvul.010G106900.1	0	0	0	0	0	0	0	0	0	0	0	0	0	0	0	0	0	0	0	0	0	0	0	0	0	0	0	0	0	0	0	0	0	0	0	0	#NA
Phvul.010G107000.1	0	0	0	0	0	0	0	0	0	0	0	0	0	0	0	0	0	0	0	0	0	0	0	0	0	0	0	0	0	0	0	0	0	0	0	0	#NA
Phvul.010G107100.1	0	0	0	0	0	0	0	0	0	0	0	0	0	0	0	0	0	0	0	0	0	0	0	0	0	0	0	0	0	0	0	0	0	0	0	0	#NA
Phvul.010G107200.1	0	0	0	0	0	0	0	0	0	0	0	0	0	0	0	0	0	0	0	0	0	0	0	0	0	0	0	0	0	0	0	0	0	0	0	0	Ribosomal protein L22p/L17e family protein
Phvul.010G107300.1	0	0	0	0	0	0	0	0	0	0	0	0	0	0	0	0	0	0	0	0	0	0	0	0	0	0	0	0	0	0	0	0	0	0	0	0	#NA
Phvul.010G107400.1	2122.563	79	374.053	125	188.005	1999.751	3679.997	1015.003	94.013	57	480	347	4293.24	89	4159.724	59	12433.252	228	4238.62	3339.537	7229.505	75	12968.567	154.911	5830.941	59	2085.131	604.055	5395.529	249	5784.201	1632.01	6155.172	132	6671.86	387.011	BCL-2-associated athanogene 6
Phvul.010G107500.1	0	0	0	0	0	0	0	0	0	0	0	0	0	0	0	0	0	0	0	0	0	0	0	0	0	0	0	0	0	0	0	0	0	0	0	0	RAB GDP dissociation inhibitor 2
Phvul.010G107600.2	14.496	0	0	0	0	0	22.528	3.893	3.897	4.901	0	0	24.178	2.482	4.952	8.035	7.874	5.959	18.06	15.261	0	3.857	4.098	3.212	26.602	0	4.514	0	18.673	2.813	0	5.089	0	0	0	18.696	pyrimidin 4
Phvul.010G107600.1	349.95	118.235	121.168	119.629	179.806	158.959	321.964	232.789	150.351	175.97	117.241	153.734	364.494	142.14	195.823	142.148	207.796	128.257	293.279	166.841	219.74	205.806	327.41	195.637	200.25	80.094	249.148	153.09	165.878	145.616	282.857	223.124	176.81	207.446	201.544	131.003	pyrimidin 4
Phvul.010G107700.2	305.262	113.277	102.595	88.33	110.008	107.093	149.377	168.119	479.694	128.27	288.477	563.877	240.796	71.897	345.593	82	46.181	81.07	157.778	80	69.998	225.419	274.446	117.504	217.025	87.812	82.888	145.089	76.273	122.376	116.012	111.365	312.902	71.459	301.807	170.143	Galactose oxidase/kelch repeat superfamily protein
Phvul.010G107700.1	43.74	9.723	29.405	8.67	9.081	3.907	12.623	31.881	145.318	20.73	81.779	219.123	22.204	39.103	111.981	0	9.819	23.93	10.25	0	71.007	58.581	40.558	14.496	16.788	10.188	13.112	18.944	42.727	30.624	3.988	8.635	68.211	29.543	71.159	36.857	Galactose oxidase/kelch repeat superfamily protein
Phvul.010G107800.1	206	113	134	158	157	134.854	161	152	212	196	192	150.022	258	131	170	189	205	188	202	121	224.061	188	203	170	270	85.01	130	189.872	148	135.018	155	155	252.113	223.083	161.821	151	#NA
Phvul.010G107900.1	0	2	0	0	0	0	0	1	0	1	0	0	0	0	0	0	0	1	0	1	0	0	0	0	0	0	0	0	0	0	0	2	0	0	0	0	#NA
Phvul.010G108000.1	0	2	0	4	0	4	0	1	0	1.966	0	10	0	7	0	8	0	4	0	3	0	4	0	6	0	2	0	4	0	9	0	5	0	2	0	4	lipoxygenase 3
Phvul.010G108100.1	653.001	664.629	487.398	426.001	391.002	435.704	740.681	830	486.042	448	492	440.031	609.196	730	610.668	402.965	605.17	500	869.004	1075.778	683.076	394.029	510.213	402.818	707.044	600.116	494.306	461	473.071	409.194	848.164	1026.562	508.05	484	534.997	437.123	POZ/BTB containin G-protein 1
Phvul.010G108200.1	659.976	728.684	363.075	309.095	307.639	314.07	567.363	730.996	430	376.002	376.11	332	599.382	758.013	469.668	277.991	376	357	704.418	669.339	497	329.007	420.995	320	689.042	661.032	451.998	380.102	381.845	302	571	650.1	512.405	364	438	339.011	POZ/BTB containin G-protein 1
Phvul.010G108300.1	4869.184	7752.166	2202.913	2142.258	1356.517	1924.678	10877.752	6374.551	1490.712	1942.365	2134.477	2420.474	3264.33	9110.67	3321.535	1898.105	2816.569	2533.983	9681.624	7238.881	2960.18	1573.63	2615.812	1514.68	4746.45	7725.69	2324.021	2551.208	3461.839	2219.762	11912.113	7072.759	2974.784	1893.858	3080.071	2098.001	Nucleic acid-binding, OB-fold-like protein
Phvul.010G108400.2	1005.875	566.258	530.166	455.002	333.036	347.003	326.003	396	289.001	296.001	399.206	289	777.343	509	653.638	345.004	480.546	343.237	352	318	607.009	256.486	523.003	195.698	818.285	424.376	530.019	424.579	550	292.227	319	392.13	678.574	273.028	555.991	229.478	copper ion binding
Phvul.010G108500.1	7597.898	3285.085	23011.957	25978.528	26023.812	33698.346	3684.565	1233.578	28909.568	29719.769	25401.51	23916.414	8376.019	4554.705	13996.995	35133.742	20564.09	25166.697	1638.718	988.382	16008.553	30671.767	20875.763	30870.256	8840.368	5105.182	18494.485	21615.5	21442.215	35516.593	1049.782	1224.027	20076.407	24986.372	17594.065	30920.594	#NA
Phvul.010G108600.1	0	0	0	0	0	0	0	0	0	0	0	1	0	0	0	0	0	0	0	0	0	0	0	0	0	0	0	0	0	0	0	0	0	0	0	0	Protein of unknown function (DUF1191)
Phvul.010G108700.1	0	0	0	0	0	1	0	0	0	0	0	0	0	0	0	0	0	0	0	0	0	0	0	0	0	0	0	0	1	0	0	0	0	0	0	0	GDSL-like Lipase/Acylhydrolase superfamily protein
Phvul.010G108800.1	521.002	170.992	291.008	161	179	233.001	307	156	145	144	155	221	1144.999	194	729.641	222	882.986	259.046	567.821	285	898.011	233.349	1097.112	265.314	1181.4	144	931.113	325.211	564	159	554	249.094	690.28	175	501.366	237.001	G-box binding factor 3
Phvul.010G108900.1	454.379	248.489	101.001	111.001	153.415	130.432	298.002	243.403	117.446	129	158.462	102	395.997	311.094	183.001	73.921	194.024	177.998	233.598	149.006	229.235	117	323.922	115.076	374.005	189.001	126.001	108.065	203.408	111.815	213.197	195.107	210	135.856	217	92.021	Dihydrodipicolinate reductase, bacterial/plant
Phvul.010G109000.2	0	0	0	0	3.235	0	0	1.316	0	1.597	0	0	0	0	0	0	0	0	0	0	0	0	0	0	0	0	0	0	1.293	0	0	0	0	0	0	0	#NA
Phvul.010G109000.1	64.525	46.942	24.105	30.516	28.536	25.085	66.976	29.628	22.959	27.024	32.993	28.068	41.186	40.264	37.862	17.424	45.512	24.274	37.27	22.461	45.092	27.128	52.334	11.796	39.862	23.639	12.961	45.39	32.589	19.43	32.751	27.405	38.292	23.842	27.372	33.373	#NA
Phvul.010G109450.1	0	0	0	0	0	0	0	0	0	0	0	0	0	0	0	0	0	0	1	0	0	0	0	0	0	0	0	0	0	0	0	0	0	0	0	0	#NA
Phvul.010G109900.1	121	42	243.207	179	325	241.218	77	54	282.068	262.406	313.084	266.001	147	43	183	198.189	293.224	308	62	44	273.584	272.001	355	359.135	116	30	270.281	279	199.015	240.016	62	60.001	284	282.652	324	358	HhH-GPD base excision DNA repair family protein
Phvul.010G110000.1	1263.096	274.975	6542.912	5064.629	9447.566	7261.478	359.983	28	7075.769	6068.731	8408.308	6603.902	1726.769	418	3691.761	5838.348	7103.57	6658.678	88	50	5065.09	6263.427	6805.998	8040.941	1476.558	240.019	5360.585	5078.881	6563.067	6433.602	38	91	5871.616	5749.454	7835.263	8251.012	#NA
Phvul.010G110050.1	201.397	0	171.91	0	129.034	0	202.445	0	136.529	0	167.136	0	202.357	0	189.404	0	184.225	0	187.131	0	226.346	0	213.986	0	215.284	0	170.688	0	217.117	0	188.514	0	221.209	0	195.294	0	#NA
Phvul.010G110100.1	19.489	0	22.394	0	23.789	0	18.605	0	7.812	0	12.541	0	13.564	0	16.884	3.005	26.121	5.313	6.149	2.098	25.185	0	18.535	0	9.704	0	21.801	0	30.691	0	20.343	0	20.603	0	32.025	0	#NA
Phvul.010G110100.2	183.114	119	116.697	114	125.158	105	231.95	176	175.262	126	140.323	92	202.08	125	145.19	118.995	165.654	102.687	246.662	142.902	172.469	114	206.479	113	198.129	158	154.511	144	164.258	81	252.143	169	191.891	114	211.68	75	#NA
Phvul.010G110200.1	2037.256	1707	1546.159	1688.182	1380.689	1408.258	2963.026	2398.232	1485	1361	1312.618	1268	1898.701	1875.961	1372.131	1511.773	1135.593	1476.002	2907.122	2200.984	1207.029	1535	1347.664	1457.939	2283.208	1679.561	1529.938	1718	1177.968	1146.523	2783.262	2217.684	1205.132	1526.04	1191.047	1258	ribonuclease 2
Phvul.010G110300.1	54	23	56	130	60.01	89	21	20	60	92.99	75.014	113	32	22	59	69.086	68	110	23	12	46	85	24	88	35	16	46.942	97	56	108	16	8	34	111	71	113	Cytochrome b561/ferric reductase transmembrane with DOMON related domain
Phvul.010G110400.1	0	0	0	0	0	0	0	1	0	0	1	0	0	0	0	0	0	0	0	0	0	0	0	0	0	0	1	0	0	0	0	0	0	0	0	0	Cytochrome b561/ferric reductase transmembrane with DOMON related domain
Phvul.010G110500.1	0	0	1	0	0	0	0	0	0	0	0	0	0	0	0	0	0	0	0	0	0	0	0	0	0	0	1	0	0	0	0	0	0	1	0	0	NRAMP metal ion transporter 2
Phvul.010G110600.1	835.321	570.743	1110.999	836.875	854.893	620.168	946.346	549.998	775.157	689.244	1065.616	749.667	629.157	562.997	786.564	776.826	884.633	837.483	910.194	426.344	793.087	606.356	890.589	749.155	775.355	494.201	969.866	645.001	756.463	866.215	831.339	495.788	854.837	612.692	921.65	797.618	serine acetyltransferase 1;1
Phvul.010G110700.2	64.866	30.523	16.979	17.076	20.249	39.295	73.329	14.588	40.336	25.859	90.616	57.726	45.449	24.544	70.065	33.133	63.187	26.228	103.883	11.913	35.998	42.577	87.33	35.013	50.304	16.799	24.102	29.996	67.16	43.774	105.075	36.229	53.671	33.974	54.533	53.492	#NA
Phvul.010G110700.1	592.257	88.568	159.021	123.924	232.629	154.705	454.911	93.413	128.664	154.141	161.384	186.289	414.602	78.456	220.086	120.867	212.847	235.963	307.121	102.087	272.002	107.23	330.196	132.127	350.703	57.201	176.787	198.821	197.839	155.226	253.925	92.771	219.212	168.06	288.467	168.51	#NA
Phvul.010G110800.1	385	338	176.167	156	261.131	255.007	587.991	341	265	272	266	312.01	306.015	332.399	305.063	191	299.009	278	582.972	419.729	289.186	322.033	391	287	236.046	288.249	255	256.049	267.624	228.006	732	390.487	289	341.967	347	261.081	#NA
Phvul.010G110900.3	0	0	0	0	0	0	0	0	0	0	0	11.998	23.947	0	0	0	0	0	0	0	0	7.999	0	24.805	0	0	0	0	0	0	0	0	0	17.256	0	22.915	formin homology 1
Phvul.010G110900.1	1074.526	610.018	280.132	440.9	447.164	391	274	560	330	362	417	470.998	791.053	720.546	100	401.782	134	547	369.023	231	103	454.086	129	457.252	780	419.428	133	281	187	435.002	189	378.838	81.034	405.028	115	345.085	formin homology 1
Phvul.010G111000.1	0	0	0	0	0	1	0	0	0	0	0	0	0	0	0	0	0	1	0	0	0	0	0	0	0	1	0	0	0	0	0	0	0	0	0	0	Protein kinase family protein
Phvul.010G111100.3	1	1	4	1	5	0	1	0	0	1	4	0	1	0	3	1.001	0	0	2	0	0	0	0	0	0	0	5	1	2	1	0	0	0	1	0	0	SPA (suppressor of phyA-105) protein family
Phvul.010G111100.2	0	0	0	0	0	0	0	0	2	0	0	0	0	0	0	0	6	0	0	0	3	2	0	0	0	0	0	0	0	0	0	0	0	0	0	0	SPA (suppressor of phyA-105) protein family
Phvul.010G111100.1	0	0	0	0	0	0	0	0	0	0	0	0	0	0	0	0	0	0	0	0	0	0	5	0	2	0	0	0	0	0	3	0	3	0	4	2	SPA (suppressor of phyA-105) protein family
Phvul.010G111200.3	170.679	48.533	32.371	38.165	93.672	0	48.812	25.22	327.826	225.649	73.109	136.521	116.937	54.593	142.274	0	279.523	9.335	97.961	28.251	724.498	46.309	414.191	44.829	53.489	69.133	112.854	0	127.279	0	91.411	56.987	500.506	165.301	267.637	120.683	SPA (suppressor of phyA-105) protein family
Phvul.010G111200.2	0	0	0	0	0	0	0	0	138.155	68.881	53.155	19.218	0	5.863	25.924	0	76.808	0	8.804	0	34.895	107.847	393.841	0	0	0	8.897	8.647	50.842	7.012	0	0	127.7	94.127	85.718	0	SPA (suppressor of phyA-105) protein family
Phvul.010G111200.1	223.319	317.467	259.747	36.835	255.329	184	257.188	232.867	875.019	412.867	342.201	149.261	279.064	198.545	946.625	111	582.671	206.665	107.235	285.749	2824.563	342.845	1495.702	129.171	271.511	152.972	582.249	160.603	643.035	127.988	183.602	435.006	1963.324	522.571	616.411	71.318	SPA (suppressor of phyA-105) protein family
Phvul.010G111300.1	2054.979	2621.904	2048.703	1700.303	1512.934	1473.385	1773.916	1901.127	1361	1471.616	1729.696	1331.503	1437.986	2082.444	3043.989	1252.435	2188.566	1795.167	1053.047	1635.037	2118.913	1318.002	2075.938	1140.117	1413.079	1901.749	2611.956	1862.717	2521.518	1558.538	927.998	1915.709	2172.47	1555.519	2098.515	1433.211	adenine nucleotide transporter 1
Phvul.010G111400.2	1220.702	188.545	250.895	218.164	331.33	225.817	238.703	398.817	489.855	425.633	346.097	227.733	733.178	479.001	468.086	214.657	360.93	220.315	362.385	242.456	475.499	272.813	254.953	191.536	1069.155	150.306	221.536	342.292	383.581	167.43	241.897	552.066	551.515	513.24	491.95	159.991	Auxin-responsive GH3 family protein
Phvul.010G111400.1	5.387	4.541	29.458	0	5.589	5.307	4.473	18.787	0	0	0	5.765	0	19.046	19.463	0	23.087	0	14.859	7.565	4.679	24.492	5.154	6.111	6.648	5.357	5.942	7.183	14.212	0	0	19.169	5.343	35.764	0	5.371	Auxin-responsive GH3 family protein
Phvul.010G111400.3	428.9	1997.404	256.647	231.093	317.657	282.887	1100.828	1421.414	621.785	594.651	235.903	325.502	508.822	1524.613	602.909	211.794	364.359	395.685	541.035	2414.987	480.135	486.713	668.905	286.353	195.345	1559.91	405.522	521.992	495.943	208.639	553.206	1880.938	334.621	469.997	288.05	235.635	Auxin-responsive GH3 family protein
Phvul.010G111500.1	0	0	0	0	0	0	7	0	0	0	0	0	0	0	0	0	0	0	4	0	0	0	0	0	0	0	0	0	0	0	2	0	0	0	0	0	#NA
Phvul.010G111600.1	201.075	521.077	388.095	726.879	446.11	654	674	596.013	973.805	1759.067	647.001	1669.459	161	384.108	738.969	841.591	454.126	675.181	330.906	810.966	649.017	1710.181	999.504	1370.203	99	445.034	405.685	916.102	484.002	942	492	525.195	665	1960.374	1095.044	1420.048	Protein of unknown function (DUF3133)
Phvul.010G111700.2	8.921	7.012	37.281	49.338	92.929	70.844	11.249	8.063	57.752	51.446	57.413	72.007	0	0	8.522	52.497	40.3	59.428	47.92	0	13.68	68.267	55.467	115.325	19.975	11.116	60.264	57.988	41.656	30.42	0	7.984	48.622	23.847	26.028	110.886	TRICHOME BIREFRINGENCE-LIKE 25
Phvul.010G111700.1	165.094	23.988	413.752	513.692	355.071	333.156	134.753	31.937	315.443	322.554	325.913	501.993	203.993	27	86.478	583.523	250.704	388.572	83.08	21	175.32	369.729	211.563	376.675	88.025	17.884	230.736	387.167	233.344	412.532	67	9.016	108.378	359.153	158.972	307.082	TRICHOME BIREFRINGENCE-LIKE 25
Phvul.010G111800.1	1282.184	1581.918	808.24	792.501	647.597	830	994.393	1809.922	687.996	823	848.198	695	1061.023	1602	1099.075	694.993	772	794	1209.962	1868	1039.188	861.298	1015.454	726.017	1494.55	1663.491	949.977	1076.932	1005.558	638	1015	1723.995	1220.734	896.038	1025.908	706.671	#NA
Phvul.010G111900.1	947.76	1299.611	315	306	309.341	317.994	13816.434	3070.766	1911.639	2494.069	1572.825	1866.225	643.172	1558.488	4921.584	160	618.327	442.002	10894.724	3827.408	1418.957	1511.272	3319.128	505.724	759	2269.276	948.55	443	3234.188	973.06	13503.4	2732.859	1703.072	2612.447	3031.198	859	WRKY family transcription factor
Phvul.010G112000.2	8.144	0	5.25	8.839	7.415	15	19.219	4.366	11	5.063	5.95	3.163	60.548	4.112	0	3.133	0	7.693	26.02	0	6.825	5.382	10.542	0	16.347	13.475	4	2.877	5.709	0	18.651	3.892	11	0	6.289	5	Histone superfamily protein
Phvul.010G112000.1	16.856	7	4.75	8.161	15.585	0	35.781	11.634	0	4.937	5.05	7.837	47.452	3.888	14	9.867	10	7.307	9.98	16.608	6.175	14.618	15.458	9	37.653	7.525	0	7.123	13.291	5	21.349	9.108	0	8	12.711	0	Histone superfamily protein
Phvul.010G112100.1	5216.326	3154.644	14215.825	18646.483	12550.317	17908.25	1694.778	7042.114	11336.15	17271.85	9865.52	13964.707	6577.244	3188.597	7825.241	21285.862	9870.292	14117.538	899.179	886.003	7825.508	14926.517	9531.303	15358.022	5179.039	3937.781	10815.642	15139.159	9641.597	18830.71	498.236	3496.545	7549.067	12772.27	6775.189	13330.719	thylakoid rhodanese-like
Phvul.010G112200.1	125.109	275.503	819.404	1709.81	955.328	1711.313	65	689.653	1105.24	1955.494	1087	1631.363	161.916	188.401	318.735	2234.075	684.134	1418.268	29	90.001	530.489	1673.195	639	1757.147	133.016	287.217	566.923	1519.326	687.158	1726.418	4	360.986	770.162	1541.62	719.006	1758.858	#NA
Phvul.010G112300.1	526.166	380	763.736	385	1037.011	443	598.015	533	974.436	547.235	957.438	519	662.059	368	687.72	454	1042.507	491.197	474	486.944	923	534.823	1030.708	563	449.952	343	926.995	535.091	806.628	441.955	457	530	909.089	633	977.997	528	#NA
Phvul.010G112400.1	143	51	1002.385	713.014	479.094	581	110	50	877.541	693.782	825.53	558	111.046	27	426	776.164	501.149	659.014	57	32	942.718	781.525	794.983	747.817	119	36	826	849.085	430.055	672.021	63	47	940.744	822.998	853.009	909.065	pentatricopeptide (PPR) repeat-containing protein
Phvul.010G112500.1	2097.941	881.001	2766.29	2778.095	3531.358	3223.637	1167	469.272	3436.171	3630.343	3684.848	3756	1709.516	616.069	1686.182	3834.95	3296.604	3560.78	1045.114	502.229	2660.424	4526.078	2654.903	4500.217	1773.984	524.066	2694.591	4249.802	2363.477	3168.543	813.569	587.997	2769.872	4102.785	2813.292	4498.763	regulatory component of ABA receptor 1
Phvul.010G112600.1	57	4	19	0	0	0	2	2	3	1	0	0	121	5	217	0	12	0	13	2	116	0	42	0	183.013	1	133	2	80	0	1	7	133	1	133	1	alpha/beta-Hydrolases superfamily protein
Phvul.010G112700.3	10.819	9.968	10.348	47.244	81.41	46.901	11.771	27.882	70.343	31.286	0	106.7	23.097	24.579	41.606	9.2	14.71	10.583	58.7	54.289	22.802	0	0	0	28.011	22.04	16.496	83.347	87.666	0	0	0	25.593	8.891	66.125	43.582	nucleotidyltransferases
Phvul.010G112700.1	260.423	363.979	195.048	211.22	270.739	316.985	242.144	348.523	256.361	568.144	454.525	546.21	78.854	313.864	331.526	124.398	360.365	315.815	0	294.617	449.621	314.261	504.148	564.681	258.682	0	362.836	270.705	113.499	210.724	159.268	399.422	309.65	345.174	395.497	182.5	nucleotidyltransferases
Phvul.010G112700.2	1276.817	1064.892	1064.695	889.414	1064.287	989.514	1312.988	679.729	1155.011	809.381	836.707	1140.832	1319.604	1009.435	1231.165	1090.402	1366.814	1136.104	1108.52	1006.439	1164.692	1025.642	1408.499	989.898	574.335	1067.071	1268.822	1114.765	1164.913	1160.309	1097.732	820.894	1045.939	1202.936	1105.691	1251.632	nucleotidyltransferases
Phvul.010G112800.1	1929.696	434.09	395	766.998	479.36	407.052	416	189	240	476.956	507	542.085	1822.984	727.93	628.164	450.999	434.023	878.329	404.226	112	430.001	300.041	508.007	246	1604.021	432.001	283	810.302	705.174	618	193	201	302	652.126	456.082	438.002	P-loop containing nucleoside triphosphate hydrolases superfamily protein
Phvul.010G112900.1	5	22	19	11	41	18	7	29	23	26	13	15	5	15	16	18	14	37	4	42	6	36	10	42.15	6	17	25	27	16	25	7	39	3	28	10	20	Haloacid dehalogenase-like hydrolase (HAD) superfamily protein
Phvul.010G113000.1	2725.704	1010.187	2398.138	2637.212	4192.506	3551.916	1148.487	837.45	3555.649	2312.846	3515.847	3026.301	2245.119	1210.308	1959.403	2490.68	3213.952	3885.958	677	761.02	3079.013	2234.023	4410.944	3536.229	1775.354	851.751	2471.625	2945.207	2338.97	2414.482	670.405	857.466	2823.654	2610.096	3790.236	2746.72	Plant protein 1589 of unknown function
Phvul.010G113100.3	0	0	0	0	0	0	0	0	0	0	0	0	0	0	0	0	0	0	0	0	6.924	0	0	0	25.129	0	0	0	0	0	0	0	0	0	0	0	cyclic nucleotide gated channel 10
Phvul.010G113100.2	68.617	70.751	72.462	70.315	130.46	98.004	67.822	79.504	119.489	125.282	85.392	159.001	54.645	79.245	165.523	78.875	179.003	84.77	94.715	121.788	162.683	139.776	137.313	99.714	0	37.925	134.862	73.315	115.236	78.645	114.771	84.109	113.039	116.294	122.053	82.034	cyclic nucleotide-gated channel 13
Phvul.010G113100.1	15.632	17.263	4.542	5.685	0	0	97.618	5.496	6.513	4.059	3.613	0	38.559	3.758	21.487	3.513	0	12.343	44.772	5.155	39.917	11.643	0	5.286	21.874	48.157	28.144	12.687	20.761	19.355	30.232	16.059	10.958	16.702	30.925	0	cyclic nucleotide-gated channel 13
Phvul.010G113200.1	1	0	0	0	4	14	0	0	4	13	2	12	1	0	0	0	4	8	2	1	1	13	3	3	0	1	1	7	1	6	1	0	7	28	6	8	#NA
Phvul.010G113266.1	26	22	9	11	21	12	33.001	36.047	13	20	6	22	32	27	14.943	14	24	13	28.231	37	7	22.307	23.994	12	2	18.987	15	9	14	11	19	40.16	7	25	12	16.284	UDP-Glycosyltransferase superfamily protein
Phvul.010G113332.1	50.77	62.224	16.997	19	50.54	28.999	60.561	86	33.998	50.659	17.995	47.999	65.796	63.997	23.99	21.995	47.997	23.887	52.512	91.005	27.476	40.581	57.138	43.001	9.997	45.918	32.993	21.998	33.003	29.001	49.997	92.833	20.002	42.004	23.022	31.999	cyclic nucleotide gated channel 3
Phvul.010G113400.1	0	0	1	0	0	1	0	0	0	1	0	1	0	0	0	1	0	2	1	0	0	0	0	0	0	0	0	0	1	3	0	0	0	1	0	0	#NA
Phvul.010G113500.1	81.016	4	2	2.005	15	4	101.34	26	21.078	42.986	11	11	115.053	12	2.003	7	4	12	44	24	2.004	26	2	8	11.018	0	5.026	1	3	16	46.064	18.885	2	13	1.001	10	eukaryotic translation initiation factor 3B-2
Phvul.010G113600.2	25.875	10.028	0	18.034	35.155	4.957	22.283	19.963	9.184	24.192	5.022	15.964	3.655	8.436	29.926	24.677	9.517	11.758	35.559	44.562	15.532	38.192	12.033	12.845	10.948	3.359	0	3.691	27.765	28.083	26.536	18.164	18.216	12.493	14.143	16.035	UDP-Glycosyltransferase superfamily protein
Phvul.010G113600.1	346.222	497.081	134	134.966	138.845	181.242	404.716	559.037	167.92	200.808	129.978	177.036	446.625	531.827	229.488	132.573	171.488	180.242	350.21	586.439	225.468	195.502	232.976	171.165	351.236	387.653	202.068	195.811	207.235	115.917	305.464	606.677	168.913	225.544	195.857	116.683	UDP-Glycosyltransferase superfamily protein
Phvul.010G113700.1	0	1	0	0	1	0	0	1	0	0	3	2	0	0	1	0	1	0	1	1	0	0	0	0	0	1	0	0	1	0	0	3	0	1	1	0	RING/U-box superfamily protein
Phvul.010G113800.1	0	1	1	0	0	1	2	0	0	0	0	0	1	0	0	0	0	0	0	2	0	1	0	0	0	0	2	0	1	1	1	3	0	0	0	0	#NA
Phvul.010G113900.3	58.58	0	54.885	68.743	48.867	56.002	82.487	40.916	37.124	86.66	67.529	84.906	27.375	86.545	28.262	124.1	47.822	62.682	63.303	19.761	20.571	49.831	95.674	76.122	0	8.596	36.524	8.392	36.534	35.302	52.591	0	8.698	205.515	90.713	36.789	SET domain protein 14
Phvul.010G113900.2	0	0	9.571	12.555	0	0	12.406	0	0	0	0	0	0	21.161	0	0	0	0	0	0	0	0	0	9.796	0	23.701	0	0	0	0	0	35.915	10.763	0	0	0	SET domain protein 14
Phvul.010G113900.1	510.536	421	330.543	324.701	456.197	460.647	516.252	463.94	496.827	514.886	302.475	482.094	604.835	344.462	432.805	398.276	451.2	515.284	269.687	478.239	455.429	510.169	595.326	539.704	314.003	295.703	491.477	490.384	452.467	498.917	322.409	446.117	368.539	454.544	408.291	377.288	SET domain protein 14
Phvul.010G114000.1	227.966	80	14	26	46.559	30.17	130	39	28	41	86.061	41	157.011	74	73.747	15	64	112	71	34	71	33.87	102	15	136	50	28	40	110	48.185	58	44	78	43	80	40	RNA-binding CRS1 / YhbY (CRM) domain-containing protein
Phvul.010G114100.1	3466.433	8089.67	6614.998	6937.623	5290.572	5767.061	1096.113	2598.367	5096.706	5651.729	4108.267	6108.24	3681.485	5009.56	8391.342	6884.206	6402.224	7181.135	777	2577.238	7487.186	5322.232	7918.755	6920.218	2026.135	4088.628	9435.064	8318.313	5255.957	7493.484	563	3282.598	5907.914	5842.175	6199.596	6490.659	Tetratricopeptide repeat (TPR)-like superfamily protein
Phvul.010G114200.2	210.828	20	721.996	849.254	708.874	477.11	87.23	8	614.931	400.403	563.135	521.591	241.641	40	273.241	717.128	375.252	618.664	37.503	18	239.747	575.109	295.053	441.147	190.942	23.004	570.069	508.48	351.426	489.521	32	11	239.539	550.537	241.258	457.524	Cytochrome b561/ferric reductase transmembrane with DOMON related domain
Phvul.010G114200.1	61.172	0	182.022	201.747	206.085	156.89	5.77	0	185.738	147.597	220.865	244.409	61.359	0	44.566	234.981	92.738	185.725	16.497	0	86.319	152.323	42.947	158.853	11.058	0	126.039	214.744	70.574	222.431	0	0	50.652	104.506	96.742	105.476	Cytochrome b561/ferric reductase transmembrane with DOMON related domain
Phvul.010G114300.1	0	0	0	0	0	0	5	0	0	0	0	0	0	1	0	0	0	0	1	1	0	0	0	0	0	1	0	0	0	0	2	0	0	0	0	1	Protein of unknown function (DUF1442)
Phvul.010G114400.1	5	0	4	1	6	0	4	3	6	0	3	0	4	3	2	2	1	3	4	2	2	3	4	4	3	0	0	1	0	1	1	1	0	4	0	2	DYNAMIN-like 1B
Phvul.010G114500.1	2459.6	2924.218	1487.586	1183.32	1028.254	1194.555	7029.593	3001.569	1528.061	1269.931	1636.758	1498.133	2034.315	3615.095	2053.704	1134.334	1243.316	1288.219	5945.845	3992.67	1400.056	1256.883	1392.862	1136.899	2536.364	4039.369	1571.999	1607.167	1907.017	1258.965	7820.028	3120.004	1488.34	1488.331	2056.387	1253.134	phosphoinositide 4-kinase gamma 4
Phvul.010G114600.1	551	373	336.953	441.001	366.815	452.012	629.28	383	400.003	418	383.071	447	588.034	399	375.362	314	434	511	410.623	461.134	656.313	356.099	574	372.068	462.001	345.005	409	507.025	366.002	415.163	430.024	453	598.327	517.935	555	398	embryo defective 1703
Phvul.010G114700.1	3192.487	872.217	463.768	373	357	306.973	1675	1393.642	596	529.02	479.001	537	2770.119	1274.761	415	188	239	233	1387.894	515.073	293.677	380.143	359.028	198	3765.007	636.001	326	265.008	428	262	830	905	263	414.152	340.046	226.035	Eukaryotic aspartyl protease family protein
Phvul.010G114800.1	1251.548	416.052	582.41	579	413.33	421.2	712.121	384	966.972	698	1050.56	1243	882.111	364	993.001	333.001	584.005	498.079	825.012	245	1172.997	553.85	1664.301	692	1270.021	256.052	782.257	651.008	577	671	867.136	305	1690.583	927.613	1771.628	795.001	basic helix-loop-helix (bHLH) DNA-binding superfamily protein
Phvul.010G114900.1	321.037	95	1301.197	1301.324	1316.728	1046.501	170.035	34	892.745	742	1320.354	1128	369.096	128.001	243	1188.244	833.996	1861.318	220	50	371.973	657	520.263	1185.67	475.169	69.031	791.781	818.182	752.821	1097.934	179	41	447.007	754.275	489	1108	Integrase-type DNA-binding superfamily protein
Phvul.010G115000.2	747.887	0	271.539	44.33	315.969	309.96	453.249	429.747	468.573	340.296	590.161	0	220.734	286.776	208.523	225.947	363.09	188.831	530.305	329.748	294.234	254.606	0	625.739	214.321	0	0	221.155	298.199	234.311	0	449.742	471.702	688.551	0	0	transducin family protein / WD-40 repeat family protein
Phvul.010G115000.1	615.247	1487.15	467.495	708.865	509.779	549.04	497.756	818.514	339.525	570.704	90.218	974.124	1051.524	1167.666	728.498	526.067	556.181	657.55	423.897	880.93	711.069	679.396	1040.449	277.47	630.679	1392.826	954.07	603.81	423.618	628.629	852.843	758.683	367.312	313.604	862.029	852.004	transducin family protein / WD-40 repeat family protein
Phvul.010G115100.1	266	145.001	130	126	105	112.026	590.123	205	123	144.046	122	147.136	329	174.204	129	108	171.359	128.127	709	229	203.426	191.25	151.039	111	359.305	198.024	123	138.072	125	109	665.002	201.267	164	159	142	119	Tetratricopeptide repeat (TPR)-like superfamily protein
Phvul.010G115200.2	3.216	34.98	0	11.412	0	0	18.547	14.369	0	9.094	0	17.367	11.012	40.01	0	0	15.27	0	18.372	28.513	36.983	0	10.867	11.731	0	37.58	0	0	7.14	11.471	31.781	36.05	0	0	0	0	#NA
Phvul.010G115200.1	73.784	101.124	65	43.588	52	50	182.76	121.631	70	66.906	61	59.758	64.988	55.99	66.009	57	57.776	31	278.628	154.764	85.017	57	68.173	48.269	105.339	81.422	68	61	70.86	36.529	303.219	119.95	104	67	85.066	54	#NA
Phvul.010G115300.2	0	0	2	0	3	0	0	0	0	1	2	0	0	0	0	0	3	7	0	0	0	0	0	2	2	0	0	0	3	3	6	0	1	0	0	2	laccase 6
Phvul.010G115300.1	0	0	0	6	0	2	2	0	1	0	0	3	5	0	0	4	0	0	5	0	0	6	0	0	0	0	0	3	0	0	0	0	0	0	0	0	laccase 6
Phvul.010G115400.1	97.011	45	76.022	68	104.189	67	81	59	71	74	79	69	95	58	66	95	85.252	61	49	44	88	112.017	98.261	73	94	52	87	59	64	47	81	61	90	69	86	49	Pyridoxamine 5\'-phosphate oxidase family protein
Phvul.010G115500.1	1	262.014	0	2	0	0	220	321	1	1	0	0	3	384	9	0	0	0	336.095	576.594	0	0	2	1	2	989.431	0	14	10	0	531.243	485.02	0	0	0	0	myb domain protein 111
Phvul.010G115600.1	58	96	42.001	22	56	36	119	68	77	47	40	46	54	109.047	42	28	44.001	28	133	107	69.007	65.876	52	41	51	131	45	35	62	43	130	71	64	60	76	48	Dof-type zinc finger DNA-binding family protein
Phvul.010G115700.2	90.927	162.9	36.591	47.464	54.71	31.055	161.75	98.69	62.242	29.449	51.91	24.309	86.049	218.416	55.708	16.658	37.487	19.789	151.059	96.202	67.468	71.025	50.056	20.346	112.536	141.748	56.133	53.891	28.614	34.932	185.149	88.396	62.259	44.947	39.984	37.691	ORMDL family protein
Phvul.010G115700.1	1280.733	1900.464	514.228	548.82	531.841	405.722	1756.243	1643.539	599.173	557.743	637.712	484.691	1072.978	1825.136	792.427	429.456	680.567	502.408	1875.797	1612.235	699.546	570.949	699.944	454.513	1307.095	1938.81	607.867	581.115	703.337	432.068	2007.525	1557.917	719.663	629.802	682.059	461.829	ORMDL family protein
Phvul.010G115800.2	19.894	0	16.359	21.332	0	0	0	0	0	0	0	9.471	0	3.309	7.44	0	42	0	3.532	0	9.902	11.86	4.785	0	43.819	0	0	26.632	0	24.043	13.475	9.14	11.62	26.869	13.696	0	with no lysine (K) kinase 6
Phvul.010G115800.1	44.106	16	52.641	30.668	37	32	36	24	51	52	41	27.529	80	24.691	34.56	69	0	40	21.468	21.011	50.994	38.14	39.215	33	17.181	21	51	29.368	36	24.957	14.525	9.86	35.38	17.131	14.304	24	with no lysine (K) kinase 6
Phvul.010G115900.1	107.609	148	49	30	47	28	225.991	195.972	45	26	37	22	168	172.702	139.04	71	51	35	233	258.001	53	53	43	37	103	162.03	92	54	59	23	275	256	65	43	54	35	Yippee family putative zinc-binding protein
Phvul.010G116000.1	2575.396	1205.38	1938.201	1326.443	1041.744	709.942	4728.864	1569.778	2137.597	2054.246	2339.066	1383.524	1813.519	1448.973	7388.049	2113.422	1963.136	1393.837	2220.247	1758.264	3426.112	2707.86	3293.613	1450.293	3793.629	1704.511	3437.353	2649.373	3648.778	1545.769	2197.92	1805.203	3892.523	2445.415	5711.46	1363.334	Calcium-binding EF-hand family protein
Phvul.010G116100.5	33.633	57.279	0	0	0	52.119	106.423	0	0	0	96.145	0	74.423	0	9.719	0	0	0	17.483	127.936	0	7.828	41.679	20.484	0	0	6.722	44.23	0	0	112.824	30.623	18.911	0	0	0	RNA-binding (RRM/RBD/RNP motifs) family protein
Phvul.010G116100.4	354.856	213.434	255.139	145.638	366.07	251.061	336.409	320.857	362.807	363.826	198.076	364.625	302.75	311.41	349.25	262.774	385.817	220.596	412.84	229.538	228.613	410.904	567.095	426.071	125.038	251.707	372.081	242.033	348.989	246.449	212.645	250.601	230.343	323.41	303.559	284.225	RNA-binding (RRM/RBD/RNP motifs) family protein
Phvul.010G116100.3	70.613	129.708	75.441	85.835	197.411	81.316	156.297	217.713	113.243	177.097	99.318	142.736	141.792	233.742	216.346	116.938	211.038	158.168	118.566	377.098	289.329	198.841	453.617	252.427	5.443	110.809	295.193	128.351	144.505	117.368	93.952	222.076	122.958	200.613	121.295	140.984	RNA-binding (RRM/RBD/RNP motifs) family protein
Phvul.010G116100.1	1290.719	784.406	618.04	612.409	576.481	495.04	1429.666	349.559	439.506	411.362	716.462	468.228	1197.462	988.672	1187.965	563.529	818.482	578.648	824.981	434.08	364.998	449.132	673.738	322.219	1040.126	635.357	795.167	698.65	967.38	526.397	783.614	497.406	413.773	502.771	764.385	387.921	RNA-binding (RRM/RBD/RNP motifs) family protein
Phvul.010G116100.2	86.819	78.368	74.041	42.259	58.446	0	104.205	42.87	37.221	22.71	0	21.806	54.272	102.384	45.739	38.339	13.503	80.044	120.462	65.125	20.061	0	8.632	0	45.464	74.369	13.242	30.756	108.904	13.786	64.173	58.375	0	30.703	41.121	23.053	RNA-binding (RRM/RBD/RNP motifs) family protein
Phvul.010G116200.2	913.189	1543.951	402.844	247.514	328.309	279.828	4507.324	2041.708	385.4	369.095	374.893	387.841	630.085	2090.52	933.742	286.593	212.713	327.791	3344.456	2980.49	502.999	353.264	291.558	273.706	662.986	1596.601	650.293	344.557	584.995	315.091	4323.319	2081.626	386.686	425.42	539.038	315.379	ER-type Ca2+-ATPase 2
Phvul.010G116200.1	191.435	513.326	60.164	80.491	34.691	6.176	1654.528	770.136	15.674	36.894	6.292	47.148	72.943	869.175	232.435	16.411	133.287	53.209	1505.155	1629.532	119.004	16.177	15.442	9.294	167.219	823.223	176.568	50.588	232.131	80.909	2338.571	1212.471	106.318	89.581	141.535	27.777	ER-type Ca2+-ATPase 2
Phvul.010G116300.1	47	12	5	6	5	5	28	18	2	2	10	6	33.055	15	18	8	13	11	32	8.007	10	4	12	3	51	9	2	7	17	14	30	11	13	3	9	3	Pentatricopeptide repeat (PPR) superfamily protein
Phvul.010G116400.1	787.001	630.995	720.153	754.207	691.007	632.943	1307.999	492.114	892.009	873.334	929.984	841	667.276	736.038	1062.283	698.184	640.286	806.653	1306	645.005	890.052	839.003	771	834.849	801.003	719.758	799.444	767.268	810.003	717.002	1263	502	938.481	1037	992.481	860.439	ARM repeat superfamily protein
Phvul.010G116500.1	171	5	74	102	110	104	153	30	144.002	82.005	92	155	189	16	27	172.323	33	162	131	13	33	212.393	87.984	259	252	8	42	90	76	101	113	24	61	108	30	150.165	RAB GTPase homolog A3
Phvul.010G116600.1	24	29	26	7	14	14	52.026	47	17	11	15	17	33	25	72	7	23	11	85	57	58	6	59.018	7	53	25	22	11	29	16	73	34	45	5	54	12	P-loop containing nucleoside triphosphate hydrolases superfamily protein
Phvul.010G116700.1	25	1	25	49	39	48	24	15	50	69	27	52	22	5	26	49	36	36	52	23	52	68.686	40	53	18	5	36	37	42	53	24	8	64	50	26	50	#NA
Phvul.010G116800.2	17.005	0	8	1	1	1	50	82	6	1	0	3	2	1	1	6	1	0	42	19	2	2	1	1	2	0	4	42	8	2	25.03	44	0	0	0	0	#NA
Phvul.010G116850.1	0	0	0	11	10.732	6	1	0	1	5	1	29.042	0	1	0	19	19.55	4	3	0	2	0	1	9	11	0	0	2	26.536	6.038	15	0	0	2	1	6	#NA
Phvul.010G116900.1	9	0	4	0	11.268	0	0	0	0	0	0	4.958	18	0	3	0	1.45	0	0	0	0	6	0	0	0	0	16	0	3.522	0	0	0	0	0	0	0	#NA
Phvul.010G117000.1	2079.227	2487.849	1237.087	1261.447	1027	930.023	1150.916	1706.478	1030.183	1018.202	1115.644	1086.009	1930.746	2912.156	1869.851	1218.326	1171.708	1346.901	1273.798	1257.834	1564.936	1485.848	1414.017	1065	2349.975	2586.094	1413.481	1576.328	1339.798	862.566	1088.419	1426.902	1631.026	1189.198	1526.464	880.141	cytochrome B5 isoform E
Phvul.010G117100.1	131	7	655.5	1043.69	1308.637	1792.31	109	0	661.171	669.011	1253.853	1685.35	409.03	10	461.332	804.538	2283.884	1890.092	218	6	1828.37	583.868	1352.834	1142.955	475	1	616	1447.182	933.646	1536.281	87	5	1503.986	717.966	1695.056	1540.163	cytochrome P450, family 78, subfamily A, polypeptide 6
Phvul.010G117200.2	387	1148.21	68	6	6	50	183	667	9	11	14	13	1225.973	967.209	1511.068	1	1247.518	34	959.998	997.12	2104.781	7.471	2081.566	6	2169.876	1173.327	584	34	909.994	15	1063	1135.704	1752.65	11	800.837	9	homeobox 7
Phvul.010G117266.1	152	67	101	70	234.986	104.009	370.656	122	180	157.052	180.318	205	134.025	44	68	136	144.057	159.001	338.998	126	175	256.962	249.528	313	45	21	118	131.006	127	134	283	137	147	244.392	210	234	#NA
Phvul.010G117332.1	30.581	9	24	13	24	12	24	12	29	17	25	38	21	11	14	18	23	33	13	14	38	35	52	42	9	3	20	20	12	27	14	16	35	29	25	23	#NA
Phvul.010G117400.2	7	5	17	5	19	9	12	8	24	15.087	23	14	1	11	6	11	7	12	24	9	10	17	4	7	6	6	8	4	9	3	21	14	13	15	22	11	SAUR-like auxin-responsive protein family
Phvul.010G117500.1	152	113	125	64	169	137.161	1446.77	180	132	95.997	193	91	255	116.025	528	70.151	310	104	1705	432.996	381	86.011	324.995	117	412.759	85	252	107.196	458	78	2312.961	282.996	333.997	91	328	105.001	SAUR-like auxin-responsive protein family
Phvul.010G117600.1	398.8	534	196	222	292	210	376	578	259.166	307	231.527	342	343	488.242	302	248	287	284	281	500.047	293	386.002	381.478	318	236	413.005	273.498	291	298.031	266.049	279.001	515.684	252.003	327.201	295	299.255	CDPK-related kinase 3
Phvul.010G117700.1	10063.995	3669.638	2568.081	2627.132	2470.409	2072.352	6083.386	2776.174	1494.172	1925.189	2422.609	1934.312	8358.938	4543.828	3437.535	2175.484	2670.345	3131.068	4869.612	1982.851	2201.552	2045.347	2966.459	1721.695	7795.55	3464.223	2530.14	3144.768	3457.564	1905.247	4628.616	2337.768	2190.82	2117.181	2276.574	1437.443	ribosomal protein L5 B
Phvul.010G117800.1	0	0	0	0	0	0	1	0	0	0	0	0	1	0	0	0	0	1	0	0	0	0	1	0	0	0	0	0	0	0	0	0	0	0	0	2	#NA
Phvul.010G117900.1	410.421	28	590	646	518.035	430.914	516.015	9	429.005	422.005	534.041	537.236	440.291	26	267	873.512	398	557.156	693.989	23	260	472.939	239.137	566	602.019	32	375	743.786	282	496.117	468	9	233.004	504.447	222.052	564.161	Basic helix-loop-helix (bHLH) DNA-binding family protein
Phvul.010G118000.1	44	21	26	29	35	52.031	61	19	66	92	86	58	45	15	46	20	70	68	52	21	110.981	71	62.004	41	59	12	32	46	74.011	80	47	17	122	107	122	100	S-adenosyl-L-methionine-dependent methyltransferases superfamily protein
Phvul.010G118100.2	497.197	373.711	242.201	191.062	270.321	153.799	564.49	276.99	261.65	205.479	293.731	189.069	500.31	352.319	415.43	147.332	478.034	296.838	371.881	463.229	520.869	254.803	542.957	226.667	343.072	274.713	307.528	255.953	373.428	244.612	425.938	407.083	409.417	295.394	406.207	225.266	GRF1-interacting factor 3
Phvul.010G118100.1	498.28	440.235	241.484	181.431	251.35	214.628	300.588	461.134	245.13	286.165	366.276	266.072	418.885	570.414	433.385	274.141	395.558	281.987	367.154	489.695	458.555	202.128	538.116	210.687	408.833	374.749	347.422	203.884	350.659	216.156	307.252	482.202	556.975	234.9	425.82	241.475	GRF1-interacting factor 3
Phvul.010G118100.3	124.9	140.055	73.315	42.507	75.441	89.6	174.922	87.876	87.221	71.356	45.993	95.001	247.854	154.321	96.53	45.692	133.261	56.176	141.114	224.403	89.498	102.764	145.413	92.886	179.169	68.711	81.185	95.266	92.412	74.232	124.119	106.341	64.614	130.371	73.055	76.262	GRF1-interacting factor 3
Phvul.010G118200.1	0	0	0	1	0	0	0	0	0	2	0	0	0	0	0	0	0	0	0	0	0	1	0	1	0	0	0	0	0	0	0	0	0	1	0	1	#NA
Phvul.010G118300.1	1697.703	1017.553	3745.188	2419.229	3656.284	1477.997	2598.923	244	5954.799	4013.253	3628.423	2272.998	1610.696	490.022	4058.124	4262.061	2843.094	3033.287	861.734	201.153	3622.063	5778.923	3631.045	2452.017	1182.638	399	4486.682	4767.5	3038.206	2162.804	1410.308	285.112	3409.499	5141.039	4295.702	1970.93	CBL-interacting protein kinase 9
Phvul.010G118400.1	74.859	34	81	42	105.82	30.394	109.497	7	92.265	86.032	78.968	57	69.995	51	47.007	57	92.262	70.927	120	7	82.375	91	22	41	59	29.479	76.393	54	62	50	116.293	6	56.011	123	27.496	45.527	D-arabinono-1,4-lactone oxidase family protein
Phvul.010G118400.2	0	0	0	0	17.18	4.606	25.503	0	4.735	5.968	5.032	0	0	0	0	0	4.738	20.073	0	0	4.625	0	0	0	0	9.521	6.607	0	0	0	5.707	0	0	0	8.504	3.473	D-arabinono-1,4-lactone oxidase family protein
Phvul.010G118500.1	68	3	99	112	215	124.017	49	14	176	132	215	227	89.673	9	86	111	195	117	32	4	195.14	170	158	163	128	2	106	71	139	122.126	23	11	154	146	176.044	128.066	IQ-domain 17
Phvul.010G118600.13	0	0	2.551	0	11.343	0	6.342	2.305	0	0	0	0	7.694	0	3.972	0	0	0	6.105	0	2.836	0	0	0	0	0	0	0	0	10.9	0	0	0	0	0	0	RNA-binding (RRM/RBD/RNP motifs) family protein
Phvul.010G118600.12	0	0	0	0	0	0	0	0	0	0	0	0	0	0	0	0	0	0	0	0	0	0	0	0	0	0	0	0	0	0	0	0	0	0	0	0	RNA-binding (RRM/RBD/RNP motifs) family protein
Phvul.010G118600.11	0	0	0	0	0	0	0	0	0	0	0	0	0	0	0	0	0	0	0	0	0	0	0	0	0	0	0	0	0	0	0	0	0	0	0	0	RNA-binding (RRM/RBD/RNP motifs) family protein
Phvul.010G118600.10	0	0	0	0	0	0	0	0	0	0	0	0	0	0	0	0	0	0	0	0	0	0	0	0	0	0	0	0	0	0	0	0	0	0	0	0	RNA-binding (RRM/RBD/RNP motifs) family protein
Phvul.010G118600.9	0	0	0	0	0	0	0	0	0	0	0	0	0	0	0	0	0	0	0	0	0	0	0	0	0	0	0	0	0	0	0	0	0	0	0	0	RNA-binding (RRM/RBD/RNP motifs) family protein
Phvul.010G118600.8	0	0	0	0	0	0	0	0	0	0	0	0	0	0	0	0	0	0	0	0	0	0	0	0	0	0	0	0	0	0	0	0	0	0	0	0	RNA-binding (RRM/RBD/RNP motifs) family protein
Phvul.010G118600.7	0	0	0	0	0	0	0	0	0	0	0	0	0	0	5.028	0	0	0	0	0	0	0	0	0	0	2	0	0	0	0	3.857	0	6	0	2	0	RNA-binding (RRM/RBD/RNP motifs) family protein
Phvul.010G118600.6	0	0	0	0	0	0	0	0	0	0	0	0	0	0	0	0	0	0	0	0	0	0	0	0	0	0	0	0	0	0	0	0	0	0	0	0	RNA-binding (RRM/RBD/RNP motifs) family protein
Phvul.010G118600.5	0	0	0	0	0	0	0	0	10.573	0	0	0	0	0	0	0	0	0	0	14.129	0	3.111	0	0	17.398	0	0	0	0	0	12.242	9.743	0	0	0	4.698	RNA-binding (RRM/RBD/RNP motifs) family protein
Phvul.010G118600.4	44.877	0	0	8.425	0	4.392	51.22	22.432	8.169	4.168	0	14.303	23.307	0	0	9.227	3.657	3.949	82.491	8.607	0	9.644	0	8.227	14.303	0	0	0	5.598	0	88.742	17.879	0	7.578	0	3.529	RNA-binding (RRM/RBD/RNP motifs) family protein
Phvul.010G118600.3	2.359	0	0	0	0	0	0	0	0	0	0	0	0	0	0	0	0	0	0	0	0	0	0	0	0	0	0	0	0	0	0	0	0	0	0	0	RNA-binding (RRM/RBD/RNP motifs) family protein
Phvul.010G118600.2	0	0	14.449	6.575	0	6.615	104.641	0	0	17.832	11	18.697	68.067	4	0	23.773	2.343	11.031	185.146	23.653	7.164	15.583	9	0	0	0	14	16	0	0	153.66	63.563	0	17.422	0	5.773	RNA-binding (RRM/RBD/RNP motifs) family protein
Phvul.010G118600.1	52.933	0	0	0	15.657	0	40.798	52.263	13.265	0	0	0	15.975	0	0	0	0	5.614	24.258	17.611	0	19.662	0	15.773	38.299	0	0	0	19.402	11.1	39.498	7.814	0	0	0	0	RNA-binding (RRM/RBD/RNP motifs) family protein
Phvul.010G118700.1	36	10	62	54	115	77	60	0	93	64	113.018	166	69	6	82	28	117	82	61	0	80	52	77.062	60	77	1	62.158	49	77	73	45.908	3	48	96	145	102	NAC (No Apical Meristem) domain transcriptional regulator superfamily protein
Phvul.010G118800.1	0	0	0	0	0	0	0	0	0	0	0	0	0	0	0	0	0	0	0	0	0	0	0	0	0	0	0	0	0	0	0	0	0	0	0	0	Subtilisin-like serine endopeptidase family protein
Phvul.010G118900.1	0	0	0	0	0	0	0	0	0	0	0	0	0	0	0	0	0	0	0	0	0	0	0	0	0	0	0	0	0	0	0	0	0	0	0	0	Subtilisin-like serine endopeptidase family protein
Phvul.010G119000.1	0	0	0	0	0	0	0	0	0	0	0	0	0	0	0	0	0	0	0	0	0	0	0	0	0	0	0	0	0	0	0	0	0	0	0	0	Subtilisin-like serine endopeptidase family protein
Phvul.010G119100.1	23	8	90	71	77.151	71	70	2	66	47	92	95	77	8	240.033	40	260	52	64	17	226.183	62	267	49	55	11	138	66	153.982	60	96	3	192.033	38	181	79	#NA
Phvul.010G119200.1	0	0	0	0	0	0	0	0	0	0	0	0	0	0	0	0	1	0	0	0	0	0	0	0	0	0	0	0	0	0	0	0	0	0	0	0	RNA-binding (RRM/RBD/RNP motifs) family protein
Phvul.010G119300.1	6582.326	540.076	33109.633	34899.663	60956.037	48644.689	1849.545	194	49220.011	44460.48	44736.017	51035.485	12404.009	741.533	15840.463	33260.606	42950.208	42120.581	627	218	29536.57	35993.643	33909.157	47783.346	6383.542	328.91	34658.091	35025.106	25460.756	39947.063	274.001	379.231	25753.066	38500.773	47506.647	52107.589	UDP-Glycosyltransferase superfamily protein
Phvul.010G119400.1	745.003	857.255	575.985	671	723.242	628.181	655.594	869.998	768.219	827.11	494	975	767.805	777.022	598.774	665.948	683.153	792	436	1016.562	647.211	763.431	834	819.253	348	665.987	786	685.417	571.002	781.533	397	914.489	601.202	890.353	671.12	716.205	transducin family protein / WD-40 repeat family protein
Phvul.010G119500.1	268.102	60	899.001	836.622	1128.002	953.262	113	52	872.511	800	922	804.756	297	85	530	822.407	932.963	960.685	59	45	755	957.39	1013.062	1166.3	289.002	68.894	881.006	883.91	735	889.081	51	67	819.638	913.829	833	946.905	RNA-binding (RRM/RBD/RNP motifs) family protein
Phvul.010G119600.1	4689.109	4105.672	5222.877	5386.473	4195.34	4559.846	1443.343	2677.313	3653.854	3379.377	4070.488	3939.144	5065.71	3823.28	3977.142	5225.76	4089.352	4513.135	1397.937	2113.088	3084.848	3754.713	3058.78	4132.227	4917.542	3868.87	4585.46	5331.315	4263.582	5061.266	1018.077	2632.035	3263.103	3513.59	2967.787	3783.056	pyruvate dehydrogenase E1 alpha
Phvul.010G119700.3	0	0	0	0	0	0	0	0	0	0	0	0	0	0	0	0	0	0	0	0	0	0	0	0	0	0	0	0	0	0	0	0	0	0	0	0	pseudo-response regulator 5
Phvul.010G119700.2	62.435	49.79	35.497	14.27	34.766	48.733	39.823	57.953	91.875	121.434	65.503	45.626	52.764	28.21	44.387	28.989	119.649	37.761	14.761	58.614	118.434	99.648	59.617	60.347	30.066	54.959	42.485	61.267	51.092	46.016	33.598	77.82	101.48	123.234	43.893	58.902	pseudo-response regulator 5
Phvul.010G119700.1	358.521	388.197	233.55	249.73	441.456	418.267	382.832	339.055	848.589	730.255	641.127	516.374	319.236	264.796	239.622	254.011	538.351	508.24	290.239	510.466	989.617	906.922	521.381	527.199	333.034	241.045	378.515	479.85	407.872	363.34	304.423	509.172	994.565	1099.372	792.542	643.098	pseudo-response regulator 5
Phvul.010G119800.1	15	3	46	19	24	20.023	16	1	27	12	35	25	26	9	25.967	18	34	22	21	2	22	19	22	11	27	17	25	15	39	38	22	1	17	25	21	25	Late embryogenesis abundant (LEA) hydroxyproline-rich glycoprotein family
Phvul.010G119900.4	173.17	182.003	175.312	209.485	105.978	149.323	107.447	172.464	146.88	185.696	139.104	113.367	173.043	176.054	218.31	124.489	192.656	191.382	100.877	127.368	392.719	199.354	231.752	146.616	288.177	181.257	250.52	179.35	191.706	92.502	114.069	73.063	323.937	211.155	260.702	94.587	metal tolerance protein A2
Phvul.010G119900.3	233.449	166.312	104.951	106.863	226.495	179.799	296.465	174.157	200.006	178.199	205.812	217.044	177.91	215.657	276.872	183.812	341.502	224.981	223.18	186.218	376.219	146.19	333.374	137.363	168.434	130.463	197.012	203.392	279.935	235.775	191.931	215.23	331.511	243.474	312.543	212.252	metal tolerance protein A2
Phvul.010G119900.2	82.716	170.724	48.516	46.29	71.907	34.33	80.253	154.208	34.02	41.254	40.084	29.376	106.058	128.99	74.808	22.817	27.104	34.34	60.26	124.13	76.354	55.147	42.838	22.602	78.921	139.651	80.223	65.85	60.48	22.256	96.902	157.962	105.657	56.601	73.076	23.719	metal tolerance protein A2
Phvul.010G119900.1	61.666	83.96	49.339	42.379	42.849	41.615	134.054	58.23	50.597	18.878	0	25.212	62.207	58.497	92.316	0	35.741	19.297	134.683	85.476	71.701	41.767	62.574	29.486	20.468	51.729	27.245	9.486	15.449	32.858	101.258	102.021	62.893	29.955	64.656	22.443	metal tolerance protein A2
Phvul.010G120000.2	0	0	77.341	237.489	54.579	81.468	0	0	41.585	25.6	71.894	35.825	0	4	3.964	161.058	29.808	39.299	2	0	12.76	71.814	24.805	77.362	1.752	1	18.181	66.983	23.765	105.407	0	0	19.062	28.347	24.754	28.686	basic helix-loop-helix (bHLH) DNA-binding superfamily protein
Phvul.010G120000.1	7	0	334.639	742.885	238.619	312.532	6	0	162.415	154.4	186.106	135.175	23	0	28.036	373.972	103.192	226.701	0	0	51.24	184.181	95.195	201.638	12.248	0	98.899	486.017	101.235	380.678	0	0	33.938	99.653	53.246	183.314	basic helix-loop-helix (bHLH) DNA-binding superfamily protein
Phvul.010G120100.1	1066.003	360.027	11326.729	13046.319	9095.457	11597.547	494.01	154	10025.262	11384.016	8706.726	9190.629	2316.223	643.606	6025.11	14347.671	8743.995	8685.78	232	106.183	6895.509	10840.002	7445.801	10971.666	2066.633	696.812	8798.18	10073.741	8620.586	12629.448	138	160	9351.533	8468.683	7077.676	11290.95	photosystem I P subunit
Phvul.010G120200.1	390.883	7963.752	14	9	4	1	990.439	3488.556	0	1	26	4	95	6929.951	829.173	3	8	25	1723.897	3525.881	4	0	25	0	148	8029.847	79	214	564.039	4	2828.014	3961.488	18.381	2	35	1	O-methyltransferase 1
Phvul.010G120300.1	0	191	7	0	0	0	3	96	4	1	23	7	0	184.01	9	2	3	1	9	138	6	2	9	1	0	412.324	5	10	21.062	27	21	139	1	7	45	0	2-oxoglutarate (2OG) and Fe(II)-dependent oxygenase superfamily protein
Phvul.010G120401.6	294.958	67.435	286.026	241.52	581.979	681.284	0	92.023	807.377	489.306	1407.345	181.136	282.169	15.487	74.594	613.844	296.48	530.654	0	113.89	387.914	500.016	585.172	655.486	232.838	144.141	533.922	467.943	316.931	530.153	55.667	196.252	642.696	506.738	334.774	854.665	Homeodomain-like superfamily protein
Phvul.010G120401.5	259.747	684.436	439.246	553.578	1015.267	1304.182	129.099	376.822	1294.451	1037.832	716.517	1200.08	440.941	422.037	503.687	705.939	1282.95	860.346	74.495	517.344	1141.513	1405.116	1385.142	1324.554	250.831	515.374	857.203	757.785	1133.276	1037.371	60.385	717.771	1091.314	1355.742	965.456	1115.468	Homeodomain-like superfamily protein
Phvul.010G120401.4	9210.664	6332.159	15570.842	14626.153	16032.516	15651.036	3531.592	3877.138	15803.384	15974.804	15572.136	17170.262	10436.556	5220.084	14445.838	16744.235	18082.804	16521.469	2668.901	4601.3	19031.276	14986.496	16173.993	18768.104	8705.828	4842.049	17605.29	16045.494	14421.236	18094.576	2275.873	4956.013	16402.51	17107.302	18661.637	19203.602	Homeodomain-like superfamily protein
Phvul.010G120401.3	640.157	696.886	1525.193	1809.658	1637.462	1497.165	270.185	459.727	1323.08	1587.85	1710.331	2306.079	958.015	599.627	1604.051	1542.971	1822.824	1822.53	234.02	410.586	1690.655	1674.71	1753.858	1757.419	918.812	383.355	1595.916	1616.956	1327.842	1793.946	265.891	745.723	1624.131	1652.59	1611.585	1963.635	Homeodomain-like superfamily protein
Phvul.010G120401.2	111.427	269.283	495.631	463.839	1001.558	1042.531	37.622	294.838	718.646	1195.248	618.931	1075.381	190.274	161.533	722.402	419.729	1084.138	969.674	9.27	367.37	748.485	730.262	868.189	1176.237	177.237	315.995	562.004	589.84	870.9	872.18	22.685	453.174	966.461	969.325	1122.77	808.056	Homeodomain-like superfamily protein
Phvul.010G120401.1	1574.887	1480.602	4134.08	2879.61	6154.988	5490.384	1314.449	688.182	4369.28	3868.09	4035.063	6581.056	2323.315	1181.407	3383.625	4243.628	6819.209	4334.746	705.476	908.371	4079.871	4092.891	6920.094	6185.93	993.811	1373.84	4543.897	3660.627	4559.992	5862.896	762.245	909.857	3029.553	3724.634	3868.747	4696.08	Homeodomain-like superfamily protein
Phvul.010G120500.2	0	0	0	0	0	0	0	24.616	54.616	0	0	0	0	0	0	10.35	12.234	11.717	0	61.362	8.467	0	0	16.055	0	0	31.171	12.966	0	20.481	0	0	0	0	0	0	Protein kinase superfamily protein
Phvul.010G120500.1	183.3	234.199	208.124	210	284.009	267.021	392.049	347.384	221.385	332	216.653	274	222.092	251	300.001	217.681	295.231	270.353	254	333.304	401.535	342	452	255.071	131	212	290.876	290.055	302.001	197.519	340	328	371.499	384.338	345.061	320	Protein kinase superfamily protein
Phvul.010G120600.1	175	3	18	3	149	18	691.08	11	24	30	168.154	28	30	7	140.564	0	174.16	21.02	495.848	45	5.937	25	46	22	28	0	60.249	8	465.448	28	135	24	10	0	82	5	NAC transcription factor-like 9
Phvul.010G120700.1	380.333	49.522	47.067	34.902	265.053	99.273	3108.368	107.877	149.503	208.445	294.029	307.495	92.698	64.344	541.029	75.649	243.735	169.619	1051.928	342.714	109.08	244.881	281.21	171.562	34.751	77.369	128.475	101.047	766.824	217.025	932.766	184.19	83.297	216.376	228.001	171.391	NAC transcription factor-like 9
Phvul.010G120701.1	303.656	59.524	76.933	40.104	291.019	121.166	2587.151	114.82	163.497	153.718	349.889	279.52	67.302	55.687	391.992	56.351	262.583	180.862	951.272	346.508	79.901	129.165	178.79	149.634	39.249	64.631	119.835	64.953	681.238	126.975	880.847	184.584	80.703	138.624	163.709	130.8	NAC transcription factor-like 9
Phvul.010G120800.1	232.129	1178.145	96.023	118	75	37	988.682	1571.214	96	94	81	69	245.625	1548.107	517	60	126	69	928.796	2229.643	146.023	122.141	119.261	53	212.413	1422.124	197.006	114	252.019	63	972	1774.81	110	114	129	29	pyrophosphorylase 1
Phvul.010G120850.1	0	0	0	0	0	0	21.92	0	0	0	2.846	0	0	0	0	5	2.864	0	16.152	0	3.063	0	0	0	0	3	2.751	0	7.198	0	0	0	0	6	0	0	NAC transcription factor-like 9
Phvul.010G120900.3	627.407	622.229	202.612	131.084	190.583	132.581	719.279	432.398	350.956	188.437	220.972	172.954	212.328	520.265	326.404	109.432	74.489	166.319	779.227	343.162	228.924	226.367	189.752	102.375	383.402	328.235	233.919	285.678	208.896	205.399	864.33	294.436	170.045	243.783	247.877	203.281	AP2/B3-like transcriptional factor family protein
Phvul.010G120900.2	18.478	7.853	121.2	28.721	53.248	54.819	27.357	0	43.049	27.214	116.94	0	31.954	7.814	8.981	10.202	15.549	40.198	0	0	9.951	9.233	58.305	27.334	0	0	43.223	0	68.097	10.066	0	8.088	70.165	8.082	56.36	8.499	AP2/B3-like transcriptional factor family protein
Phvul.010G120900.1	112.639	31.924	72.188	50.195	103.776	6.613	252.309	48.099	143.994	39.349	107.012	71.046	82.718	40.91	91.631	91.663	169.962	115.649	247.886	38.229	136.197	129.547	23.238	132.563	94.564	63.759	116.858	26.517	84.036	82.344	317.132	23.48	168.79	63.136	150.922	74.23	AP2/B3-like transcriptional factor family protein
Phvul.010G121000.1	25.004	13	18	13	72	11	151	22	20	20	45	19	21	14.051	63	8	52.021	30	82	56	28	20	34	14	8	19	21	18	86.001	21	51	32.841	17	14	35	11	NAC transcription factor-like 9
Phvul.010G121100.2	10.092	15.06	0	20.276	0	3.501	161.13	28.926	0	50.035	33.293	12.141	5.787	8.982	27.283	0	0	4.003	76.113	92.991	4.635	0	29.402	0	0	64.602	31.261	0	20.966	0	74.12	26.718	18.666	5.915	14.268	0	NAC 014
Phvul.010G121100.1	85.918	240.355	63	57.724	54	46.499	1363.87	300.074	105	133.965	58.707	76.859	59.224	292.018	339.717	66	144	85.997	736.192	388.976	177.365	136	121.741	45	52	283.646	138.713	120	349.366	124	916.305	301.463	148.401	200.677	183.732	60	NAC 014
Phvul.010G121200.1	556.111	175.488	640.223	956.045	752.004	800.925	807.529	238.708	1225.277	1551.097	796.532	1722.695	647.142	162.235	733.775	1128.282	842.446	835.935	614.046	273.27	808.519	1992.448	1098.256	1371.416	578.014	149.625	773.883	1155.188	687.261	876.421	649.516	293.3	796.139	1536.669	949.282	1261.86	Calcium-binding endonuclease/exonuclease/phosphatase family
Phvul.010G121200.2	26.497	50.513	83.79	132.221	146.137	136.2	89.471	76.292	208.56	437.054	148.62	442.802	106.039	68.765	135.842	212.44	98.984	89.075	117.038	18.884	288.863	372.317	245.157	201.961	101.983	16.375	117.957	189.378	90.865	236.993	47.484	17.679	182.287	273.45	83.797	190.89	Calcium-binding endonuclease/exonuclease/phosphatase family
Phvul.010G121301.1	28	11	1	1	14	8	18	8	5	6	5	4	31	10	11.85	5	17	20	15	7	16	2	39	0	8	5	10	4	20	10	16	6	14	13	9	1	Ribosomal RNA processing Brix domain protein
Phvul.010G121400.1	15707.149	4921.917	80801.258	93953.375	111760.876	118530.311	5416.103	1713.949	117100.751	115714.231	106169.06	97752.66	28506.487	5434.679	57666.541	126026.519	122391.307	110498.298	1917.685	1896.279	88321.993	126917.479	96014.981	127608.36	21329.172	3792.911	75831.879	87992.996	91125.11	122175.5	926.904	3114.014	92887.648	104310.4	93078.28	124356.008	photosystem I light harvesting complex gene 2
Phvul.010G121500.1	2292.018	12117.673	1982.486	1687.883	2283.789	1590.151	31643.47	18989.906	4107.101	3562.601	5631.27	3111.905	1571.014	11811.067	21096.936	914.624	3666.886	3088.816	19265.21	19617.389	4627.246	3601.196	4529.515	2263.516	1414.414	18307.682	4296.251	1430.107	14870.047	3037.503	26568.031	19428.461	4456.67	4803.71	9265.683	2572.568	purple acid phosphatase 29
Phvul.010G121600.1	63	25	57	85	33	45	100.154	77	34	30	33	32	49.024	19	67.098	51	29	43	70.002	36	52	36.041	40	24	53	47	34	50	57	53.185	58	59	51	32	45	19	Protein of unknown function (DUF1295)
Phvul.010G121700.1	487.286	824.928	357.166	303.559	263.045	257	961	922.006	318	258	314.155	277	449.036	868.351	486.023	225.028	370.649	287.044	1007.013	955.621	502	254.123	373.997	249.083	453	935.104	404.437	347.197	416.951	268	972.005	1013.507	523.003	282.242	483	241.09	#NA
Phvul.010G121800.1	232.068	159.001	124	121	104	96.748	138	189	149	130	91	97	260	211.978	158	117.157	129.999	119	125	152.13	160	157	209	128.119	214.008	183.999	130	148	109	92	107	175.002	134.997	161	114	107	Calcineurin-like metallo-phosphoesterase superfamily protein
Phvul.010G121900.1	0	0	0	0	0	0	0	0	0	0	0	0	0	0	0	0	0	0	0	0	0	0	0	0	0	0	0	0	0	0	0	0	0	0	0	0	ROTUNDIFOLIA like 9
Phvul.010G121900.2	0	0	0	0	0	0	0	0	0	0	0	0	0	0	0	0	0	0	0	0	0	0	0	0	0	0	0	0	0	0	0	0	0	0	0	0	ROTUNDIFOLIA like 9
Phvul.010G122000.3	7.269	0	4.594	0	0	0	7.964	8.645	2.322	4	0	0	0	0	8	0	6	0	3.321	0	5	0	0	3.658	0	3	0	0	4.013	2.082	10.018	0	7	0	7	0	RNA-binding (RRM/RBD/RNP motifs) family protein
Phvul.010G122000.1	49.979	2	4.406	5	11	8.001	78.162	30.336	5.678	0	2	10	4	3	0	14	0	3.875	54.679	3	0	15.923	3	9.342	7	0	0	4	9.987	13.918	16.982	13	0	9	0	14	RNA-binding (RRM/RBD/RNP motifs) family protein
Phvul.010G122000.2	3.751	0	0	0	0	0	0	4.019	0	0	0	0	0	0	0	0	0	5.125	0	0	0	2.077	0	0	0	0	5	0	0	0	0	0	0	0	0	0	RNA-binding (RRM/RBD/RNP motifs) family protein
Phvul.010G122100.2	0	0	0	0	0	0	81.177	0	171.299	0	376.266	29.139	0	0	0	0	0	0	157.74	0	0	40.65	347.235	238	0	0	0	0	0	0	117.105	0	0	0	0	58.942	STRUBBELIG-receptor family 6
Phvul.010G122100.1	1145.271	868.822	990.366	894.159	1107.225	996.23	1077.515	1122	919.307	1377.791	430.736	1175.861	1189.383	723.643	899.774	1007.947	903.035	978.878	972.997	1114.771	1187.775	1375.589	727.961	898.481	823.031	736.232	976	946.261	750	971.828	883.871	1042.877	838.005	1417.671	855.294	997.882	STRUBBELIG-receptor family 6
Phvul.010G122200.1	7400.313	8613.208	4216.982	4095.421	3509.429	3245.086	6411.178	7248.407	3887.57	3792.423	3940.625	3721.182	6762.268	9730.582	6218.866	3892.094	4597.502	4395.232	7399.089	8194.143	5291.091	4042.89	4595.855	3481.412	7242.286	9216.372	5187.608	4814.84	5117.773	3453.313	7013.947	7909.372	5556.286	4296.426	5349.068	3559.631	regulatory particle triple-A 1A
Phvul.010G122300.1	323.076	206	114	117	109	67	223	162.012	86	85	90	85	217	227.398	157.197	112	99	130	209	152.017	141	74	141	82	148	165	120.268	126	135	82	204	148	113	89	106	57.234	#NA
Phvul.010G122400.1	799.871	339.099	722.104	942.103	778.718	660.172	773.003	513.248	687	593.007	626.996	846.012	901.994	399.798	329.265	894.435	449.02	753.634	691	246	308	835.987	402.004	812.362	837.466	307.027	538.93	666.629	415.397	771.023	696	322	282.019	669.01	339	649.189	O-fucosyltransferase family protein
Phvul.010G122500.1	273	1899.914	7	5	1	5	1427.696	1034.262	7	2	13	14	205.002	1586.522	322	17	21	17	2698.999	931.071	34	8	21	6	463.807	2249.377	108	142	100	7	3659.475	999.904	39.009	3	16	3	RING/U-box superfamily protein
Phvul.010G122600.1	112	181	107	88	73	50	1820.556	536	122	109	148	89	133	347	648.459	35.22	66.999	69	1353.945	561.002	113	75.001	100	40	223.022	470	133.202	46	296.563	80	2059.905	509.109	107.007	69	156.995	46	RING/U-box superfamily protein
Phvul.010G122700.1	53	9.017	10	7	7	16	367.958	22	17	9	17	11	17	6	9.986	12	17	7	168	33	14	23	14	20	19	11	12	8	9	10	210	33	11	13	16	12	#NA
Phvul.010G122800.1	2840.252	2835.603	1885.222	1396.188	1945.673	1832.205	2452.587	2704	1944.97	1924.421	2081.489	1813.149	2696.489	2923.727	2793.328	1754.387	2375.051	1966.998	2162	3243.92	2810.414	2240.78	2839.778	2026.12	2448.242	2498.729	2664.684	2060.998	2514.334	1478.59	2209.604	2912.837	2602.531	2262.968	2922.81	1795.518	ubiquitin-conjugating enzyme 34
Phvul.010G122900.1	0	2	3	5	2	2	1	1	3	0	3	3	0	1	3	3	4	2	2	3	20	2	14	3	0	0	3	4	6	5	7	1	13	1	8	1	#NA
Phvul.010G123000.1	1898.6	2505.035	862.949	955.992	936.15	871.833	2027.078	2022	932.754	1066.042	726.018	1013.681	1793.689	2577.078	1390.799	971.156	1042.997	1064	1687.994	2425.312	1116.112	943.258	1176.978	972.166	1286.734	2012.286	1147	959.692	1108.962	999.626	1853.9	2204.533	945.997	998.056	1065.995	872	exocyst complex component sec10
Phvul.010G123066.1	8095.572	2561.528	2072.213	1673.94	1154.271	964.056	5657.12	5151.574	1212.563	1064.739	1094.499	1003.02	7720.005	2557.603	1054.394	1966.698	639.472	1308.482	8483.318	2383.265	658.014	1185.101	566.955	1019.494	10823.523	2458.548	1327.34	1408.933	947.002	1209.579	6154.057	3300.961	716.515	989.687	636.844	873.165	pectin methylesterase 3
Phvul.010G123132.1	1982.582	640.035	179	371.286	64	95	883.905	1337.092	325	503.161	125	753.655	1264.482	414.308	254.009	299	55	83	1393.447	311.008	78	658.795	175	252.998	1977.635	216.001	135	528.997	112	311.329	1322.812	642.107	212	469	300	369.3	pectin methylesterase 1
Phvul.010G123200.1	2948.409	10619.986	695	644.818	486.398	446.026	4436.278	9659.316	417.658	513	496	623	1607.708	8999.885	1657.788	501.569	637	785.144	6066.319	6357.551	878.517	514.007	727	392.981	1898.903	11325.215	931.651	1367.622	959.135	444.611	6437.589	7864.675	749.997	607.001	637	396.15	alanine aminotransferase 2
Phvul.010G123300.1	107	1	2	3	4	4	35	1	5	1	3	7	135	5	0	8	0	6	17	0	2	1	2	6	121	0	4	2	2	5	26	3	4	4	9	6	Remorin family protein
Phvul.010G123400.1	184	223	60	7	7	21	455	153	11.029	15	4	16	466	194	487.805	6	45	10	542.562	284.934	428.604	13	108	2	912.695	247	164	17	143	3	883	207.075	471.026	9	216	2	#NA
Phvul.010G123500.1	1655.457	4587.059	1383.886	1469.01	1059.03	1185.107	3158.344	4516.777	1899.532	2680.912	1269.789	2002	1633.537	3866.223	2930.142	1594.816	1422.147	1141.073	3695.817	5340.365	2294.093	2612.268	1936.315	1871.921	1397	4878.276	2142.499	2050.702	1576.427	1484.029	3337.925	4636.501	2391.531	3177.437	2561.503	2202.994	phosphatidylinositol-4-phosphate 5-kinase family protein
Phvul.010G123600.1	0	0	0	0	0	0	0	0	0	0	0	0	0	0	0	0	0	0	0	0	0	0	0	0	0	0	0	0	0	0	0	0	0	0	0	0	Protein of unknown function (DUF567)
Phvul.010G123700.1	239.053	215	140.007	159	152.029	144.018	270	308.002	179	177	130	166	266.975	201	141.017	168	156.392	166	263	287.466	171.029	179	198	190.188	157.864	126	159	163.982	158.001	153	264	332.964	130	200	114	135	Eukaryotic translation initiation factor 2B (eIF-2B) family protein
Phvul.010G123800.2	0	0	2	2.791	3.361	4.173	0	0	0	8.615	2.502	7.666	0	0	0	9.349	2.79	7.045	0	0	2.356	34.356	0	11.219	0	0	1.071	13.443	2.421	9.416	2	0	1	13.162	0	14.031	#NA
Phvul.010G123800.1	4	1	7	25.209	13.639	34.827	0	0	13	90.385	2.498	46.334	1	0	5	92.593	6.21	26.955	0	0	9.644	182.644	11	97.781	2	0	7.929	66.557	26.579	62.896	0	3	0	93.838	6	56.969	#NA
Phvul.010G123900.1	887.182	640.431	564.497	510.001	570.001	486	874.054	538	576.999	535.947	558.437	503	718.221	579.798	642	469.966	580	572.726	784	655.809	693.727	460.093	634.832	477	586.474	434	589	570.488	562	489.074	831.959	591.601	671	578	655	510.991	ARID/BRIGHT DNA-binding domain-containing protein
Phvul.010G124000.1	5	1	0	5	6	6	1	1	6	8	10	9	2	1	5	0	5	3	0	0	3	8	7	6	1	2	7	4	2	5	0	0	10	3	4	3	Protein of unknown function (DUF581)
Phvul.010G124100.1	0	0	0	0	0	0	0	0	0	0	0	0	0	0	0	0	0	0	0	0	0	0	0	0	0	0	0	0	0	0	0	0	0	0	0	0	RING/U-box superfamily protein
Phvul.010G124200.1	0	0	0	0	0	0	0	0	0	0	0	0	0	0	0	0	0	0	0	0	0	0	0	0	0	0	0	0	0	0	0	0	0	0	0	0	RING/U-box superfamily protein
Phvul.010G124300.1	0	0	1	0	0	0	0	0	0	0	0	0	1	0	0	0	0	0	0	0	0	0	0	0	0	0	0	0	0	0	0	0	0	0	0	0	AGAMOUS-like 62
Phvul.010G124400.1	78	32	141.005	168	168.303	110	21	1	116	113	97	270	108	34	67.027	144	138.002	198	28	4	59	162	92	166	67	20	92	186.035	86.04	132	23	1	63	119	61	112.098	Subtilase family protein
Phvul.010G124500.2	0	0	0	0	0	0	0	0	0	0	0	0	0	0	0	0	0	0	0	0	0	0	0	0	0	0	0	0	0	0	0	0	0	0	0	0	RING/U-box superfamily protein
Phvul.010G124700.1	2926.884	4478.516	3881.482	3501.096	3484.78	3223.463	2630.321	2601.292	4781.356	5506.833	4196.399	4254.501	3083.663	3756.802	8105.531	3574.796	5810.198	3468.953	3336.122	4216.124	8642.338	5545.626	6795.364	3941.345	3704.945	4109.371	5631.236	5104.615	4440.512	3064.352	3472.195	3760.467	8015.588	5746.149	6916.195	4248.634	related to AP2 2
Phvul.010G124800.1	29	137	37	76	66	58	89	319	39	39	34	60	69	172	121	42.654	51	54	121	468.539	49	96	25	48	48	202	25	79	30	38	190	389.768	42	58.844	21	50	GDSL-motif lipase 5
Phvul.010G124900.4	2.856	4.558	0	4.285	2.772	8.888	1.31	9.826	7.286	10.356	7.076	22.761	4.243	6.262	5.983	8.416	5.821	8.613	0	13.34	1.279	14.106	10.361	15.977	1.344	4.48	2.919	10.157	1.3	1.362	1.284	10.446	0	5.945	2.812	10.002	mitochondrial ribosomal protein L51/S25/CI-B8 family protein
Phvul.010G124900.2	381.882	261.384	167	113.589	249.488	188.571	352.691	269.545	173.926	153.211	229.68	168.681	371.415	246.556	335.71	119.609	328.05	207.07	322.163	209.137	263.591	178	344.896	171.592	342.438	227.652	287.715	134.205	260.259	165.84	305.465	210.653	256.603	205.692	252.536	168.863	mitochondrial ribosomal protein L51/S25/CI-B8 family protein
Phvul.010G124900.1	7.145	2.107	0	16.126	1.741	6.541	0	1.628	4.133	11.433	3.563	20.557	6.342	2.189	23.912	7.975	9.123	10.072	1.837	1.8	4.13	13.38	6.743	17.431	0	0	10.366	10.905	5.302	17.924	0	0	1.95	8.647	6.651	8.355	mitochondrial ribosomal protein L51/S25/CI-B8 family protein
Phvul.010G124900.3	2.115	0	0	0	0	0	0	0	0	0	4.682	0	0	0	0	0	0	2.271	0	0	0	0	0	0	0	0	0	12.732	4.138	0	2.251	0	0	0	0	2.78	mitochondrial ribosomal protein L51/S25/CI-B8 family protein
Phvul.010G125000.1	2294.014	2805.89	2192.547	1654.811	2983.407	2105.235	3603.546	1607.27	2278.714	2338.326	2657.052	3184.543	1958.097	1780.982	2568.985	1969.179	2401.044	2743.672	2934.191	1414.778	1757.594	2794.743	2472.174	3331.136	1240.664	1654.673	2989.685	2328.717	2076.852	2254.272	3454.839	1487.207	1456.046	3208.375	2192	2989.898	Phosphoinositide phosphatase family protein
Phvul.010G125100.2	16.313	3.682	3.797	9.949	10.025	16.066	30.485	5.346	3.252	0	22.497	0	24.737	29.511	5.69	0	0	3.72	24.465	15.509	4.446	0	8.138	0	25.684	16.09	3.654	21.788	28.101	9.832	14.885	10.236	23.13	0	0	0	40s ribosomal protein SA B
Phvul.010G125100.3	77.995	41.513	30.342	23.019	10.555	28.204	40.646	41.132	8.992	28.484	20.302	28.709	100.08	108.797	55.056	0	67.408	21.502	70.491	32.689	34.432	21.148	56.37	0	149.308	61.124	73.103	47.293	55.321	21.808	73.573	49.572	44.849	10.288	28.917	8.922	40s ribosomal protein SA B
Phvul.010G125100.1	16101.481	7535.217	3343.256	3453.721	2397.314	2288.17	8186.028	5103.688	1654.143	1703.072	3186.828	2153.756	11320.285	8385.584	6688.099	1760.351	3633.665	3917.995	9549.62	4119.907	3287.135	1749.523	3683.731	1401.823	14075.281	6556.981	3960.301	3337.824	5133.707	2286.337	10055.14	4487.069	3199.276	1952.721	3290.207	1608.283	40s ribosomal protein SA B
Phvul.010G125200.1	1034.293	380	72	99	103	95	445.173	367	65	94	160	138	697.107	433.002	391.299	43	249.001	240.04	303.148	194	257	55	329	45.138	444	302.086	131	92	299.396	102.035	290	300.008	222.017	92.837	268	77	CCAAT-binding factor
Phvul.010G125300.1	117	116.01	120.006	127	80.916	187	109	80	27	33	109	155	367.264	140.984	303.004	106	457.869	133	318.477	238.205	108.535	47	212.895	136	318.998	96.002	278.487	153	292.054	107	273	101	121.001	55	191.001	209.613	HSP20-like chaperones superfamily protein
Phvul.010G125400.1	264.558	83.067	116	184	154.957	136.168	530	30	474.034	467.613	283.13	382.344	45	23.009	20	458.136	38.094	106	584.914	4	32	462.363	110	484.274	70	7	47.966	426.113	66	115.005	440.973	12	55	456.469	62	378.009	SAUR-like auxin-responsive protein family
Phvul.010G125500.1	659.599	650.761	280.841	224.819	190.338	187.585	694.049	568.607	197.302	169.26	218.799	200.193	488.748	632.252	355.805	175.334	295.717	226.861	704.426	594.888	311.348	194.469	310.111	188.923	559.641	630.896	269.024	231.563	261.266	200.17	707.668	515.953	278.447	235.73	299.376	197.138	Protein of unknown function (DUF788)
Phvul.010G125600.1	1089.874	942.841	1119.089	1096.108	965.015	954.002	1551.766	1019.396	1225.632	1189.212	1138.543	1280	1065.981	970.37	1151.558	999.287	1072.226	1021.317	1442	1063.02	1414.575	905.103	1172.006	1033.992	1060.009	891.006	1217.289	1096.946	935.996	980.275	1530.053	935.789	1428.722	1172.01	1348.029	1085.997	#NA
Phvul.010G125700.1	303	249.821	210	172.81	169.183	163.023	217.518	198	212	152.747	250	178.819	259.001	240.015	268.884	148.154	230.348	184.122	241.07	213.147	245.125	153.939	226.078	178.277	272.038	263.991	264.15	190	235.01	149.124	246	194.292	301.805	177.023	309.384	181	tRNAHis guanylyltransferase
Phvul.010G125800.2	4	5	4	6	12	9	4	15.02	7	5	6	7	8	2	2	5	6	5	3	6	1	2	7	6	10	1	4	1	6	2	3	4	4	5	6	6	SAP domain-containing protein
Phvul.010G125900.1	518.126	470.029	277	260	377.803	317.48	610	466.218	340.928	377	310	355	465	456.001	453.988	297	425.075	385	465	504	451.686	454.128	549.335	386.009	332.993	346.995	441.736	399.131	423	293	543.991	466.02	448.708	434	455.971	324.351	Essential protein Yae1, N-terminal
Phvul.010G126000.1	1829.547	1932.77	770.954	733.965	690	645.862	1227.957	1935.61	653	740.815	664.015	656.627	1751.752	2117.178	1223.64	702.906	791.734	681.199	1421.998	1705.846	891.427	886.244	996.89	704.013	1677.486	2139.047	988	854.002	939.079	631.001	1315.009	1668.928	821.212	725	805.945	633.073	Synaptobrevin family protein
Phvul.010G126100.1	0	0	3	3	7	0	1	0	1	1	3	11	0	0	0	3	0	1	0	0	0	1	3	2	0	0	2	0	5	1	0	0	0	1	0	2	Plant protein of unknown function (DUF936)
Phvul.010G126200.1	0	1	1	2	3	1	0	1	0	1	0	0	2	0	0	2	0	1	0	0	1	0	0	1	1	1	2	2	3	0	1	0	0	2	0	1	P-glycoprotein 13
Phvul.010G126300.1	1543.683	1163.914	618.758	766.616	685.007	809.063	929.337	1462.751	702.453	800	601.029	961.235	1659.308	1232.011	634	769.476	562.569	849	959	1168.218	688.647	807.018	629.184	858.5	1449.983	943.123	595.642	858	582	802.365	813.996	1252.014	605.193	950.846	577.002	712.06	#NA
Phvul.010G126400.1	1142.753	638.822	523.467	496.2	502.087	447.082	2738.656	1098	715.006	662	802.633	682	1260.967	768	1028.714	392	815.384	583.006	3315.394	1420.197	1362.088	543.964	1240.634	527.001	1823.236	720.815	799.944	446	787.973	538.009	3587.485	1324.001	1321.117	674	1098.002	597.04	sequence-specific DNA binding transcription factors
Phvul.010G126500.1	0	0	0	0	1	0	2	1	1	0	2	0	0	0	1	0	2	0	0	1	1	0	2	0	0	0	2	0	2	0	1	0	0	0	1	0	acyl carrier protein 4
Phvul.010G126600.3	0	0	0	0	2.503	0	0	0	2.742	0	0	0	0	0	2.564	0	0	0	0	3.2	1.55	0	2.15	0	0	0	0	0	0	1.282	6.979	2.64	0	14.261	0	2.614	Dormancy/auxin associated family protein
Phvul.010G126600.2	5	7	4.08	3.916	10.51	11.891	34.881	5.103	10.168	22	18.21	20	15	2.736	2.436	5.071	13.511	12.547	34.627	0	13.338	3.525	21.166	0	6.703	0	10.552	12.016	24	2.326	23.204	7.295	9.591	0	15.549	0	Dormancy/auxin associated family protein
Phvul.010G126600.1	0	0	8.92	6.084	13.987	10.109	12.119	19.897	12.09	0	1.79	0	0	1.264	0	4.929	21.489	1.453	25.373	20.8	11.112	11.475	15.684	10	6.297	6	1.448	0	0	14.392	30.817	13.065	13.409	7.739	6.451	13.386	Dormancy/auxin associated family protein
Phvul.010G126700.3	134.809	103.377	54.005	4.127	166.004	80.702	29.967	96.55	98.669	72.302	180.243	96.57	49.682	97.28	27.318	11.677	84.596	126.349	15.051	58.008	44.968	128.271	64.449	101.199	27.767	42.972	31.074	19.877	115.831	98.272	9.17	64.838	17.627	105.632	24.405	83.761	Chaperone DnaJ-domain superfamily protein
Phvul.010G126700.6	3.902	0	4.152	6.545	54.024	7.89	9.31	9.895	34.453	13.721	15.299	48.205	0	12.547	3.011	26.955	25.635	23.125	0	13.782	9.414	20.742	13.644	26.893	15.381	6.116	3.551	12.55	17.149	29.365	0	0	6.341	25.745	9.787	19.61	Chaperone DnaJ-domain superfamily protein
Phvul.010G126700.2	1068.289	390.505	677.225	438.368	2540.466	1304.03	934.595	403.026	1444.713	1309.1	2469.647	1447.567	527.64	400.737	231.523	523.062	986.953	2157.18	733.414	413.644	469.595	1803.673	828.459	2353.174	548.662	246.406	510.902	503.431	912.716	1642.187	968.623	492.961	420.238	1771.134	841.445	2344.092	Chaperone DnaJ-domain superfamily protein
Phvul.010G126700.5	24.567	18.073	47.039	22.537	35.228	17.803	1.845	9.169	102.965	68.174	219.867	84.264	1.884	9.73	14.608	17.382	20.073	40.445	6.769	6.959	15.088	69.413	22.568	104.876	4.402	7.297	52.752	66.35	14.517	64.187	14.411	4.438	16.577	108.948	34.702	158.483	Chaperone DnaJ-domain superfamily protein
Phvul.010G126700.1	96.664	114.206	112.81	97.226	456.176	136.447	113.222	61.514	131.092	191.537	239.939	272.418	74.76	98.68	70.048	121.814	213.369	273.894	67.132	70.882	82.8	285.292	129.89	368.296	40.699	38.226	55.881	138.727	84.002	330.378	81.612	63.099	22.25	281.132	78.542	500.171	Chaperone DnaJ-domain superfamily protein
Phvul.010G126700.4	54.704	16.308	24.528	21.559	209.304	91.696	27.059	15.277	97.198	64.904	216.663	95.384	46.234	11.029	14.051	46.098	79.105	120.931	29.36	3.709	15.3	116.4	60.978	96.214	20.089	17.09	31.025	21.207	54.784	137.632	38.184	19.903	24.364	135.194	15.123	137.458	Chaperone DnaJ-domain superfamily protein
Phvul.010G126800.2	483.812	255.05	258.168	222.98	242.883	147.211	562.678	380.831	189.837	191.332	227.972	162.366	425.104	341.324	348.119	201.905	193.133	183.852	511.363	307.487	221.26	209.851	315.323	168.519	482.103	268.495	361.827	234.82	245.811	141.259	525.802	339.985	233.957	150.04	219.134	114.824	NADH:ubiquinone oxidoreductase intermediate-associated protein 30
Phvul.010G126800.1	65.291	30.95	35.832	31.02	53.117	41.789	63.601	58.169	32.163	33.671	7.028	14.634	60.849	37.856	28.998	48.097	51.905	68.148	71.605	36.518	20.74	80.17	42.423	39.481	38.111	25.721	25.173	47.18	50.354	13.768	32.261	26.382	17.043	39.96	20.276	33.116	NADH:ubiquinone oxidoreductase intermediate-associated protein 30
Phvul.010G126900.1	0	0	0	0	0	0	0	0	0	0	0	0	0	0	0	0	0	0	0	0	0	0	0	0	0	0	0	0	0	0	0	0	0	0	0	0	cytochrome P450, family 704, subfamily B, polypeptide 1
Phvul.010G127000.1	0	0	0	0	0	0	0	0	0	0	0	0	0	0	0	0	0	0	0	0	0	0	0	0	0	1	0	0	0	0	0	0	0	0	0	0	SAUR-like auxin-responsive protein family
Phvul.010G127100.1	489	297.132	116	180.105	158	172	351	333.103	86	167	80	194	620	272	331.126	107	190.502	201	274	287	225	156	366.003	138	365	244.002	176.525	196	260	147	235	337.736	168.067	223	187	152.003	#NA
Phvul.010G127200.1	267	251	306	344.24	382.01	383	219.003	242	301.372	282	416.98	422	246.984	258	279.055	334	335.856	476	159.002	301.003	261	355.001	349.097	405.063	227	245.014	255	350.018	279.152	476	146	312	300	318	377.018	388	DNA binding;DNA-directed RNA polymerases
Phvul.010G127300.1	2143.789	1451.283	1233.796	1306.013	1146.002	1077.027	2280.993	1623.467	1012.072	991.091	1068.958	1034	2205.999	1573.772	1712.402	1116.998	1531.217	1195.742	2204.152	1677.981	1350.113	991.712	1666.7	1009	2187.635	1335.65	1522.502	1322.756	1352.954	1166.026	1987.985	1620.13	1399.354	979.506	1256	1035.132	oligouridylate binding protein 1B
Phvul.010G127400.1	4793.895	1081.232	1067.445	823.772	1202.336	962.243	5076.286	1546.977	1360.444	1167.927	1698.11	1425	3244.978	1676.71	2738.343	741.583	1139.991	1281.7	10430.74	2222.863	969.914	1242.195	1979.148	1682.302	4431.838	1613	1080.836	1351.091	1292.809	995.338	9239.238	1654.199	1315.327	1450.428	1886.476	1669.597	jasmonate-zim-domain protein 6
Phvul.010G127500.1	0	1	0	0	0	0	0	0	1	0	0	5	0	0	5	0	1	0	2	4	2	2	2	0	0	1	0	1	0	0	2	1	1	1	0	0	Leucine-rich repeat protein kinase family protein
Phvul.010G127600.1	1798.384	1815.247	1534.205	1417.127	920.01	1100.102	1774.36	1807.517	1479.186	1097	1460.648	1436.435	1344.96	1591.014	1985.89	1090.572	1073.456	1157.904	2109.045	1409.028	1783.975	1126.203	1408.732	1110.867	1743.82	1772.383	1642.276	1322.409	1249.24	1273.342	2357.698	1644.36	1962.325	1469.013	2098.779	1434.525	exocyst subunit exo70 family protein D1
Phvul.010G127700.1	2478.931	554.573	599.966	815.447	721.018	670.706	1027.321	781.052	694.464	609.095	549	690	2683.52	824.616	267.969	871.492	302	800.659	992.037	214	278.009	871.89	335.013	830.5	2593.393	617.146	347	617.002	370	642.046	558	427	243.135	713.51	257.001	567.078	Lung seven transmembrane receptor family protein
Phvul.010G127800.1	638.175	393.814	226	198.904	288.728	254.09	290	390.899	256	240.722	230.992	240	598.119	460.852	242.024	265	313	312	240	275.567	281	321.479	346	309.005	539	281.964	234	238.995	294.621	226.951	214	335	262	280	254	251	Small nuclear ribonucleoprotein family protein
Phvul.010G127900.1	1118.335	627.3	465.001	406.013	502.144	465	586	639.6	577.806	452.055	563	465.254	933.606	741.282	560.802	440.007	448.001	499.182	619.988	441.001	527	591.73	612	546.64	965	560.403	503	534.005	533.316	404.003	468	515	653.159	517	639.02	495.997	Small nuclear ribonucleoprotein family protein
Phvul.010G128000.1	0	0	0	0	1	1	0	0	0	0	0	0	1	0	0	0	1	0	0	1	0	1	0	2	0	0	0	0	0	0	0	0	0	0	0	0	#NA
Phvul.010G128100.1	247.206	46.512	89.378	32.751	89.707	52.711	140.826	42.318	66.305	37.715	103.926	39.221	181.153	50.949	221.409	5.738	109.389	34.566	158.247	26.866	137.373	29.823	201.131	47.205	200.692	47.622	167.025	50.126	160.582	30.28	131.319	33.106	165.515	56.066	122.731	23.046	Nucleoside diphosphate kinase family protein
Phvul.010G128100.2	32.308	44.488	16.622	25.249	2.576	21.289	34.174	42.682	18.695	21.285	16.074	24.779	19.847	66.051	34.581	46.262	23.611	49.437	11.913	35.134	20.627	52.177	22.473	45.795	28.193	42.378	20.975	37.874	52.418	20.732	26.681	28.894	20.522	46.934	33.364	40.954	Nucleoside diphosphate kinase family protein
Phvul.010G128200.2	20.093	0	18.861	0	21.925	0	5.135	0	0	0	9.912	0	0	0	5.882	0	10.49	0	0	3.298	7.683	0	11.517	0	3.917	0	18.003	7.638	9.704	0	8.214	0	3.742	0	19.068	0	#NA
Phvul.010G128200.1	204.632	57	227.474	206.195	218.075	235	213.865	76	376.002	335	199.093	293.592	294.243	71	141.118	123	186.564	181.876	193.756	166.868	244.334	242.769	284.483	181	262.083	57	197.018	152.378	186.375	174	176.786	83	291.922	276	163.932	197.653	#NA
Phvul.010G128300.2	440.924	645.067	364.864	210.282	225.431	308.321	548.013	467.732	427.003	109.857	435.982	280.07	540.242	579.758	732.226	137.82	424.303	369	674.383	717.972	619.484	276.872	515.472	163.16	601.001	515.441	571.914	261.654	385.874	210.192	1019.525	512.659	655.517	356.066	548.754	132.285	Mono-/di-acylglycerol lipase, N-terminal;Lipase, class 3
Phvul.010G128300.1	182.934	25.933	0	69.718	73.581	45.715	239.117	147.292	0	185.297	0	95.491	74.907	19.885	30.467	102.18	103.144	0	419.961	112.368	64.683	0	46.836	127.818	0	0	0	112.356	86.295	89.814	71.582	226.434	0	0	98.62	216.715	Mono-/di-acylglycerol lipase, N-terminal;Lipase, class 3
Phvul.010G128400.1	2669.492	1720.092	1081.061	844.433	984.94	936.072	2439.132	1879.224	951.017	1192.865	1263.543	930.272	2608.177	1903.784	1016.472	1172.874	1240.001	1106.463	1786.011	1598.163	902.94	1705.466	1115.203	1466.183	3504.346	1600.995	730.451	912.045	1332.398	966.813	2364.957	1866.686	747.884	1465.877	1200.376	1473.231	Protein of unknown function (DUF1677)
Phvul.010G128500.1	763	867.049	629.745	514	528.065	520.009	762.808	827.816	542.971	445.911	627.002	467	766.443	816.407	637.664	453.092	559.808	535.3	878	831.302	753.15	454	565.999	529.557	987.127	886.407	595.032	577.832	547.934	535.08	818.517	841.176	684.008	564.254	703.146	547	cation calcium exchanger 4
Phvul.010G128600.1	4421.715	4333.03	10035.167	8147.414	5559.392	6061.473	2981.341	4690.393	5683.943	5845.353	6682.155	5888.624	6041.264	3690.555	8104.918	7761.131	8297.008	6740.79	3631.697	4421.827	9135.465	5574.691	5979.117	5457.091	8445.02	4273.081	11018.656	9652.871	6716.543	7320.632	2854.432	5793.063	10594.935	7194.266	9205.749	7341.193	Subtilase family protein
Phvul.010G128700.1	9	2	1	1	1	0	35	2	0	1	1	0	3	1	14	1	0	0	36	6	0	1	0	0	8	3	2	2	12	1	36	1	3	2	3	0	#NA
Phvul.010G128800.1	5005.513	18391.948	670	660.336	663.715	788.461	20534.141	15359.595	850.146	971.227	849.996	1263.042	2602.913	22937.608	2743.922	410.858	866.752	1218.051	28671.684	16320.401	984.747	935.062	759.944	913.547	3841.832	24813.251	837.999	1908.505	2045.371	842.121	29813.953	15175.212	1036.641	1440.927	1231.035	1181.578	lipoxygenase 3
Phvul.010G128900.1	903.113	2098.648	1120.781	667.98	398.117	300	1587.81	1674.014	641.956	928	1521.525	804	578.147	2490.817	17934.248	360	666	518	3826.632	2663.256	2303.146	1094.034	1163.002	395	805.997	3479.003	4627.109	489.005	9437.733	1281.252	2756.29	2500.183	2016.068	1340.031	3399.407	473.006	Cytochrome P450 superfamily protein
Phvul.010G129000.1	112	1135.423	156.023	113	71	65	1758.485	1476.001	283	342	265.992	186	55.039	1329.243	975.45	33	88	175.002	1390.469	1912.862	241	300.287	102	52	63	1582.987	200	130	649.269	283.036	2110	2060.213	243	521	325.222	127	Protein kinase superfamily protein
Phvul.010G129100.1	13529.062	15031.756	7489.684	3318.897	5996.874	4646.047	23738.334	14294.054	7115.314	5258.695	6815.016	5069.228	17461.831	13508.659	12465.387	3121.594	8512.786	4370.837	25440.742	19747.548	9381.738	4080.674	6424.767	4100.553	22500.571	16747.924	10548.223	4523.516	9522.843	4012.704	27160.957	16504.922	9369.734	5694.484	10080.932	5024.215	RELA/SPOT homolog 3
Phvul.010G129200.1	311	281	274.854	177	72	120	150.985	162	337	244	166	195	77	186	145	238	56	118	518	83	119	459	97	230	127	167	146	319	96	132.969	315	149	183.543	386	232	228.071	#NA
Phvul.010G129300.1	660.26	931.488	552.154	367	450.071	462.007	887.058	810.336	509.01	422	526.192	430.006	648.001	796	681.728	346.993	605.429	426	876.672	1038.595	763	417	735.064	368	767	734.9	637.902	444	577.001	392	875.841	906.442	747.989	478	753.428	418.001	E3 Ubiquitin ligase family protein
Phvul.010G129400.1	1	10	0	0	0	0	14	13	0	0	0	0	1	14	1	0	3	0	28	9	0	0	0	0	2	9	0	0	0	0	21	6	0	0	0	0	GRAS family transcription factor
Phvul.010G129500.1	235	559	98	66.009	60	57	352	623.266	51	74	68	46	186	549.72	183.652	65	79	60	411	751.359	103	45	109.147	38	250.996	574.657	115	74	146.176	60	445.022	670.156	84	44	94	34	Cox19-like CHCH family protein
Phvul.010G129600.1	0	0	0	0	1	0	0	0	0	0	0	0	0	0	0	0	0	0	0	0	0	0	0	0	0	1	0	0	0	0	0	0	0	0	0	0	germin 3
Phvul.010G129700.1	0	0	0	0	0	0	0	0	0	0	0	0	0	0	0	0	0	0	0	0	0	0	0	0	0	0	0	0	0	0	0	0	0	0	0	0	germin 3
Phvul.010G129800.1	0	0	0	0	0	0	0	0	0	0	0	0	0	0	0	0	0	0	0	0	0	0	0	0	0	0	0	0	0	0	0	0	0	0	0	0	germin 3
Phvul.010G129900.1	2307.301	539	4801.236	6523.313	6276.085	4360.684	699.976	237	4271.581	4384.74	6093.343	3437.608	651	690.848	54	8039.222	112	6101.688	117	58	125.657	8536.44	524	10918.98	897.11	1258.035	396.046	2123.558	2218.74	7916.004	109	90	67.753	4880.972	339	9513.744	germin-like protein 1
Phvul.010G130000.1	0	0	0	0	0	0	3	0	0	0	0	0	0	0	0	0	0	0	7	0	0	0	0	0	0	0	0	0	0	0	9	0	0	0	0	0	growth-regulating factor 5
Phvul.010G130100.1	392.481	185.133	259	189	176	171	600.325	322.091	396.703	224	350	388	318.655	231.042	204	196	116	206	722	344	215.185	221.036	275.275	213.082	455.45	319.004	157.011	145.002	229.283	248	981.503	249.215	242	273.025	275.006	178	hydroxyproline-rich glycoprotein family protein
Phvul.010G130200.1	79405.045	33269.206	5	2	4	3	51824.372	52561.644	5	7	8	22	79739.387	45643.227	20	6	28	9.015	38251.005	45870.03	29	2	36.998	7	77958.825	29521.241	15.01	4	13	2	42974.04	50735.01	17	6.027	34.003	5.793	Integrase-type DNA-binding superfamily protein
Phvul.010G130300.1	138.226	77	116.023	84	165	128	219	126	157	130	153	106	152.998	71	114.005	120.014	145.035	110	222	118	144	162	171.141	136	125.982	61	122.005	127	127	87	237.008	115	132.008	148.568	149	112	Ubiquitin-like superfamily protein
Phvul.010G130400.4	0	0	0	0	0	0	0	0	0	0	0	0	0	0	0	0	0	0	0	0	0	0	0	0	0	0	0	0	0	0	0	0	0	0	0	0	#NA
Phvul.010G130500.1	0	0	0	0	0	0	0	0	0	0	0	0	0	0	0	0	0	0	0	0	0	0	0	0	0	0	0	0	0	0	0	0	0	0	0	0	myb domain protein 7
Phvul.010G130600.1	0	0	0	0	0	0	0	0	0	0	0	0	0	0	0	0	0	0	0	0	0	0	0	0	0	0	0	0	0	0	0	0	0	0	0	0	Duplicated homeodomain-like superfamily protein
Phvul.010G130700.1	855	839	364	358	380	401	675	771.185	356.26	426.024	440	422	739.008	826.419	637.466	342.108	519	444.8	766.028	851.734	697.264	364.037	610.896	361	757	690.003	476	427.01	503	457	725.772	774	693	429	618	440	Transcription initiation factor TFIID subunit A
Phvul.010G130800.1	2780.068	2060.241	1727.357	1527	1643.363	1589.249	2450.896	2268	2062.222	2108.281	1850.043	2089.403	2799.033	2146.875	2297.564	1594.256	1903.721	1723.035	2586.176	2462.799	2405.996	1789.505	2151.527	1760.196	2358	2056.819	2111.815	1876.683	1672.092	1667.052	2409.954	2287.322	2263.965	2181.651	2299.042	1840.587	P-loop containing nucleoside triphosphate hydrolases superfamily protein
Phvul.010G130900.2	457.593	350.559	313.625	240.262	530.538	423.845	396.514	345.338	659.154	519.791	688.24	442.256	327.665	367.347	389.793	291.693	570.361	479.039	420.314	376.399	667.316	617.534	582.039	514.334	464.458	309.119	323.871	353.158	486.099	414.227	463.617	402.509	829.691	665.119	709	510.889	ELF4-like 4
Phvul.010G130900.1	51.852	38.482	55.034	14.738	178.507	146.155	64.904	26.579	258.792	144.978	129.249	154.744	58.657	35.205	61.432	57.326	143.282	83.961	53.686	43.666	137.652	238.254	146.893	149.354	32.542	30.881	45.129	63.862	104.901	112.788	44.383	37.616	159.442	263.136	117.001	136.602	ELF4-like 4
Phvul.010G131000.1	7	7	10	9	12	11	3	5	4	10.998	7	9	7	3	3	8	11	6	9	7.059	6	7	8.998	5	7	11	2	4	10	10	3	1	4	6	6	5	DNA-directed RNA polymerase family protein
Phvul.010G131100.2	0	0	0	0	0	1	0	0	1	0	0	1	0	0	0	0	0	1	0	1	0	0	0	1	0	0	0	1	0	0	0	0	0	0	1	1	cytochrome P450, family 88, subfamily A, polypeptide 3
Phvul.010G131200.1	12.013	6.61	13.092	12.691	13.236	7.885	10.349	16.348	17.784	24.811	22.183	22.49	9.897	15.732	12.428	14.802	16.816	13.667	9.193	3.339	14.107	21.279	20.531	13.944	11.382	3.08	11.966	12.714	13.033	16.902	5.125	4.283	13.038	18.502	10.95	11.271	Disease resistance protein (TIR-NBS-LRR class) family
Phvul.010G131300.1	1212.03	994.004	533	507.002	509	529	851.068	845.024	506	550	531	527.014	1073.968	1071.377	857	495.024	604	660.144	838	861.2	793.035	551	736.196	511.146	1026	925.998	742.388	671.678	702	485	817.109	846.761	644.999	598.083	694	503	P-loop containing nucleoside triphosphate hydrolases superfamily protein
Phvul.010G131400.4	0	0	0	0	0	0	0	0	33.173	70.214	91.82	0	67.56	0	0	0	0	0	0	0	65.879	38.157	64.882	0	24.496	0	62.631	0	0	0	5.288	57.085	0	0	0	0	TRF-like 6
Phvul.010G131400.3	46.086	19.935	38.663	0	4.539	5.981	46.761	31.1	0	0	0	51.706	0	25.835	14.146	13.874	61.896	28.887	26.422	51.639	0	0	0	19.085	0	22.438	0	25.119	98.021	17.421	0	0	29.949	12.689	54.207	18.792	TRF-like 6
Phvul.010G131400.2	219.412	140.41	256.76	121.348	383.621	302.92	307.677	134.923	378.351	223.662	303.211	279.931	146.212	178.256	288.386	167.955	356.531	186.898	80.772	175.317	341.249	285.287	478.535	337.922	141.318	130.115	255.651	203.586	301.561	209.71	144.784	213.883	298.793	281.406	355.984	236.607	TRF-like 6
Phvul.010G131400.1	413.522	401.645	338.579	300.654	500.299	340.094	235.932	376.977	414.501	339.429	391.125	352.363	513.205	309.936	408.103	365.171	603.56	512.221	196.806	312.225	544.512	409.555	653.712	394.555	275.186	218.488	528.816	351.237	455.444	346.982	171.928	377.072	528.548	521.805	640.81	437.577	TRF-like 6
[truncated: 35,209 more rows]
