# Supplementary material for: Transcriptomic dataset of Phaseolus vulgaris leaves in response to the inoculation of pathogenic Xanthomonas citri pv. fuscans and its type III secretion system-defective mutant hrcV
Source: Data Brief. 2024 Sep 21;57:110938. doi: 10.1016/j.dib.2024.110938 (PMC11492091; doi:10.1016/j.dib.2024.110938)
Supplement: Supplementary file 2 — Table S2. TMM normalised count table of mapped reads from the 36 samples using Salmon algorithm (TPM.txt). [file mmc2.txt]

Name	FL_24_4885_rep1	VZ_24_4885_rep1	FL_24_hrcv_rep1	VZ_24_hrcv_rep1	FL_24_Mock_rep1	VZ_24_Mock_rep1	FL_48_4885_rep1	VZ_48_4885_rep1	FL_48_hrcv_rep1	VZ_48_hrcv_rep1	FL_48_Mock_rep1	VZ_48_Mock_rep1	FL_24_4885_rep2	VZ_24_4885_rep2	FL_24_hrcv_rep2	VZ_24_hrcv_rep2	FL_24_Mock_rep2	VZ_24_Mock_rep2	FL_48_4885_rep2	VZ_48_4885_rep2	FL_48_hrcv_rep2	VZ_48_hrcv_rep2	FL_48_Mock_rep2	VZ_48_Mock_rep2	FL_24_4885_rep3	VZ_24_4885_rep3	FL_24_hrcv_rep3	VZ_24_hrcv_rep3	FL_24_Mock_rep3	VZ_24_Mock_rep3	FL_48_4885_rep3	VZ_48_4885_rep3	FL_48_hrcv_rep3	VZ_48_hrcv_rep3	FL_48_Mock_rep3	VZ_48_Mock_rep3	Annotation from Phytozome (arabi-defline)
Phvul.L001612.1	4.810499	4.357999	1.537673	1.29266	1.036841	1.131809	5.276467	5.198509	1.603923	1.546548	1.448104	0.60402	8.39335	4.912412	3.969837	1.457986	1.564353	1.348327	4.508381	5.285447	2.607348	1.489808	1.787784	1.101179	3.236933	6.12413	2.264498	1.866932	1.674229	0.946015	4.332452	4.548469	1.900642	1.459171	1.378384	1.296181	BREAST CANCER 2 like 2A
Phvul.010G000100.2	0	0	0	0	0.139014	0.206905	0.877991	0	0	0.254713	0	0	0	0	0.405763	0	0	0	0.786104	0.093529	0.318706	0.11828	0.857655	0	0	0	0.303146	0	0	0	0.511364	0.084412	0.292705	0.291449	0	0.107135	#NA
Phvul.010G000100.1	0.249589	1.637234	0.143733	0.809431	0.220264	1.247711	0.285001	1.351555	0.236565	1.565362	0.413225	2.566407	0.316859	1.270618	0.214777	0.835695	0.941658	0.892292	0.552012	1.943883	0.840288	1.199263	0.411178	1.315785	0.145433	1.915849	0.192926	0.70087	0.406987	1.044271	0.135098	1.985014	0.611094	1.672655	0.496685	0.991068	#NA
Phvul.010G000200.1	0.257407	3.151323	0.213965	0.107433	0.14698	0.136777	3.682283	0.546974	0.287094	0.246923	0.139436	0.113533	0.115466	1.876439	0.252575	0.142677	0.35193	0.072446	3.160929	1.591119	0.218949	0.30751	0.035676	0.175465	0.172058	2.638096	0.397779	0.794612	0.211744	0.072765	3.291397	1.596376	0.204897	0.357744	0.069368	0.175721	Homeodomain-like superfamily protein
Phvul.010G000300.2	20.408535	0.781667	2.346557	3.820375	9.922508	11.73153	2.180474	2.822581	8.212896	7.34961	6.451897	13.494249	8.466751	3.169669	2.83357	2.571814	4.404204	18.81917	28.268849	0.692379	1.336534	9.381806	4.845134	19.673017	10.298138	3.444811	2.039966	8.698398	2.142541	9.825514	25.350071	1.664258	2.374427	11.320274	4.65038	17.923476	2-oxoglutarate (2OG) and Fe(II)-dependent oxygenase superfamily protein
Phvul.010G000400.1	0	0	0	0	0	0	0	0	0	0	0	0	0	0	0	0	0	0	0	0	0	0	0	0	0	0	0	0	0	0	0	0	0	0	0	0	Domain of unknown function (DUF313)
Phvul.010G000500.2	100.428213	95.037036	40.926406	39.558404	46.89994	43.986823	124.361242	111.235259	47.562407	50.655708	52.736908	51.89672	104.175231	112.712461	62.214107	43.212203	59.692214	51.330667	135.839068	127.594054	63.043138	57.744662	62.016176	46.172748	98.450747	84.175757	49.543665	55.611214	59.071905	36.285821	124.34481	113.785203	60.841123	59.640389	72.667813	44.720081	alfin-like 1
Phvul.010G000500.1	27.815949	23.562981	12.646985	9.959592	9.189408	7.538846	24.091195	28.614183	8.826002	10.697991	10.654729	12.607289	25.815078	21.622417	19.778055	9.578591	11.068609	9.502288	24.265275	30.520511	15.390869	12.516611	17.624338	8.517951	18.955245	21.899367	13.069265	12.340759	11.681053	11.385534	28.417413	27.810522	13.027717	9.923004	11.077754	9.210639	alfin-like 1
Phvul.010G000600.1	42.73503	27.597983	26.82402	23.886409	28.626471	21.191852	22.322139	26.018362	32.23455	26.441797	27.683188	25.152164	40.037049	28.615613	25.64815	26.32954	23.468253	27.702103	20.488353	21.891639	29.103302	30.119116	26.928294	27.103315	39.539883	23.553562	28.573039	30.330872	23.96935	20.84004	18.208666	24.209809	31.111439	29.23573	30.374986	22.323863	DNAJ heat shock family protein
Phvul.010G000700.3	0.21151	0	0.111054	0.209953	0.642576	0.264511	1.313115	0.790402	0.741261	0.228317	0.08392	0.259286	0.635086	0.095612	0.299443	0.261477	0.590816	0.123315	0.689852	1.363365	0.893919	0.358668	0	0.29406	0.216911	0.370984	0.3241	0.538633	0.230967	0.830081	1.215583	0.399763	0.497362	0.282662	0.268477	0.180771	HEAT repeat-containing protein
Phvul.010G000700.1	2.416915	2.325489	1.27409	0.809205	0.994452	1.364507	3.177786	1.473636	0.902977	1.284195	1.651444	2.196377	2.271247	1.602693	1.309192	0.671731	1.838098	1.525581	3.110049	4.226713	3.177939	1.922223	2.144911	1.095952	1.256637	1.489547	1.600261	1.471735	2.395322	1.193173	2.397042	2.43345	1.32084	1.577587	1.465955	1.393471	HEAT repeat-containing protein
Phvul.010G000700.2	7.472576	5.932576	2.79625	3.136431	3.517527	3.512635	8.229185	7.193754	3.883496	4.292181	2.507122	4.559058	7.591388	5.343558	5.642731	3.247718	3.962168	4.530134	6.015211	8.51974	3.769533	3.445299	5.499222	5.008011	3.528892	4.608882	4.910791	3.681205	2.971933	3.874105	6.730734	7.917002	3.851539	5.29152	4.895216	3.911373	HEAT repeat-containing protein
Phvul.010G000800.1	0	0	0	0	0	0	0	0	0	0	0	0	0	0	0	0	0	0	0	0	0	0	0	0	0	0	0	0	0	0	0	0	0	0	0	0	#NA
Phvul.010G000900.1	2.779718	0.819299	41.057116	54.889369	16.432057	30.762506	2.492872	0.958316	27.615467	44.783733	16.089107	21.022918	7.779436	1.875288	19.974076	91.079663	20.294199	19.394066	1.238704	2.042953	22.631429	71.85986	27.41656	34.927133	6.405242	2.372169	38.970045	52.277313	19.575174	37.214252	0.767057	2.322495	24.997183	30.922554	12.346321	26.287668	Rhodanese/Cell cycle control phosphatase superfamily protein
Phvul.010G001000.1	0.390268	0	0	0	0	0	0.383379	0	0	0	0.178649	0	0	0	0.370316	0	0	0	0.759226	0.540319	0	0	0	0	0	0	0	0	0	0	0.185899	0.175959	0	0	0.182819	0	#NA
Phvul.010G001100.7	0	0	0	0	0	0	0	0	0	0	0	0	0	0	0	0	0	0	0	0	0	0	0	0	0	0	0	0	0	0	0	0	0	0	0	0.590139	SGNH hydrolase-type esterase superfamily protein
Phvul.010G001100.6	0.187026	0	1.358019	0.799565	0.838199	2.007624	0.549038	0.945693	3.160907	1.746969	1.683885	2.596023	0.899659	0	1.319193	2.794676	0.890526	1.928409	0.316183	0	1.511212	1.444362	3.01322	0.725419	0.446856	0	1.927567	2.305173	0.965844	1.017488	0	0	2.421595	1.589172	2.167447	1.663272	SGNH hydrolase-type esterase superfamily protein
Phvul.010G001100.5	1.54344	0	5.42464	8.856377	12.350388	10.542299	1.11658	0	10.118145	15.808099	6.004371	8.688411	2.332682	0.756649	8.449331	15.079283	11.549572	11.963996	0	0	11.768525	18.601659	13.644403	10.401019	2.170583	0	13.969951	10.269843	11.88092	12.304764	1.215243	0	6.498192	16.574234	6.43753	9.416773	SGNH hydrolase-type esterase superfamily protein
Phvul.010G001100.4	0	0	0	3.597137	0	0	0	0	0	0	0	0	0	0	0	2.154854	0	1.528796	0	0	1.176646	0	0	0	0	0	0	0	0	0	0	0	0	0	0	1.265887	SGNH hydrolase-type esterase superfamily protein
Phvul.010G001100.3	0.968	0	1.105154	0	2.600879	3.325516	1.579252	0	4.186604	8.116893	2.306128	5.016898	0.270937	0	3.282398	1.087157	4.893187	1.29793	1.180556	0	2.597926	7.549629	3.737733	1.850135	1.119718	0	4.594613	2.74329	1.583053	2.993186	0	0	6.945537	4.141345	0.791664	0.677732	SGNH hydrolase-type esterase superfamily protein
Phvul.010G001100.2	3.948246	0.856152	7.54559	7.655635	10.339133	12.192998	0.416496	0	6.710647	12.517329	7.255259	7.861435	4.158745	0.966692	8.871845	9.192244	9.823835	6.174503	0.686786	0	7.037073	22.65792	10.947698	11.717349	1.348566	0.346687	9.240973	18.799239	6.878722	8.48714	0	0	10.440182	17.795841	9.009495	11.188434	SGNH hydrolase-type esterase superfamily protein
Phvul.010G001100.1	5.573958	2.222843	31.173927	32.554151	27.925214	24.723763	1.781226	0	36.122387	47.520161	19.734023	30.115462	13.214684	0.863345	27.065984	52.075405	35.733385	24.691408	0	1.908532	42.732584	64.473212	43.993919	38.169479	6.196154	0.604921	46.168765	48.508781	24.697581	35.283611	0.361822	2.345692	28.853118	52.669862	28.080162	37.745973	SGNH hydrolase-type esterase superfamily protein
Phvul.010G001200.1	43.610041	48.102423	20.85308	19.15535	21.904824	22.073631	64.979095	40.465076	19.729189	21.274704	19.423628	23.311488	41.244686	57.04906	24.16445	21.778441	21.780184	23.108104	59.145608	48.184956	23.183469	24.196805	24.562692	22.118617	34.307142	53.187726	22.789628	22.016522	20.910998	21.432581	58.615266	41.486724	19.01684	22.930718	19.412627	20.781056	LMBR1-like membrane protein
Phvul.010G001300.1	0.6049	0.477733	1.839179	1.898065	0.535403	1.470436	0.247323	0.253868	0.437717	0.798181	0.561159	2.036751	0.524985	0.45907	0.984187	1.742308	0.974849	1.272616	0.461427	0.325722	0.861329	1.160616	1.080972	1.381799	0.302515	0.499605	1.790887	1.853696	0.759487	1.79466	0.089702	0.14592	1.031023	1.525132	1.405876	0.949514	UDP-glucosyl transferase 85A7
Phvul.010G001400.2	13.321896	5.937824	6.228342	6.707271	6.470296	5.340295	6.033468	5.356055	7.273784	6.245654	7.029477	6.634726	10.05065	5.299045	8.208064	4.931158	7.664106	6.495246	7.595817	3.650308	12.122473	6.820694	11.151212	5.988998	9.536904	3.879344	7.812187	9.415827	8.3697	5.59209	4.82434	5.358048	10.224203	7.425845	10.192164	4.491948	S-adenosyl-L-methionine-dependent methyltransferases superfamily protein
Phvul.010G001500.1	13.934185	4.344381	58.216298	53.273977	55.71851	30.270349	6.023808	0.82414	47.325032	41.969729	46.047926	40.357189	20.21103	4.876241	38.68038	65.064855	48.375691	40.66081	2.069486	0.593815	37.057598	50.672791	37.411349	35.048343	11.961156	2.77362	67.806848	60.06037	37.829734	36.273711	1.71209	0.572202	32.981975	43.762028	41.440442	23.631569	cation exchanger 3
Phvul.010G001500.2	0	0	0	0	4.924503	0	0	0	0	0	0	0	0	0	0	0	0	0	0	0	0	0	0	0	0	0	0	0	1.278724	0	0	0	0	0	0	0	cation exchanger 3
Phvul.010G001600.2	0	0	0.183995	0.092712	0.096903	0.093756	0.404602	0.086631	0.286708	0.189088	0.196369	0.204541	0.105501	0.279974	0.184833	0.181006	0.094085	0.38361	0	0.09165	0.097902	0.091935	0.194542	0.093363	0.09738	0.176962	0.100157	0.380993	0.094389	0.181429	0	0.089512	0.283576	0.387642	0.192617	0.188279	#NA
Phvul.010G001700.1	5.450676	3.213662	3.126339	4.661741	3.869547	3.478469	2.083827	2.451376	2.994246	4.524479	3.301269	3.939451	5.403201	3.443772	3.604387	4.249508	2.764194	5.29501	3.64658	2.539729	2.692059	4.726059	4.04897	6.635127	3.381232	4.048013	3.252777	4.854185	2.564865	3.532118	3.285036	3.036371	2.59634	5.436542	2.475296	4.715537	Mitochondrial substrate carrier family protein
Phvul.010G001800.2	0.589655	0.287475	1.285476	0.192907	1.124918	1.678766	0.909472	0.314994	0.90535	1.01859	1.567231	1.795206	0.659808	0.337154	1.317489	0.52411	0.716466	1.117798	0.587076	0.542392	1.574727	0.857837	0.9888	1.007064	0.497286	0.270106	1.497082	0.94888	1.212126	0.697464	0.757059	0.373441	0.917764	1.066702	1.012419	1.373136	high mobility group B1
Phvul.010G001800.1	408.109333	266.937533	402.694419	316.513261	449.976246	374.479863	261.278584	172.096609	396.593745	420.987833	468.703827	407.242368	422.146273	286.813347	488.140704	375.396294	465.174822	403.000857	189.549773	185.351422	509.70319	409.654025	476.119981	398.443922	371.18606	251.084898	474.379833	419.148832	469.377647	364.647645	196.576764	209.251066	501.485483	426.417658	510.848006	382.014695	high mobility group B1
Phvul.010G001900.1	63.207517	19.2979	108.791707	93.793896	170.111806	104.83858	37.468157	9.979178	153.625194	119.650205	160.550738	123.365654	60.628827	23.370682	75.504154	103.013484	124.098435	124.876129	21.938019	10.523996	113.222352	113.071542	127.124372	149.705538	51.32131	15.423544	112.406934	100.917779	111.17563	122.834893	22.744318	13.087256	138.412905	118.232448	135.372607	134.488224	pyridoxine biosynthesis 2
Phvul.010G002000.3	0	0	0	0	0	0	0.855699	0	0	0	0	0	0.317537	0.125097	0	0	0	0	0.612804	1.452548	1.223167	0	0.95428	0	0	0	0	0.254244	0	0.250146	1.109088	0.184548	0	0.462886	0.143006	0	RING/U-box superfamily protein
Phvul.010G002000.2	0	0	0	0.142161	0.855583	0.609004	0.192065	0	0.216318	0.150951	0.161398	0	0	0	0	0	1.040383	0.698228	0	0	0	0.381773	0	0	0	0	0	0	0.325422	0	0.814765	0	0.597677	0	0	0	RING/U-box superfamily protein
Phvul.010G002000.1	3.437804	1.277788	2.148882	1.242249	1.366782	1.188824	8.364813	1.134937	1.945861	1.246108	1.725817	2.081432	2.513056	1.057073	2.953155	1.11472	3.061238	0.898848	6.883859	1.555336	4.610763	1.149558	4.01159	1.583266	1.772136	0.548127	3.390969	2.625637	2.52925	1.121241	9.656653	1.506135	4.707313	1.846308	4.272737	1.150556	RING/U-box superfamily protein
Phvul.010G002100.1	366.042181	114.074522	2717.073978	3333.983135	2528.709226	3003.05542	120.879848	76.491305	2967.966771	2979.803196	2450.837333	2688.657609	699.467351	126.380399	1389.257688	3424.729806	2726.623997	2711.9999	58.835146	64.123613	2318.477247	2592.149599	2104.361484	2821.966755	534.211727	128.02726	2348.839123	2285.503601	2235.069538	3521.160563	27.955808	107.278597	2448.294986	2311.466732	1999.005272	2955.448396	light harvesting complex photosystem II
Phvul.010G002200.1	1.63444	8.82599	1.38177	1.199075	0.728544	1.131384	4.579298	5.70717	1.863096	1.522023	0.721159	0.964515	2.113254	10.784405	2.323762	1.294487	1.087463	1.602999	4.040228	12.184362	1.972961	1.554249	0.907901	0.814586	1.292302	14.752641	2.066705	1.619337	1.08695	1.012664	7.847933	9.176518	1.649033	1.623022	1.604008	0.761271	#NA
Phvul.010G002300.1	0	0	0	0	0	0	0	0	0	0	0	0	0	0	0	0	0	0	0	0	0	0	0	0	0	0	0	0	0	0	0	0	0	0	0	0	low-molecular-weight cysteine-rich 35
Phvul.010G002400.1	0	0	0	0	0	0	0	0	0	0	0	0	0	0	0	0	0	0	0	0	0	0	0	0	0	0	0	0	0	0	0	0	0	0	0	0	low-molecular-weight cysteine-rich 21
Phvul.010G002500.1	0	0.142985	0	0.145803	0.149984	0	0	0	0	0.292498	0	0.156974	0	0.144709	0	0.143052	0	0.446684	0	0	0	0.141579	0	0.288943	0	0	0	0.293567	0	0.148859	0.144807	0	0	0	0	0.145667	#NA
Phvul.010G002600.1	0	0	0	0	0	0	0	0	0	0	0	0	0	0	0	0	0	0	0	0	0	0.028588	0	0	0	0	0	0	0	0	0	0	0	0	0	0	Plant protein of unknown function (DUF247)
Phvul.010G002700.1	0	0	0	0	0	0	0	0	0	0	0	0	0	0	0	0	0	0	0	0	0	0	0	0	0	0	0	0	0	0	0	0	0	0	0	0	Plant protein of unknown function (DUF247)
Phvul.010G002800.1	111.337979	89.37878	49.92449	30.785821	32.266411	30.163052	110.916799	61.20265	34.57319	31.472457	43.14366	36.308811	113.481826	108.85393	92.876308	33.003691	60.351801	40.318777	131.34378	77.764997	64.435131	36.148708	56.458331	33.593904	136.709719	74.726034	77.163946	54.810022	64.781437	26.739882	132.795264	80.848189	66.844916	40.457434	64.219943	31.895668	Clathrin light chain protein
Phvul.010G002900.1	11.93538	4.342785	17.559716	14.514067	15.337561	13.764899	7.498685	1.873392	11.354647	11.130555	13.603489	12.165948	14.23483	4.710244	19.787421	18.763677	15.269319	14.177391	6.159601	2.544839	14.748681	12.186667	15.410822	15.240329	12.504553	2.872635	24.365592	17.933193	14.174594	12.197782	5.608029	2.409426	17.351794	12.94092	14.359913	14.156849	Carbohydrate-binding-like fold
Phvul.010G003000.1	0	0	0.028965	0	0	0.029891	0	0	0	0	0	0	0	0	0.029882	0	0	0.029603	0	0	0.029695	0	0	0	0	0	0	0	0	0	0	0	0	0	0	0	nitrate transporter 1.7
Phvul.010G003100.1	0	0	0	0	0.054337	0	0	0	0	0	0.10861	0	0	0	0	0.050979	0	0	0	0	0	0	0.053195	0.051953	0	0	0	0	0	0	0	0	0	0.053532	0	0	alpha 1,4-glycosyltransferase family protein
Phvul.010G003200.1	29.71311	8.095646	60.368345	64.437698	29.035664	48.701927	14.526906	6.863762	28.639388	30.966866	25.791692	24.075943	26.559526	10.258364	19.158784	62.977239	21.666855	30.305261	9.665567	8.040184	20.215257	30.154484	26.165188	31.864985	22.158899	8.430075	36.548761	41.213837	34.710714	41.550223	7.245689	7.137933	22.191977	27.030794	16.286362	29.105778	plastid-specific ribosomal protein 4
Phvul.010G003200.2	20.971022	3.651442	36.614042	55.076905	19.887897	50.615759	11.328802	4.817988	20.95599	23.105019	17.711669	23.765686	26.228416	7.517457	31.598685	67.857614	19.001023	15.843646	5.938552	0	15.449905	15.776303	23.729414	20.287954	26.893135	10.684661	18.62444	36.08411	23.743903	53.365699	6.209341	3.496823	25.107603	11.213268	12.226973	21.994335	plastid-specific ribosomal protein 4
Phvul.010G003300.1	2.642059	9.013352	2.075766	0.730261	0.920518	0.633807	67.645681	15.900801	2.732741	2.910036	4.613423	2.307055	2.013573	18.390856	27.329727	0.442967	1.145735	1.425926	60.595996	20.243504	3.984837	2.438131	3.487819	1.030185	2.401677	21.174483	5.448375	2.267521	15.995004	2.684317	72.883447	18.321546	3.061447	5.322967	8.685603	0.669012	Plant protein of unknown function (DUF247)
Phvul.010G003400.1	1.361919	67.045705	0	0.056548	0.177049	0.343481	63.794106	120.594599	0.169762	0.502733	0.696862	0.301925	0.680084	120.252777	1.918606	0	0.056491	0.285252	27.75831	164.99404	0.058099	0.334509	0.287189	0.224984	0.558635	171.090411	0.528918	0.232355	2.821763	0.44804	58.177996	108.599298	0.166295	0.514964	1.050201	0.283374	#NA
Phvul.010G003500.1	15.027021	18.553248	19.017307	23.827549	45.726397	60.140421	8.160042	19.399922	28.272453	28.942527	43.689882	24.364131	17.948951	13.149418	11.116108	26.349721	17.107547	20.995184	17.566825	12.103618	9.062419	18.484323	13.118829	17.408994	12.947132	13.246362	15.539612	13.606958	63.965823	16.57735	6.061997	5.135421	10.647987	14.215444	41.683383	16.718112	#NA
Phvul.010G003600.1	15.067093	2.53344	30.841903	38.005981	31.646423	25.338304	8.503534	2.783216	36.149373	38.035093	25.478985	44.102802	16.814117	2.505372	14.623905	36.661211	20.076777	32.255877	5.940594	2.216859	19.657902	44.371188	17.029305	31.490555	14.083906	4.357579	23.513859	28.819285	18.312644	35.834093	3.110135	1.727387	15.841407	43.702706	13.7677	33.090829	Transmembrane amino acid transporter family protein
Phvul.010G003666.1	0.200535	3.391549	0.658552	0	1.069628	0.666837	2.253555	2.558642	0.38427	1.101566	0.095853	0.606094	0.412421	2.717185	1.23913	0.092498	1.15646	0.194807	1.063783	5.670886	0.490246	0.372931	0.28832	0.283947	0.285726	4.514233	0.685567	0.581789	1.59523	0.287006	1.611966	4.57823	0.930653	0.291571	0.571557	0.285805	Major facilitator superfamily protein
Phvul.010G003732.1	0.703311	4.303242	0.336514	0	0.174604	0.335352	2.564027	3.938138	0	0.171881	0	0	0.367155	4.357704	2.620275	0	0.172296	0	1.538526	9.80254	0.349632	0.334814	0	0	0.170351	6.178512	0.350782	0	0.838393	0.168816	2.036531	5.825021	0.331119	0.347803	0.168347	0	#NA
Phvul.010G003800.1	0.274274	0.49759	1.868095	0.360746	2.310743	0.898835	0.365724	0.371272	1.348348	0.87463	1.302904	1.021896	0.786587	0.534068	1.33501	0.884777	1.956177	1.048268	0.148664	0.916249	1.608616	0.975758	0.969817	0.948552	0.320833	0.621451	1.453568	0.51497	1.290372	0.834343	0.252357	0.681336	1.241615	0.577691	1.055312	0.919392	Major facilitator superfamily protein
Phvul.010G003900.1	0.448621	0	2.214867	1.232139	3.468044	0.683472	0.226745	0	1.824239	1.217797	0.920318	2.940821	0.689463	0	1.26503	1.63342	2.638438	1.432583	0	0	2.822971	2.861217	2.244169	1.42013	0	0	2.643099	1.095711	1.065971	3.111414	0.220395	0	1.289031	1.301475	1.531267	0.82381	#NA
Phvul.010G004000.1	0.191792	0.057995	0.978201	0.294408	1.347073	0.582983	1.110235	0.235188	0.910476	0.362396	0.625641	0.670379	0.12596	0.10044	1.273436	0.317872	1.746579	0.569563	0.794919	0.431559	1.22703	0.661963	1.022117	0.645703	0.214206	0	1.217103	0.341276	1.131385	0.982649	1.194314	0.168438	0.721492	0.662129	0.59612	0.40688	Major facilitator superfamily protein
Phvul.010G004100.1	0	0	0	0	0	0	0	0	0	0	0	0	0	0	0	0	0	0	0	0	0	0	0	0	0	0	0	0	0	0	0.044724	0	0.045168	0	0	0	#NA
Phvul.010G004200.2	0.091435	3.896435	0.06027	0	0	0	2.011268	4.055987	0	0.342525	0.05105	0	0.483702	5.334963	0.486894	0	0	0.082731	1.300126	10.594346	0	0	0.125034	0	0.122734	5.470744	0	0.079295	0.604363	0.060584	1.791088	7.237664	0.325137	0.414985	0.196996	0	Major facilitator superfamily protein
Phvul.010G004300.1	0	0	0	0	0	0	0	0	0	0	0	0	0.046366	0	0	0	0	0	0	0	0	0	0	0	0	0	0	0	0	0	0	0	0	0	0	0	Major facilitator superfamily protein
Phvul.010G004650.1	16.529473	4.26851	50.78071	51.084344	29.641484	25.17003	2.940367	1.373799	21.6325	28.257855	27.84252	41.453791	16.511217	4.086789	15.86867	63.418328	17.391371	37.599817	1.328702	1.539542	3.741929	42.470302	12.499923	47.810535	11.486959	4.699769	31.743747	68.88602	16.427867	47.739166	0.573965	1.551887	4.376688	37.942328	12.682788	40.221471	glycerol-3-phosphate acyltransferase 6
Phvul.010G005000.1	8.619283	0	17.540854	23.254952	27.594098	20.706056	6.745261	0.461089	22.46387	32.671312	26.465738	34.792105	11.28572	0.24297	3.49902	32.818714	14.697875	26.8253	2.913536	0	9.531036	22.857564	9.355529	34.237297	8.265333	0.248618	12.331613	17.203692	9.775245	26.888825	2.672631	0	6.860609	33.566665	11.055203	33.053189	josephin protein-related
Phvul.010G005100.1	29.337563	3.267275	4.953096	7.045293	18.480969	8.841173	97.856322	3.127582	15.714956	10.795677	20.552174	11.925792	36.813667	2.543713	5.74458	4.993781	9.998412	5.007131	77.566178	1.27553	8.856962	9.816112	9.638162	7.047453	32.229275	1.722158	5.690858	5.309004	7.37456	9.076867	72.64891	1.57555	7.643486	11.260681	13.399572	14.999177	sulfoquinovosyldiacylglycerol 2
Phvul.010G005200.1	10.287385	14.735318	5.036061	5.490912	7.149913	3.741424	18.950147	9.56197	5.843689	4.452896	4.09542	21.1425	30.009283	8.479349	21.137348	3.126184	6.137418	2.389701	78.915966	5.457862	6.557641	5.331994	5.480119	3.192177	27.084844	19.446522	8.180899	2.169272	11.197304	5.265888	103.206813	8.522572	5.787913	2.46206	5.942997	5.271246	HXXXD-type acyl-transferase family protein
Phvul.010G005300.1	0.192186	0	0.120948	0	0.188448	0.061681	0.062898	0	0.061419	0.061208	0.061657	0.065036	0.26433	0	0.061061	0.119835	0.061167	0	0	0	0.186327	0.060179	0.2453	0	0	0	0.252023	0	0.301906	0	0.060356	0.058151	0.119015	0.187174	0.122544	0.061081	RING/FYVE/PHD zinc finger superfamily protein
Phvul.010G005400.1	0.23208	0.039404	0.415056	0.580494	0.37545	0.303967	0.35822	0.036892	0.221051	0.575443	0.368578	0.495637	0.329565	0.060758	0.502016	0.828297	0.17855	0.241781	0.183973	0.058073	0.265112	0.917728	0.099916	0.29577	0.15956	0.019069	0.41608	0.367952	0.41965	0.420995	0.256731	0.037823	0.217008	0.468666	0.140919	0.297788	RHO guanyl-nucleotide exchange factor 7
Phvul.010G005500.1	1.219244	0.788079	4.488995	1.665302	3.142436	0.646821	1.070482	0.366142	5.30584	0.767406	2.223731	0.408203	2.119307	0.530868	2.690374	1.29256	1.84332	1.179525	1.693194	0.128919	5.558384	0.90045	1.837534	1.03734	3.207811	0.532553	3.185081	0.271119	3.794975	0.776249	1.660141	2.905086	2.135126	0.789965	1.26496	0.902277	Bifunctional inhibitor/lipid-transfer protein/seed storage 2S albumin superfamily protein
Phvul.010G005600.1	27.773252	24.421909	0.258147	0	0.060952	0	6.603252	30.743449	0	0	0	0	18.057426	44.685638	1.029634	0	0.117998	0	32.851356	16.516509	0.29744	0	0.059579	0	44.075485	13.32127	0.491105	1.324117	0.467118	0	23.038076	19.29655	0.174246	0	0	0	#NA
Phvul.010G005600.2	6.740775	5.358192	0.300102	0.119098	0	0	2.149205	8.181877	0	0	0	0.250276	3.185666	20.613862	0	0	0	0.120651	14.484282	0	0	0	0	0	0	0	0	0	0	0.118097	9.969038	10.872857	0	0	0.115576	0	#NA
Phvul.010G005700.3	1.164118	1.555386	0.819579	0.656641	0.673268	0.724282	2.54073	1.651521	0.839661	0.643733	0.684621	0.882424	1.540189	1.87248	1.17584	0.718343	0.84356	0.62912	2.617546	2.345982	0.976784	0	0.549677	0.586859	2.035392	1.812352	1.195798	0.948408	0.767112	0.778707	3.868781	1.91177	0.375601	0.951577	0.892542	0.837485	Protein of unknown function (DUF3527)
Phvul.010G005700.2	0	0	0.141024	0	0	0	0.569698	0	0	0	0	0.432943	0	0	0	0	0	0	0.275956	0	0	0.760275	0	0	0	0	0	0	0	0	0.181338	0	0.259033	0	0	0	Protein of unknown function (DUF3527)
Phvul.010G005700.1	0.087435	0.052694	0	0	0	0	0	0.049404	0	0.093806	0	0	0.384742	0.150609	0	0	0.120638	0	0	0.164695	0.072892	0	0	0	0.347305	0	0	0	0	0	1.083876	0.080321	0	0	0	0	Protein of unknown function (DUF3527)
Phvul.010G005800.1	0	0	0.126686	0.466837	0.444401	0.225014	0	0	0.087233	0.042673	0	0.045826	0	0	0	0.512985	0.043316	1.215409	0	0	0.043935	0.558617	0	0.908648	0.042872	0	0	0	0.085935	0.895796	0	0	0	0.177623	0	0.434978	GDSL-like Lipase/Acylhydrolase superfamily protein
Phvul.010G005900.1	0.179912	7.141051	0.023669	0.118319	0	0.076382	1.025339	12.328143	0	0.096936	0.025753	0.308515	0.026373	12.033574	0	0.024177	0.024409	0.221947	3.607928	58.085251	0.074332	0.073085	0.07511	0.049405	0.024378	19.194623	0.025246	0.127836	0.04874	0.118113	2.501733	27.756337	0.048855	0.025317	0.097259	0.175034	laccase 7
Phvul.010G006000.1	86.725824	1484.84443	17.515458	10.375954	9.823612	5.778328	1924.115617	1675.892869	13.89911	18.625505	32.771186	14.033403	60.447044	2478.377759	479.651184	4.130387	19.071481	10.759291	1667.917491	2107.831536	24.902644	22.546928	42.282984	8.359943	51.117984	1863.404108	63.514458	56.322953	237.052989	14.042857	1907.524801	1499.940117	28.526055	30.406346	92.646183	7.857798	PAR1 protein
Phvul.010G006100.1	0	0	0.127468	0.128382	0	0.067267	0.20548	0	0	0	0	0.069759	0.070876	0.064951	0.197528	0.064388	0.065484	0.066313	0.272249	0	0.133836	0.195122	0.066912	0	0	0.064288	0	0.20426	0	0	0	0.122177	0	0	0	0	#NA
Phvul.010G006200.1	11.482083	3.766357	31.047512	25.611103	27.708896	30.810685	6.090155	4.191726	32.936111	28.935054	33.203219	24.634865	13.454718	4.245782	18.475119	27.121682	26.203536	26.82485	6.748272	4.108419	33.619252	32.647415	31.844131	32.414692	15.018972	3.208104	26.867658	37.86672	22.352653	24.269042	5.145653	4.558554	40.007364	34.404196	35.126016	34.318766	plastid transcriptionally active 13
Phvul.010G006300.1	24.292019	7.58906	42.726641	38.120329	27.066338	21.454513	12.80291	5.475828	23.580517	20.823325	28.674398	26.802366	23.568672	8.734665	18.620032	42.860932	22.604316	29.234568	7.529704	5.404086	16.735476	32.603844	19.312469	36.171629	25.385692	5.572127	30.358411	32.864752	18.861375	38.179542	7.669977	6.349988	15.738966	25.927398	23.401323	34.255598	Concanavalin A-like lectin family protein
Phvul.010G006400.1	126.591918	100.053183	71.524963	85.247817	63.906079	64.386245	16.454125	31.847638	53.2392	58.914254	81.955389	80.164391	80.142025	86.084385	34.940846	88.734519	26.463475	79.662755	22.171849	14.425645	19.463623	93.24415	32.311537	125.838251	68.245638	98.450771	34.117889	78.594079	44.442215	88.071643	16.112122	23.293977	18.232736	87.609956	32.241048	107.123521	tubulin beta 8
Phvul.010G006500.1	132.095807	299.481644	208.896412	135.723663	74.613629	81.89299	93.173391	71.570002	70.584715	57.278827	111.05834	84.649251	141.690883	318.861615	205.928257	98.093962	159.339064	111.428241	57.74538	96.079903	225.640657	59.858159	170.388776	63.846807	141.867596	272.112575	254.715048	203.10883	186.76024	79.625431	57.978269	139.970265	292.103332	80.695403	221.367241	79.84888	SOUL heme-binding family protein
Phvul.010G006600.1	30.243594	21.780547	20.432607	12.925499	36.189316	30.441303	41.02564	12.174326	20.353947	16.705218	38.489734	23.634073	36.113059	13.681885	46.43756	11.764345	63.355167	32.351746	26.626726	15.196063	47.349665	24.909593	58.180522	31.58494	39.788516	17.216693	34.561896	20.483793	62.705005	23.744485	23.175786	15.155265	46.868214	24.008595	62.9042	30.712573	Yos1-like protein
Phvul.010G006700.1	36.777268	9.740166	9.489062	9.546473	8.629484	10.75638	11.134318	7.956527	7.936357	6.278806	9.56255	5.402008	33.510725	11.697344	10.790732	6.94431	12.135287	10.234969	9.325153	5.971077	11.563383	6.226348	11.464695	6.012789	35.683462	7.157645	9.896677	8.777086	8.325268	8.892396	7.772312	7.526779	12.584063	7.185995	11.840909	7.060807	fructokinase-like 1
Phvul.010G006800.1	0	0	0	0	0	0	0	0	0.068057	0	0.070044	0.072576	0	0	0	0	0	0	0	0	0	0	0	0	0	0	0	0	0	0	0.067167	0	0	0	0	0	#NA
Phvul.010G006900.1	0	0	0	0	0	0	0	0	0	0	0	0	0	0	0	0	0	0	0	0	0	0	0	0	0	0	0	0	0	0	0	0	0	0	0	0	#NA
Phvul.010G007000.1	65.400745	73.574035	32.716578	25.260775	25.241081	26.388086	67.742013	59.992411	24.628642	27.37787	29.310567	27.172954	61.08334	69.688068	48.684275	22.086797	35.664246	25.732597	65.457309	71.961945	54.83031	30.336238	44.840513	20.860639	66.803067	69.470571	43.655246	32.514225	40.431077	21.891008	61.843745	57.895647	45.520205	27.123196	39.661163	19.423813	Thioredoxin superfamily protein
Phvul.010G007100.1	56.687722	26.763071	29.653962	29.439982	28.366762	27.419524	29.838002	20.611309	28.678682	26.377258	29.39862	25.095579	47.19584	27.379011	40.417768	28.842998	32.399976	31.926081	25.960694	19.801008	39.153368	25.531056	40.39068	24.961007	46.712698	25.571911	34.90236	38.051742	35.005801	21.861368	24.121555	21.629299	38.82615	29.126991	39.494596	25.392432	Ribosomal protein L13 family protein
Phvul.010G007200.1	8.702086	11.087741	30.794611	29.118695	26.92166	23.927444	7.199528	10.954732	23.879462	20.623229	28.592692	24.851241	9.248368	9.060259	15.66198	29.584562	19.616327	29.211435	5.158353	17.739291	17.219602	20.868377	16.759816	28.564853	8.839594	9.285888	26.705461	27.979108	16.934487	27.347292	5.780299	13.835788	20.062046	25.208395	19.18385	25.564291	#NA
Phvul.010G007200.2	0	0	0	0	0	0	0	0	0	0	0	0	0	0	0	0	0.469961	0	0	0	0	0	0	0	0	0	0	0	0	0	0	0	0	0	0	0.240109	#NA
Phvul.010G007300.1	26.184803	48.86633	17.042092	16.257988	11.991157	13.883073	24.901904	39.940771	11.227878	9.922961	10.783678	11.394932	19.136452	51.292939	16.881134	16.797293	9.501448	12.990939	27.775926	48.371853	9.026585	9.764957	12.043411	11.983467	19.626343	41.743849	15.106534	15.376031	13.821587	13.416656	24.117563	38.652764	7.278741	7.632334	10.079295	9.847988	3-phosphoserine phosphatase
Phvul.010G007400.1	3.332952	6.474856	0.433889	0.510312	0.441211	0	13.650133	7.922836	0.569169	0.720718	0.402708	5.036692	2.686862	9.043127	1.765961	0	0.315	0.527263	23.416965	13.195454	0.355714	1.277007	0.358062	0.37606	1.623334	9.253091	0.476807	1.561961	0.866597	0.329192	21.397661	7.872215	0.201653	0.763428	0.455787	0.284147	O-fucosyltransferase family protein
Phvul.010G007400.2	0	0	0	0	0	0.276563	0.097177	0.082052	0	0	0	0	0	0	0	0.268593	0	0	0.215557	0	0	0	0	0	0	0.101576	0	0	0	0	0.085101	0	0	0	0	0	O-fucosyltransferase family protein
Phvul.010G007500.1	12.257977	4.490405	10.528971	7.046271	15.375084	6.882527	11.307018	2.401761	13.97052	8.404811	13.316617	6.413118	9.099987	3.345971	24.675133	9.745332	10.273197	12.015511	5.095282	1.095012	9.20366	11.487997	11.433685	12.946757	13.056531	6.280257	18.788872	11.228121	12.524141	10.120671	5.734692	1.507798	9.724871	10.651166	15.58975	10.282475	Protein of unknown function (DUF674)
Phvul.010G007600.1	56.965456	15.15234	15.521759	14.766657	23.18655	15.229496	14.241299	13.561032	27.66913	16.734981	25.284132	25.023929	35.896156	12.073465	15.918995	11.998087	10.402197	17.912713	15.638825	4.467277	8.881699	21.148927	20.67597	24.9093	36.791777	9.998098	15.29745	16.362848	11.09869	12.944312	12.548202	7.491482	18.249648	27.363078	17.690732	22.322815	golgi nucleotide sugar transporter 3
Phvul.010G007700.1	0.05341	0.643703	0.050261	0.050619	0.053192	0.053835	5.843476	0.875472	0.105005	0.051823	0.264488	0	0.054775	0.993607	0	0.102683	0	0.10429	1.875708	1.845222	0.103686	0.260891	0	0.105282	0	1.360697	0	0	0.050926	0.050932	3.36004	1.035576	0	0.106659	0	0	Nucleotide-sugar transporter family protein
Phvul.010G007800.1	60.958003	131.337517	22.208891	20.30323	18.325089	19.053537	52.766327	76.002609	17.294016	23.143037	17.374368	20.300178	41.335255	129.729452	51.893456	19.961869	22.24134	23.328173	57.516287	57.078809	39.249708	29.268625	36.617012	19.712338	47.749429	152.141218	32.69589	26.163312	32.405087	16.39293	62.304009	58.980939	29.107181	24.434488	28.035746	18.326266	plant uncoupling mitochondrial protein 1
Phvul.010G007900.1	30.851775	17.645949	3.382801	3.784163	2.992433	3.572201	21.62507	22.519072	2.400315	3.551711	2.507475	4.502528	33.486932	18.681029	6.644489	2.386469	3.142411	3.481031	22.480894	15.59119	5.450571	3.62314	3.366123	1.994449	27.125532	13.416971	5.380211	3.264028	4.867703	3.349458	21.602595	18.597596	4.204609	3.606201	3.700416	1.672905	Reticulon family protein
Phvul.010G008000.1	22.811594	21.377217	16.984504	16.178142	13.726814	13.642256	29.178743	14.613283	17.460273	14.229426	15.904672	15.235556	21.985596	22.001894	23.085837	12.900772	16.490876	13.591607	38.471286	19.762678	25.433346	13.329193	18.503282	13.361721	23.066938	21.566566	20.617773	16.885284	17.519241	13.651058	37.745325	17.232425	26.686294	14.556218	25.919476	13.747113	Josephin family protein
Phvul.010G008100.2	0	0	0.23546	0.193703	0	0.204069	0	0	0	0	0.245854	0.277148	0	0	0	0.247896	0	0.781857	0	0	0.240353	0.224405	0.320978	0	0	0	0.218809	0	0	0.156485	0	0.223133	0	0	0	0.31285	Cysteine proteinases superfamily protein
Phvul.010G008100.1	13.77363	3.304903	10.160799	13.426324	11.772341	12.308011	3.291175	3.774631	8.82882	11.297015	7.602538	9.553471	14.874819	6.180846	10.938401	9.662818	10.57496	9.323097	4.073303	1.992293	9.658737	13.387212	18.366813	16.30856	11.903881	3.850195	11.655222	14.787176	8.802133	7.376201	2.638792	3.037927	9.216245	16.383023	8.598432	11.742138	Cysteine proteinases superfamily protein
Phvul.010G008200.2	7.129452	10.329957	2.72795	2.145927	7.4508	4.792395	5.766358	5.624585	3.282375	4.546351	3.61679	5.227339	4.396824	9.462054	5.915042	3.522914	7.342083	5.537835	5.155538	4.954059	4.35835	6.495278	6.536463	5.771832	3.713724	5.753022	6.942009	4.289386	7.98139	3.956412	4.174192	5.035346	5.926516	2.889403	7.784297	7.471244	mRNA capping enzyme family protein
Phvul.010G008200.1	29.2284	22.520174	23.540926	21.484777	26.649352	19.271066	24.483267	17.882481	25.32828	23.109367	22.37398	26.231561	34.522542	25.775853	34.581709	22.343498	30.225956	25.748046	22.669524	23.365181	32.644648	23.644211	37.880348	24.849452	22.684626	23.033076	34.041795	29.924241	24.655856	22.055513	22.002922	20.986959	27.209208	31.551413	29.420883	19.738747	mRNA capping enzyme family protein
Phvul.010G008300.1	60.735841	49.887645	16.393318	18.956074	17.754364	16.923087	36.312385	33.490089	15.536129	15.576412	16.933362	18.632194	52.060231	53.155986	28.222623	13.717209	20.398905	22.048187	34.822124	30.608746	22.294181	16.267792	22.156917	15.69915	42.567159	45.975997	23.453928	20.584827	23.00143	17.615397	32.448939	32.613875	17.882431	17.480392	20.952403	14.251438	defective in exine formation protein (DEX1)
Phvul.010G008400.1	18.463959	22.39739	7.327106	5.079375	5.6053	4.774162	29.729967	19.39296	8.281049	6.303144	8.888947	5.627045	15.865581	26.53147	12.685732	4.888864	8.278921	5.906385	29.854158	21.930657	11.768115	5.676633	11.407687	5.16709	18.240324	27.809034	6.115172	7.395607	9.662574	4.086645	32.590641	14.924132	12.691688	6.575132	9.033674	4.613441	Protein of unknown function (DUF962)
Phvul.010G008500.1	0.075279	0.014481	0.128699	0.114947	0.119708	0.073482	0.100792	0.013472	0.165691	0.014584	0.059243	0.242779	0.384179	0.02962	0.257722	0.177539	0.101903	0.029772	0.322094	0.014155	0.117485	0.101188	0.083754	0.014869	0.225867	0.043645	0.221442	0.044063	0.173227	0.087524	0.042239	0.028112	0.071701	0.060147	0.043094	0.044721	Protein of unknown function (DUF740)
Phvul.010G008600.1	2.657452	0.684554	38.109178	35.198959	35.107422	32.257022	2.354922	0.686302	29.466132	31.743827	40.703301	31.076908	7.052792	0.414283	18.1391	40.615948	26.835099	41.331231	1.49771	0.949371	20.467175	35.103522	25.184794	47.187523	5.480646	0.838738	30.120139	34.743626	22.87804	40.528833	2.040282	0.698634	24.30444	34.11013	25.393206	44.917389	#NA
Phvul.010G008700.2	5.300166	6.5092	8.340553	8.879651	11.800779	9.827937	21.14422	10.009249	16.620747	17.619926	11.773436	20.506376	0	8.863158	11.050965	11.808061	8.827682	8.8457	8.744886	13.770445	6.949281	21.086161	13.844734	16.376853	2.605381	9.599229	10.530787	11.318197	10.616375	12.356603	10.435431	10.594747	8.221145	24.563558	14.13227	14.42148	Disease resistance protein (TIR-NBS-LRR class) family
Phvul.010G008700.1	0	0	0	0	0	0	0	0	0	1.257464	0	0	5.352995	0	0	0	1.410571	1.432883	0	0	1.253539	0	0	0	0	0.873867	0	0	0	0	0	0	0	0	0	1.23182	Disease resistance protein (TIR-NBS-LRR class) family
Phvul.010G008800.1	0.065634	11.314974	0	0	0	0	0.656497	13.198475	0	0	0	0	0.338079	44.500592	2.950168	0	0.123936	0	0.948744	35.692871	0	0	0	0	0.126688	83.101886	0.130003	0.06377	0.430018	0	2.648848	18.601269	0	0.126703	0	0	homogentisate phytyltransferase 1
Phvul.010G008900.1	362.069697	383.151942	197.941738	177.835848	141.346915	167.717471	296.273583	528.543682	142.552345	142.961126	155.953397	155.273343	386.652308	376.33425	292.775997	152.105128	204.800913	132.032597	451.936079	360.069624	314.002791	138.629681	274.945188	117.964684	456.485422	374.522514	258.128605	257.490797	200.384516	99.151803	303.62654	438.926255	322.419133	148.747709	259.228397	115.564102	Adenine nucleotide alpha hydrolases-like superfamily protein
Phvul.010G009000.1	3.149432	1.240676	9.017405	5.669448	4.076909	2.61422	4.743469	1.037539	6.210567	3.952547	7.248522	3.585309	2.403387	0.807652	2.759772	5.584719	2.257619	3.786773	2.147098	0.987011	3.563331	2.358638	2.659034	4.447702	3.17735	1.70582	3.313873	5.026318	2.483385	4.231244	2.148129	1.08925	4.136716	3.859343	2.822485	3.891276	UDP-glucosyl transferase 85A7
Phvul.010G009000.2	4.910526	2.397725	8.712227	5.711544	8.967175	7.740809	5.18191	1.545582	9.317175	3.778677	8.241516	5.820004	6.48159	5.049103	4.647622	3.636075	5.285536	7.215913	4.123526	2.468825	5.042133	4.120549	4.18894	5.133625	4.792488	2.706432	8.698306	4.51952	7.744158	6.987144	4.541644	3.128439	7.258933	5.743244	6.533637	4.376649	UDP-glucosyl transferase 85A7
Phvul.010G009200.1	51.60679	231.21047	63.716309	19.159162	27.709281	14.880246	365.035112	322.402502	50.795253	19.755864	51.172498	20.097059	39.215934	178.486593	109.709613	17.447612	80.898781	26.902208	250.40234	503.050155	82.160517	23.825578	73.757334	20.157656	44.559364	171.442275	92.522599	42.328174	93.002846	14.408639	304.083003	373.16849	82.869125	27.068945	98.609881	19.444507	#NA
Phvul.010G009300.1	0.18418	0.168364	0	0	0	0	0.907751	0	0	0.365778	0	0.190672	0	0.524082	0	0	0	0	2.538236	1.725015	0.36711	0	0	0.178155	0	0.482017	0	0	0	0.173822	3.723938	0.856184	0	0.179184	0.346211	0.178726	#NA
Phvul.010G009400.2	0.662741	0	2.993069	0	0	0	1.278794	5.487195	1.471478	1.275162	2.839532	0	0	0	1.708016	0	0.557994	0	0	0.619557	2.61169	2.693113	3.556165	1.485139	0	0.293181	1.128761	0.358365	1.650693	0	1.253547	0.577276	2.027009	1.884803	1.327653	0.711557	Major facilitator superfamily protein
Phvul.010G009400.1	9.723019	34.848081	6.547002	11.498075	7.739226	10.884722	20.569422	20.85792	13.711093	22.153131	2.989861	18.33566	8.085581	29.262228	10.314467	8.47396	4.941961	8.980621	51.355022	41.256884	20.07829	15.659225	3.442424	7.901047	9.221178	36.691184	7.804434	13.041257	8.353658	12.373632	43.475053	26.946213	11.375487	21.367914	8.651166	13.010047	Major facilitator superfamily protein
Phvul.010G009500.1	17001.43508	20851.16661	27779.60933	20174.78875	14983.38938	19576.35136	9546.26039	17787.41708	19482.2741	19636.06402	19217.7969	19478.07327	16357.60611	17986.91899	34360.05755	16052.91686	22709.25915	16031.65263	14674.65202	13594.96511	36901.3803	16812.03019	24421.02473	14402.29031	20697.3501	20040.62781	34931.84145	28282.53571	23127.86196	15314.94435	12908.41379	17986.50592	42550.59427	24371.72892	30894.81991	20336.009	metallothionein 2A
Phvul.010G009600.1	5.723094	4.451916	3.898997	4.363265	3.385066	3.003234	6.12844	6.149365	4.305441	4.273687	3.498658	3.107544	5.752993	4.380415	4.8765	5.091339	2.95066	3.643681	5.301271	7.504384	4.219806	4.969516	3.157825	2.987896	5.72225	4.622094	4.105524	4.065008	2.462217	3.46326	3.242537	6.872256	3.800192	4.804832	3.080751	3.469134	RHOMBOID-like 1
Phvul.010G009700.1	0	0	0	0	0	0	0	0	0	0	0	0	0	0	0	0	0	0	0	0	0	0	0	0	0	0.120147	0	0	0	0	0	0	0	0	0	0	#NA
Phvul.010G009750.1	0	0	0	0	0	0	0	0	0	0	0	0	0	0	0	0.374593	0	0.399244	0	0	0	0	0	0	0	0	0	0	0	0	0	0	0	0	0	0	#NA
Phvul.010G009800.1	10.930277	4.970025	23.5525	18.223328	20.838598	16.251792	5.303643	3.457696	16.634184	14.787742	20.178344	14.179159	14.408426	5.616474	13.049632	24.528171	17.349841	20.040831	5.032555	6.35034	19.121216	17.073912	14.758593	15.197246	15.178975	4.396084	19.928256	20.684532	14.959421	17.979555	4.48982	5.67165	17.323439	15.122812	12.300124	12.080392	myb-like HTH transcriptional regulator family protein
Phvul.010G009900.1	0.555671	0.062646	1.20286	1.161588	1.104894	1.091766	0.55614	0.029527	0.882158	0.653561	1.044319	0.867195	1.612891	0.064752	0.666682	1.247927	0.372754	1.079086	0.159976	0.061737	0.514737	0.91421	0.596223	1.39252	1.269843	0.213237	1.067908	1.258381	0.53713	1.034984	0.030935	0.062646	0.733858	0.922924	0.216971	0.559243	myb-like HTH transcriptional regulator family protein
Phvul.010G010050.4	0	0	0	0	0	0	0	0	0	0	0	0	0	0	0	0	0	0	0	0	0	0	0	0	0	0	0	0	0	0	0	0	0	0	0	0	Ribonuclease II/R family protein
Phvul.010G010050.3	3.450721	0.787697	4.04311	3.234871	4.479962	4.959504	1.191138	0.153677	2.592646	4.455316	7.119305	5.429626	4.264434	1.926666	2.705221	4.324664	5.108849	3.491892	1.15232	1.019473	5.738492	5.943658	7.338475	4.662637	0.495081	0	6.740095	5.724386	2.200662	3.436934	1.038796	0.746147	3.903109	2.699142	3.934276	3.915463	Ribonuclease II/R family protein
Phvul.010G010050.2	0	0	0.234823	0	0.126632	0	0	0	0	0	0	0.306303	0	0	0	0	0	0.118242	0	0.192741	0.617651	0	0.345904	0.889771	0	0	0	0	0	0.126893	0	0	0.191523	0.423353	0.40047	0.262807	Ribonuclease II/R family protein
Phvul.010G010050.1	8.386859	4.094624	16.226512	15.082606	18.026097	20.092926	5.20503	2.944388	21.677082	17.516477	15.079106	18.734527	8.459359	2.8231	13.04097	18.18761	16.511126	18.095466	2.105321	2.109829	13.920992	15.320458	14.051744	18.808284	8.548152	2.985396	15.28953	18.094886	14.617358	17.106428	1.648839	2.191273	16.307873	22.298038	20.360046	22.040562	Ribonuclease II/R family protein
Phvul.010G010200.1	0.455978	0.071967	1.376041	2.101702	3.726676	1.600304	1.023916	0.099592	0.962583	0.619845	1.389984	0.760698	1.861438	0.108192	1.285716	2.403741	2.106638	4.266978	1.695755	0.035346	0.481435	0.776375	1.15505	1.980263	1.076501	0.074179	1.935249	0.925495	1.971283	1.300551	0.565998	0.068536	0.463924	0.527978	0.502285	0.90023	expansin A4
Phvul.010G010300.1	2.162134	0.335838	5.365516	6.365806	9.180364	6.925899	1.355844	0.086319	9.262728	8.292632	8.591012	11.662355	2.449687	0.750237	3.14916	9.302559	6.694315	9.180283	0.692318	0.179093	4.380214	11.688015	6.699778	13.482017	1.117249	0.382995	5.601803	7.638668	4.608967	9.621662	1.008147	0.233813	3.536857	12.202037	4.831572	9.982262	protein kinase 1B
Phvul.010G010400.1	113.22094	442.848307	108.205993	93.566961	57.988395	56.744734	195.777112	271.453693	39.504562	35.019954	85.452367	63.681699	93.995959	612.886239	311.995871	84.169193	72.230434	72.447667	250.738423	361.379729	69.023284	53.096996	79.25891	54.973468	84.768067	792.195297	145.886616	86.621756	184.838718	61.089277	265.15226	293.431144	68.105594	39.581258	112.730219	40.179557	cytochrome B5 isoform B
Phvul.010G010500.1	4.532061	2.356826	4.707131	2.839319	2.598426	3.509189	1.693385	0.600878	3.115528	1.811999	3.064352	2.760385	5.446165	3.457353	7.895317	2.31283	7.162656	2.233153	2.659875	1.638054	9.900231	2.153722	5.559876	1.640079	4.639706	1.2219	9.053695	4.585068	4.997369	1.481666	2.889478	1.441376	8.883492	2.032463	4.368692	1.494998	Phototropic-responsive NPH3 family protein
Phvul.010G010600.1	0	0	0	0	0	0	0	0	0	0	0	0	0	0	0	0	0	0	0	0	0	0	0	0	0	0	0	0	0	0	0	0	0	0	0	0	#NA
Phvul.010G010700.1	0	0.7039	0	0	0	0	0	0	0	0	0	1.473642	0	0	0	0.699608	0.731874	0.76106	0	1.437504	0	0.724594	0	0.717635	0	0.714291	0	0	0	0.67487	0.776837	0	0	2.169126	0	0.760624	#NA
Phvul.010G010800.2	0.946769	1.161253	1.320332	0.686981	0.843686	1.525509	2.067709	0.705696	0.948308	0.731098	0.717856	0.629861	0.438268	0.476189	1.256009	0.250021	1.403665	0.852555	1.15395	0.0869	1.395479	2.106016	2.216355	1.582973	0.098806	0.627606	1.124848	0.284065	1.404042	1.003863	2.539631	1.059064	1.138705	1.783059	2.348199	1.374343	BSD domain-containing protein
Phvul.010G010800.1	12.141192	7.80802	7.085587	5.091392	7.842811	7.356116	10.276259	5.06132	7.068457	7.495093	8.780226	7.496173	10.227906	8.162528	12.248216	6.793122	12.601729	6.523228	8.175698	4.433726	17.076973	4.93977	20.022675	6.336883	10.204466	7.278372	8.991201	9.355336	10.769433	3.96516	5.588887	4.720097	19.199282	8.270845	12.316975	5.932162	BSD domain-containing protein
Phvul.010G010900.1	0.747597	0.071328	37.768848	83.941707	59.398346	117.523159	0.429163	0.134704	63.825226	91.284682	79.785314	107.824459	3.055964	0.108704	38.09687	97.752365	104.437774	108.314534	3.302113	0.34949	103.001932	115.104663	100.089582	136.631835	1.24737	0.135557	44.588453	101.776703	50.768352	107.00043	0.681375	0.237502	110.823625	101.585155	93.385879	135.805244	cytochrome P450, family 83, subfamily B, polypeptide 1
Phvul.010G011000.1	0.569087	0.040309	28.022517	67.067792	39.287537	71.598845	0.443817	0.190077	37.577644	55.223382	38.147949	70.004622	1.804685	0.081711	29.023369	66.728188	67.440341	75.180227	1.537232	0.118451	70.078705	64.802761	46.432998	77.799029	0.921779	0	27.800308	76.210079	32.437986	75.760993	0.602297	0.230127	63.510094	67.137549	60.116479	89.282399	cytochrome P450, family 83, subfamily B, polypeptide 1
Phvul.010G011100.1	35.949024	20.103334	40.706	40.804526	56.590647	73.270022	49.913354	22.049999	32.603012	49.952705	56.684001	62.217665	35.349798	22.174563	32.163239	39.702712	68.403019	54.124946	39.486222	28.657735	51.102481	37.350209	74.404021	56.589258	31.481031	17.394151	34.685592	38.258888	49.98236	65.982015	41.604545	26.253505	45.937731	43.539192	56.325936	67.592998	#NA
Phvul.010G011200.1	37.617846	0.140961	0.072162	0	0.0758	0.072115	75.012977	10.194419	0	0.218528	0.074966	0	38.872813	1.963333	0	0	0.072099	0.073818	57.941345	23.450418	0.074343	0	0	0.071591	41.18051	0.602409	0	0	0	0.072253	54.367746	15.360231	0	0.073948	0	0	Haloacid dehalogenase-like hydrolase (HAD) superfamily protein
Phvul.010G011300.1	189.875672	69.575415	146.699258	151.677938	118.399988	144.504827	53.163815	49.85115	110.016904	105.910572	120.235456	101.547914	183.023251	83.838113	176.026794	135.090034	128.823468	111.13924	52.382325	39.078574	164.339772	101.722688	221.909171	117.099755	218.139595	69.208306	157.59415	172.491752	138.905979	86.84459	32.490301	48.353044	178.728484	118.597959	182.046978	134.044038	NAD(P)-binding Rossmann-fold superfamily protein
Phvul.010G011300.2	0	26.166122	8.159835	9.400397	0	21.209985	0	0	0	17.915236	0	30.199961	48.118621	28.193218	54.216795	19.665698	29.743586	27.904213	0	10.689826	26.957536	8.82965	0	12.929959	19.621651	21.363228	35.327356	47.904313	0	30.195455	0	12.107789	19.36666	14.769535	27.697819	12.488699	NAD(P)-binding Rossmann-fold superfamily protein
Phvul.010G011400.1	12.572886	27.576438	21.993859	21.576323	16.757043	15.021885	13.343927	29.579204	18.557429	23.226822	13.845174	19.560928	19.574313	20.984514	37.168326	14.683471	25.04632	14.243627	14.179569	31.518964	36.921535	22.901402	26.284872	14.822234	15.217736	18.918112	29.747618	27.816532	21.432812	12.836544	16.853773	31.779577	25.197243	24.538325	25.510448	13.055259	serine carboxypeptidase-like 19
Phvul.010G011500.1	54.38719	52.001324	34.865484	26.163586	24.330975	26.736737	190.529527	47.448099	28.089586	26.540081	30.636126	29.7264	51.098638	56.41079	56.799565	24.876384	38.003251	35.166264	115.163092	130.562839	38.562731	23.484448	41.262811	28.07726	53.904238	58.484941	42.076103	33.101736	41.320611	25.951011	169.340992	55.165097	40.392593	29.513141	42.292336	39.862923	Fes1A
Phvul.010G011600.1	18.748413	8.205985	32.071	35.320839	39.16023	37.423387	24.439665	6.746517	41.077671	37.017072	36.48734	41.597302	26.805162	10.933146	40.937465	36.605818	52.460129	39.591486	15.581546	11.695196	53.863605	40.297648	54.151078	44.825783	20.391845	6.459168	35.238972	40.997267	35.521191	38.005386	15.835459	8.868506	47.146195	41.652548	49.106891	40.363207	auxin response factor 9
Phvul.010G011700.1	10.867716	3.3301	31.0129	35.145319	51.742882	43.371562	5.302389	2.104226	49.491014	51.75257	28.192345	45.259908	16.664807	3.996506	20.60497	53.887859	41.526562	41.265009	3.324789	2.217658	25.32034	61.669916	48.441446	63.99049	5.72663	3.011918	44.802265	42.40285	29.612986	46.318671	2.268521	3.057459	22.150368	51.397998	23.239136	40.150775	isochorismate synthase 2
Phvul.010G011800.1	97.537729	56.833149	53.73103	39.984126	73.903718	56.357413	147.377062	37.172653	47.221019	40.741656	69.776866	48.063635	78.291541	69.071658	67.073088	38.297091	95.845909	64.72574	86.715679	46.597003	59.339011	42.950256	86.008751	49.435394	68.279476	41.813876	72.045248	50.622067	89.704164	54.607345	100.681346	45.611546	54.638533	43.590746	72.058974	45.745517	Mitochondrial substrate carrier family protein
Phvul.010G011900.1	4.618805	1.856734	5.732666	6.12059	6.211831	5.587189	2.586958	1.124459	5.629344	6.777426	5.630805	8.704343	6.76572	2.791831	7.505158	5.935007	7.559478	6.568961	3.269605	1.987173	8.980283	5.74395	4.510202	5.793357	4.521878	1.740122	7.709283	7.21936	4.688832	6.177514	3.942418	1.651243	6.158017	7.580797	7.014881	6.150371	POX (plant homeobox) family protein
Phvul.010G012000.1	6.544279	2.887081	1.076661	1.22686	0.606057	0.342069	0.857806	1.132976	0.403252	0.555984	0.465004	0.314004	6.4005	1.830651	3.277267	0.305092	0.511735	0.494662	0.811143	0.822481	0.844697	0.567634	0.759074	0.350249	4.659796	5.214395	1.730152	1.358354	1.568477	0.289822	0.536079	1.192251	0.423567	0.434388	0.769393	0.17732	#NA
Phvul.010G012600.1	0	0	0	0	0	0	0	0	0	0	0	0	0	0	0	0	0	0	0	0	0	0	0	0	0	0	0	0	0	0	0	0	0	0	0	0	Protein of unknown function (DUF3741)
Phvul.010G012700.1	0	0.772949	0.535257	0.165972	0.086884	0	0.13292	3.598383	0.294075	0.333519	1.536099	0.045111	0.046131	0.289617	9.110282	0	0.709928	0	0.130196	7.254824	2.394246	0.163395	3.2857	0	0.084891	1.617462	3.291852	0.042705	13.528301	1.203363	0.12493	5.858701	1.364584	0.256696	8.884156	0.125157	cytochrome P450, family 76, subfamily C, polypeptide 4
Phvul.010G012800.1	0.26933	3.499672	0.612066	0.786535	0.616289	0.182126	0.480104	4.903115	0.490887	0.460156	1.585711	0.535027	0.460691	1.817009	12.823148	0.063783	1.19006	0.573067	0.155353	8.308726	2.949888	0.76798	2.956352	0.292625	0.253182	4.473971	3.683248	0.248774	16.987235	2.473231	0.275547	8.567283	1.748199	1.202237	7.445229	0.230314	P-glycoprotein 21
Phvul.010G012900.1	717.102357	389.628118	418.562801	123.906116	343.953704	235.879203	169.818471	214.29115	428.581184	215.032748	490.556707	221.381611	411.525783	241.140525	454.629461	111.829528	485.423077	216.838968	270.284727	141.756119	558.449059	140.930154	652.708532	120.561912	633.547318	329.702811	649.776656	413.179166	422.503559	159.56645	161.858814	184.440337	789.448029	304.235148	569.523388	241.452911	cytochrome P450, family 81, subfamily D, polypeptide 8
Phvul.010G013000.1	1.666	0.041011	2.885179	1.548829	3.277992	3.725105	0.662052	0	5.004443	2.120529	3.82449	3.466516	2.290658	11.118915	2.453569	1.869522	3.13577	3.131606	0.592648	0.09011	4.663526	2.244305	5.010052	2.907422	1.601275	0	4.722175	3.006146	2.11333	2.017887	0	0.03795	6.170997	2.236271	4.847748	4.447075	cytochrome P450, family 81, subfamily D, polypeptide 4
Phvul.010G013100.1	0.22087	0	0.2746	0	0	0	0.130263	0	0	0.269121	0	0.215798	0	1.048382	0	0	0.443635	0	0	0	0.748232	0	0.215967	0	0	0.189721	0.140185	0.466967	0	0	0.095887	0	0.297048	0	0	0.195596	cytochrome P450, family 81, subfamily D, polypeptide 4
Phvul.010G013200.2	0.244726	0.183954	0.484915	0	0	0	0	0	0.190387	0	0	0	0	0.117716	0	0	0	0	0.094442	0	0.102218	0	0	0	0	0.201194	0	0	0.095866	0	0.273897	0.168149	0	0	0	0.294533	cycloartenol synthase 1
Phvul.010G013200.1	0	0	0	0.858456	0.91781	0.802529	0.234283	0.4148	0.709774	1.446134	0.664624	1.138597	0.221042	0	2.656664	0.643874	0.8623	0.826133	0	0.541995	0.799466	1.048227	1.319492	0.834915	0.135034	0	1.052621	0.626737	2.687761	1.742271	0	0.538575	0.514073	1.324429	1.773758	0.50839	cycloartenol synthase 1
Phvul.010G013300.1	0	0	0.01368	0	0	0	0.028811	0	0	0	0	0	0.015038	0	0	0	0.014129	0	0	0	0	0	0	0	0	0	0.014474	0	0	0	0	0	0	0	0	0	Transducin/WD40 repeat-like superfamily protein
Phvul.010G013400.1	0.237837	0	0.11204	0.112577	0	0	0.702482	0	0.114374	0	0.113587	0.121041	0.616513	0	0	0.665361	0	0	0.46322	0	0	0.222243	0.115318	0	0.227019	0	0.117356	0.34209	0	0.225712	0.565348	0	0	0	0	0	#NA
Phvul.010G013500.1	0	0	0	0	0	0	0	0	0	0	0	0	0	0	0.042786	0	0	0	0	0	0	0.040744	0	0	0	0	0	0	0	0	0	0	0	0	0.039869	0	OBF-binding protein 3
Phvul.010G013600.1	0	0.136184	0	0	0	0	0	0.127731	0.020481	0.040833	0.0216	0	0.066713	0.058244	0.849224	0	0	0	0	0.189808	0.020407	0	0	0.019949	0	0.036916	0.085589	0.041905	0.467816	0.040293	0.060835	0.232972	0.061042	0.020926	0.126539	0	receptor like protein 7
Phvul.010G013700.1	0	0.03515	0.017927	0.036149	0	0	0	0.112894	0	0.018335	0.019288	0	0	0.017478	0.237286	0	0.018174	0	0	0.102478	0.018371	0	0.05455	0	0	0.066288	0.07693	0	0.218517	0	0.018233	0.069266	0	0	0.132472	0	receptor like protein 7
Phvul.010G013800.1	24.098186	20.453178	16.102303	15.829883	21.944639	19.723839	16.062358	14.219984	17.85343	21.011762	17.571801	21.357616	26.791559	21.029299	21.481603	18.338367	23.923065	23.761728	14.533105	18.805915	24.126881	22.725334	27.355591	23.410376	18.975118	16.815468	23.527941	20.952355	20.712321	18.614127	14.709571	16.157385	20.974637	24.346117	22.629804	18.528491	UDP-Glycosyltransferase superfamily protein
Phvul.010G013900.1	0	0	0.270651	0	0	0	0.828472	0	0	0.27974	0	0	0	0	0	0	0	0.568408	0	0.524096	0	0	0.278495	0.278314	0	0	0	0	0	0	0.269698	0	0	0.277357	0	0	#NA
Phvul.010G014000.1	6.865487	6.985135	14.138979	15.597954	24.87601	20.949239	2.745363	3.932312	15.624544	13.830316	21.485674	21.778222	2.948298	4.332407	3.816176	19.353622	8.628798	24.068804	1.663869	2.987278	5.631673	19.180229	7.369879	24.204558	2.329837	3.392466	5.607869	14.123823	8.504716	23.067139	1.45157	2.963888	4.59919	17.987311	6.528369	19.761629	Core-2/I-branching beta-1,6-N-acetylglucosaminyltransferase family protein
Phvul.010G014100.1	0	0	0	0	0	0	1.022904	0.159945	0	0	0	0	0	0	0	0	0	0	0.874964	1.103331	0	0	0	0	0	0	0	0.034809	0	0	0.945142	0	0	0.035411	0	0	HXXXD-type acyl-transferase family protein
Phvul.010G014101.1	0	0	0.026909	0	0	0	0	0.028195	0	0	0	0	0	0.026188	0.258875	0	0	0	0.028615	0.051143	0	0	0.027314	0	0	0	0.028936	0	0.192166	0	0.027535	0.14751	0	0	0	0	receptor like protein 6
Phvul.010G014200.1	60.388852	21.563016	36.853881	34.275636	23.717601	28.958936	19.120846	14.188627	21.991522	23.80128	23.486676	18.604167	58.986444	27.351944	28.783431	32.913165	20.314967	19.63881	21.432101	12.313033	26.514202	20.405153	31.91374	20.71006	73.8747	21.23982	35.137249	44.128491	21.674353	18.345854	14.335832	14.63088	35.460328	23.123405	27.857443	17.673448	#NA
Phvul.010G014300.1	0.110166	0.034809	0.03503	0	0	0	0	0	0.03621	0	0	0	0.076476	0.035914	0.107234	0	0	0	0	0	0.143205	0	0	0	0.034813	0.033684	0	0	0	0.035379	0	0	0	0	0	0	HXXXD-type acyl-transferase family protein
Phvul.010G014400.1	0	0	0	0	0	0	0	0	0	0	0	0	0	0	0	0	0	0	0	0	0	0	0	0	0	0	0.542356	0	0	0	0	0	0	0	0	0	CLAVATA3/ESR-RELATED 44
Phvul.010G014500.4	4.198489	0.744238	1.513016	1.532321	2.41036	0.300714	2.939419	0.210346	1.76147	1.034519	1.487382	1.000484	3.27581	1.280672	1.196952	1.114303	0.494543	1.97517	1.95747	1.038127	1.9619	1.170334	2.406896	1.312701	1.867203	0.620171	1.697141	1.520889	2.771519	2.119245	1.860838	0.434721	1.422817	2.349344	2.88085	1.65349	NHL domain-containing protein
Phvul.010G014500.3	0	0	0	0	0	0	0	0	0	0	0	0	0.225278	0	0	0	0	0	0	0	0	0	0.559307	0.749081	0	0	0	0	0	0	0	0	0	0	0	0	NHL domain-containing protein
Phvul.010G014500.2	1.96075	0.162541	0	1.347298	0.237383	2.040964	3.077709	0.568516	0.516487	1.275618	0.298093	1.232098	0	1.397769	0.857212	0.485335	1.936754	1.902963	1.436112	0.772378	0.793219	0.562356	1.655956	0.814124	1.392925	0.668823	0.556055	0.879866	0.696615	0.210367	0.204403	1.036162	1.554089	0.917876	1.366103	0.399772	NHL domain-containing protein
Phvul.010G014600.3	0	0	0	0	0	0	0.461652	0	0	0	0	0	0	0	0	0	0	0	0	0	0	0	2.245291	0	0	0	0	0	0	0.212131	0	0.924415	0	0	0	0	NHL domain-containing protein
Phvul.010G014600.4	5.876061	1.708557	1.544489	1.821053	3.439759	1.829159	3.542719	1.394578	2.326873	1.750203	2.893797	2.582521	3.519464	1.463161	2.406228	1.776223	3.08272	3.53792	2.365357	1.22535	2.55293	2.597146	2.254348	2.624898	1.691215	1.24872	2.216967	2.562856	2.955551	1.979607	1.952762	1.028468	3.452892	3.279808	2.979861	2.942649	NHL domain-containing protein
Phvul.010G014600.2	0	0	0	0	0	0	0.163469	0	0.220005	0	0	0	0	0	0	0	0	0	0	0.105723	0	0	0	0	0	0	0	0	0	0	0	0	0	0	0	0	NHL domain-containing protein
Phvul.010G014700.1	0.091162	0.248076	0.343395	0.086955	0	0.510564	0.543507	0.233798	0	0.433335	0.516049	0.838563	0.281141	0.084717	0.166802	0.589139	0	0.874269	0.174508	0.162266	0.175217	0.334405	0.60324	0.510377	0.25882	0	0.267632	0.087256	0.342577	0	0.255152	0	0.418797	0.349067	0.172729	0.256597	#NA
Phvul.010G014800.1	205.684717	889.220634	253.658881	220.553764	151.056227	177.833048	484.20809	725.220867	213.476964	201.179415	246.982021	207.11659	189.831206	672.889537	403.480615	211.414187	288.917148	148.718421	329.279706	981.490415	345.206124	152.17635	349.425275	177.012858	176.354269	763.656168	388.033954	278.754411	311.906698	207.053855	500.32196	889.42616	342.651789	211.308562	308.622871	249.949825	Haloacid dehalogenase-like hydrolase (HAD) superfamily protein
Phvul.010G014800.2	0.677055	5.380003	3.07052	0.609926	3.827356	2.380295	3.634268	2.716464	0.294652	1.172521	2.842554	1.250294	0.25495	2.007396	1.007644	0.594147	2.669284	1.051101	0.301304	4.214806	0.904278	1.610085	3.986251	2.173694	0	4.59479	1.683745	0.641269	2.128471	0.647638	1.575443	1.795747	1.144932	1.707578	1.265007	1.239133	Haloacid dehalogenase-like hydrolase (HAD) superfamily protein
Phvul.010G014900.2	0	0	0	0	0	0	0.254545	0	0.241959	0	0	0	0	0	0	0	0	0.251727	0	0	0.278309	0.260363	0	0.245879	0	0	0	0.321772	0	0	0	0	0.240514	0.230416	0.28469	0.29005	far-red elongated hypocotyl 1
Phvul.010G014900.1	10.408921	8.152532	4.620362	4.962732	7.896937	5.665483	12.290941	8.061066	7.942825	9.561522	8.502231	6.121588	12.232917	8.612481	8.418921	6.33442	10.230943	7.415519	8.769602	10.242461	15.633049	11.168412	14.556784	9.279838	11.517231	5.384197	7.03262	8.810022	8.069563	5.218592	7.462427	9.44846	15.651473	10.709609	11.34911	7.540135	far-red elongated hypocotyl 1
Phvul.010G015000.1	16.618868	13.490511	4.140934	3.421971	4.662566	3.427083	27.720684	19.29861	4.136669	4.31992	5.358151	4.132113	12.056197	16.3879	5.11179	3.753576	4.441037	4.351863	27.852541	20.093385	4.311919	5.117317	4.960341	4.66389	11.871269	15.293989	4.358958	4.321848	4.88866	4.08709	29.390844	15.928829	3.084377	4.33561	3.942746	3.481863	DHHC-type zinc finger family protein
Phvul.010G015100.4	0	0	0	0	0.15476	0	0.207924	0	0.108337	0	0.368636	0.336338	0	0	0	0.299166	0	0	0	0.272866	0.476861	0	0	0	0.130075	0.069511	0.708777	0	0.162481	0	0	0.273354	0	0	0.553627	0.11343	Protein kinase superfamily protein
Phvul.010G015100.3	0.647214	0.569456	0.207882	0.192238	0.660269	0	0.501119	0.21042	0.151509	0.213089	0.991326	0.302457	0.194257	0.18419	0.492822	0	0.190443	0.216776	0.15217	0	0.213634	0	0.128173	0	0.103454	0.197486	0.170474	0.193191	0.27452	0.162934	1.471763	0.218418	0.981926	1.126794	0.783391	0.711445	Protein kinase superfamily protein
Phvul.010G015100.2	8.65413	8.91851	6.75781	6.08214	8.33501	6.596466	11.535926	7.612857	9.034397	9.253	6.865985	9.988543	10.227044	8.834129	10.346475	7.49205	9.4715	7.357889	9.108074	9.941242	10.299091	9.830947	10.187393	7.860409	6.688331	6.923869	11.920651	8.335304	9.035752	7.355063	8.688503	8.487529	7.884805	10.044404	11.183663	6.997558	Protein kinase superfamily protein
Phvul.010G015300.2	0	0	0	0	0	0	0	0	0	0	0	0	0.892833	0	0	0	0	0	0	0	0.157106	0.17578	0.443961	0	0	0	0.41429	0	0.162539	0	0	0.367255	0.174163	0	0.324573	0.179905	uracil phosphoribosyltransferase
Phvul.010G015300.1	53.703387	28.798462	41.719406	41.722598	29.245237	34.689403	18.7453	18.119898	32.639522	32.25139	27.190705	26.179914	48.027746	36.264692	39.197451	39.407735	34.282031	30.654042	17.016728	16.979241	41.257753	34.196391	44.677441	32.281932	40.717608	25.355032	41.762554	47.619334	34.056002	30.9795	15.617691	18.491374	42.663375	36.690377	37.442339	32.442142	uracil phosphoribosyltransferase
Phvul.010G015400.1	8.138805	8.518797	13.715728	8.208806	15.089943	17.710277	7.336278	5.506048	11.978309	11.499023	12.528288	11.524229	17.70662	6.625717	45.821574	7.843846	48.106278	12.620184	12.049986	7.833724	47.001564	10.661568	57.989677	11.268941	8.96135	5.283325	57.141338	17.81767	34.250677	13.992585	11.041258	8.455946	40.289944	16.64652	39.136502	14.429519	delta 1-pyrroline-5-carboxylate synthase 2
Phvul.010G015500.2	0.093763	0.08622	0.258559	0	0.090459	0	0	0	0.43948	0	0.089174	0.094371	0	0	0.086357	0.168876	0.264579	0.17768	0	0	0.089765	0.43294	0.088462	0.346444	0	0	0.091143	0	0.174151	0.261056	0	0	0	0.269561	0	0	CYCLIN D7;1
Phvul.010G015500.1	0	0	0	0	0	0	0	0	0	0	0	0	0	0	0	0	0	0	0	0	0	0	0	0	0	0	0	0	0	0	0	0	0	0	0	0	CYCLIN D7;1
Phvul.010G015600.2	0.414962	0.593677	0.14954	0	0	0	0	0	0	0	0	0	0.158869	0.165518	0.157519	0.124646	0	0.138832	0	0.137179	0.156215	0.143521	0	0	0	0	0	0.628865	0	0	0	0	0	0.373855	0.137239	0.13176	#NA
Phvul.010G015600.1	24.00714	21.745107	16.153086	13.258666	21.396528	18.274645	17.695439	18.684707	17.544079	18.607769	17.709732	16.693973	28.085277	24.583515	24.393	16.0085	25.169508	17.36034	15.835366	20.351527	29.800278	20.324097	33.29934	17.150431	17.830928	17.071681	21.883309	17.257256	24.116191	15.222033	15.282988	22.479651	26.3351	18.939062	28.092999	13.909068	#NA
Phvul.010G015700.1	70.891346	28.81101	10.215799	14.353051	11.613436	9.004845	27.54393	21.256634	8.84661	10.218017	18.5089	11.848851	58.505615	32.566435	26.796421	4.994072	16.920922	19.562892	28.94503	12.642723	24.016232	8.381256	25.863211	6.360785	64.697442	27.122379	14.372513	17.375722	24.339499	12.401806	24.111552	18.16123	21.163579	13.970401	26.047805	10.260725	Metal-dependent protein hydrolase
Phvul.010G015800.1	0	0	0.024784	0.074607	0.077392	0.049588	0.179298	0.023348	0.076007	0.074585	0.125796	0.239725	0.027219	0.025475	0.075447	0.024612	0.123446	0.101583	0.100185	0.024276	0.152211	0.072567	0.049774	0.049406	0.074207	0.096035	0.051369	0.099747	0.074145	0.050189	0.292673	0	0.097379	0.025362	0	0.074461	Concanavalin A-like lectin protein kinase family protein
Phvul.010G015900.1	2.981572	7.731206	6.338732	7.006034	7.96106	6.668699	4.954048	6.011148	8.218609	12.094285	8.745129	10.821537	4.851082	9.39503	4.524317	6.504065	5.568364	5.878043	6.578198	9.447968	6.06658	8.174259	2.824952	7.282307	3.880663	6.579651	4.965876	6.383063	3.95741	5.997137	9.474897	7.763153	4.712099	9.47275	4.537778	6.528008	2-oxoglutarate (2OG) and Fe(II)-dependent oxygenase superfamily protein
Phvul.010G016000.1	1.731806	6.584052	7.696451	5.043399	13.111824	40.862261	1.830135	0.857656	2.812698	4.064301	13.292067	19.356424	2.764819	5.554196	12.366261	4.559784	55.200284	26.533308	0.52281	1.189001	10.047049	2.578081	17.781766	10.047982	1.805967	1.802335	9.677196	6.166509	43.276267	17.620487	1.019201	1.506689	10.427109	5.145895	21.050025	16.063542	rubisco activase
Phvul.010G016100.1	0	0	0	0	0	0	0	0	0	0	0	0	0	0	0	0	0	0	0	0	0	0	0	0	0	0	0	0	0	0	0	0	0	0	0	0	#NA
Phvul.010G016200.1	1.367471	5.784102	0.137273	0.1936	0.171598	0.114548	17.835816	4.224345	0.350226	0.476548	0.467271	0.685243	1.004214	2.686087	3.487993	0.201271	0.960325	0.086205	25.605185	9.17895	1.563624	0.94131	1.318368	0.145867	1.514336	4.184522	1.460288	1.096381	1.620495	0.282578	31.363691	4.978805	1.405472	0.810236	0.90704	0.262484	Protein of unknown function (DUF668)
Phvul.010G016300.1	0	0	0	0	0	0	0	0	0	0	0	0	0	0	0	0	0	0	0	0	0	0	0	0	0	0	0	0	0	0	0	0	0	0	0	0	zinc-finger protein 10
Phvul.010G016401.1	1.741572	1.665042	14.126026	10.467949	4.507608	9.819737	3.549715	3.871794	5.938961	11.294391	10.522615	7.969579	1.900049	3.494612	13.51273	3.535038	8.748694	6.690906	3.153134	2.19759	28.330943	6.814944	9.056731	3.792389	2.921701	2.313445	12.380067	11.171211	15.46072	12.711302	3.307355	5.069602	23.243984	14.885214	27.526668	10.253172	#NA
Phvul.010G016500.1	20.07619	13.724133	32.415299	30.977006	30.762833	27.011588	22.269925	22.157084	33.957411	22.069187	35.110106	23.464122	21.986113	10.478717	19.513535	32.876625	27.167877	25.155236	29.108921	21.26089	28.288402	25.640496	25.374351	22.905808	25.937099	11.727009	32.449005	30.401957	24.334333	22.368957	23.725763	20.456226	27.85848	26.967556	33.169237	26.562417	Uncharacterised protein family (UPF0497)
Phvul.010G016600.2	11.519502	4.571009	14.223093	5.285846	14.385217	26.480174	14.6403	15.168611	15.111358	9.219881	25.192762	14.468931	10.747179	6.169315	8.622617	4.1518	15.498052	19.001186	22.575221	16.507967	11.319385	4.8411	13.072536	8.731581	8.915805	6.569646	16.227559	9.870665	11.086424	14.519682	21.31769	17.441121	12.907884	8.83813	14.37109	10.29196	NAD(P)-linked oxidoreductase superfamily protein
Phvul.010G016600.1	146.297382	82.382731	200.249486	119.236011	181.57127	154.758345	94.495342	104.785973	212.801893	155.973595	245.675124	161.76884	120.795983	59.234779	202.223271	107.312597	195.610748	168.121609	70.961062	118.051045	251.642671	126.437586	193.636975	121.406914	149.551993	59.313801	263.197709	325.486503	225.008186	163.782432	75.421935	163.09328	293.49495	237.626633	494.412636	246.772011	NAD(P)-linked oxidoreductase superfamily protein
Phvul.010G016700.1	12.314055	17.889582	13.573897	11.172426	15.858587	8.542893	5.293968	7.04041	19.973979	19.681671	19.83425	12.511894	7.249059	13.857406	12.907304	16.352719	7.750976	13.77833	4.142874	5.472525	8.131631	23.600803	8.574012	16.168201	5.77097	11.796687	13.20776	18.941185	14.56633	9.777307	5.285713	6.716259	10.312773	22.862653	8.700801	11.151006	NAD(P)-linked oxidoreductase superfamily protein
Phvul.010G016800.1	0.451101	1.39688	0.633363	0.589476	0.587556	0.053697	1.882098	2.929846	0.637869	0.745578	0.384713	0.432002	1.04997	2.124739	1.448374	0.424549	0.640047	0.491829	1.893906	2.155581	0.764254	0.731203	0.641035	0.409324	0.561839	1.941691	0.882766	0.552538	0.480227	0.269264	1.351723	2.989375	0.686851	0.59189	0.3857	0.212027	NAD(P)-linked oxidoreductase superfamily protein
Phvul.010G016900.1	0	0	0.052941	0.053612	0	0	0	0	0.053964	0	0	0	0	0	0	0	0	0	0	0	0	0	0	0.057674	0.052952	0	0	0	0	0.05406	0	0.052108	0	0	0	0	NAD(P)-linked oxidoreductase superfamily protein
Phvul.010G017000.1	14.672013	8.389735	28.886458	25.928553	33.441844	30.986058	5.428224	8.925305	30.871227	30.47936	31.582802	29.359349	16.516979	7.408524	33.518769	27.352843	39.716118	25.423844	6.283671	6.994457	43.828888	30.22108	42.281311	30.72348	14.053894	5.3206	37.056009	35.294244	32.994847	25.727058	6.35229	8.175079	41.287105	30.713042	45.282076	30.049164	NAD(P)-linked oxidoreductase superfamily protein
Phvul.010G017100.1	266.949103	211.484466	98.514825	56.25438	75.18301	60.070423	225.127889	293.306715	79.629642	66.554151	98.04576	56.976927	239.545422	212.481534	169.724735	54.63525	99.055727	75.770293	259.555196	310.504155	179.047917	64.370546	140.154196	50.709795	286.716677	222.664753	156.749294	175.642685	137.527416	61.853535	228.134305	380.48613	213.426467	93.17481	213.330294	68.942156	NAD(P)-linked oxidoreductase superfamily protein
Phvul.010G017200.1	0	0.06818	0	0	0	0.06719	0	0.064972	0	0	0	0	0	0	0.068966	0.066707	0	0	0	0.248146	0.069819	0	0	0.074474	0	0.133292	0	0.082094	0	0	0	0.528977	0	0	0	0.067183	NAD(P)-linked oxidoreductase superfamily protein
Phvul.010G017300.1	30.519638	25.45172	76.92538	66.827654	83.699571	82.030863	8.85228	28.868276	77.129548	86.831331	71.531105	83.95529	40.55183	21.650373	63.569467	80.243825	76.687096	74.961497	8.832159	41.213273	75.88969	74.200363	85.491051	82.365425	25.845426	30.263408	89.568471	89.251025	64.415023	72.496551	9.237159	45.922967	83.245427	76.177201	94.769819	77.386893	NAD(P)-linked oxidoreductase superfamily protein
Phvul.010G017400.1	0.335124	0.134992	0.398848	0.222165	0.373385	0.045646	0.332641	0.508421	0.320792	0.089699	0.091993	0.192914	0.396356	0.091435	0.321964	0.265534	0.224997	0.364504	0.139553	1.288695	0.415023	0.177034	0.273639	0.089293	0.045331	0.443761	0.467149	0.093234	0.179945	0.267987	0.17966	0.780589	0.403731	0.322156	0.630633	0.180162	NAD(P)-linked oxidoreductase superfamily protein
Phvul.010G017500.1	0	0	0	0	0	0	0	0	0	0	0	0	0	0	0	0	0	0	0	0	0	0	0	0	0	0	0	0	0	0	0	0	0	0	0	0	#NA
Phvul.010G017600.1	7.772508	374.304658	8.449082	8.805148	4.108972	4.467822	56.295832	566.59554	4.815953	9.766222	4.951149	3.898521	8.298493	301.54062	14.411901	4.895685	6.049662	4.133722	21.054208	353.070898	11.1128	15.925242	6.185102	1.76508	7.911323	716.962017	10.431033	14.153342	9.003669	4.269543	22.49617	431.309216	7.180541	15.781508	7.870022	2.985665	alpha-amylase-like
Phvul.010G017700.1	24.976379	15.485544	29.218637	25.14936	19.355157	19.884065	13.475171	15.959102	21.310747	22.255218	15.547949	18.693026	34.241087	18.922217	38.593723	24.308096	25.491631	17.901551	15.532608	15.242236	40.548687	25.502483	31.959695	18.223458	27.284068	17.230574	39.664902	32.718253	20.922568	17.314545	12.785194	17.293878	31.320999	22.803907	23.753652	15.415564	branched-chain alpha-keto acid decarboxylase E1 beta subunit
Phvul.010G017800.1	0	0	0	0	0	0	0	0	0	0	0	0	0	0	0	0	0	0	0	0	0	0	0	0	0	0	0	0	0	0	0	0	0	0	0	0	#NA
Phvul.010G017900.1	0	0	0	0	0	0	0	0	0	0	0	0	0	0	0	0	0	0	0	0	0	0	0	0	0	0	0	0	0	0	0	0	0	0	0	0	#NA
Phvul.010G018000.1	0	0	0	0	0	0	0	0	0	0	0	0	0	0	0	0	0	0	0	0	0	0	0	0	0	0	0	0	0	0	0	0	0	0	0	0	Pectin lyase-like superfamily protein
Phvul.010G018100.1	0	0	0	0	0	0	0	0	0	0	0	0	0	0	0	0	0	0	0	0	0	0	0	0	0	0	0	0	0	0	0	0	0	0	0	0	#NA
Phvul.010G018200.2	1.898455	0.383358	1.81901	2.098759	2.364802	0.992595	0.720077	0	1.147741	1.070506	1.29255	2.534325	2.351507	0.19846	1.392441	2.909138	0.80811	1.417638	0	0.306934	0.206353	0.757514	1.17142	0.762174	0.795275	0	0.821824	2.519764	0.799579	1.802067	0.220308	0	1.812418	1.832377	0.52211	1.825053	HY5-homolog
Phvul.010G018200.1	26.999404	8.18856	63.76222	58.195672	47.180664	37.580888	11.152083	1.666331	41.525854	31.003398	45.973271	33.070679	35.287769	14.400927	28.989576	46.205632	38.835524	54.228961	4.480417	3.597728	25.363737	28.348534	30.487488	42.214933	29.630225	12.821719	51.832564	41.69	33.829876	44.079969	3.518957	5.039324	31.516623	27.114361	21.069173	31.897621	HY5-homolog
Phvul.010G018300.2	0	0	0	0	0.456648	0	0	0	0	0.396446	0.150409	0.540665	0	0	0	0	0.100094	0.401262	0.23557	0.040077	0.339733	0.097501	0.248861	0.286587	0.041928	0.019472	0.348203	0	0.415586	0.318799	0.103326	0.03908	0.246114	0	0.084317	0	Leucine-rich repeat protein kinase family protein
Phvul.010G018300.1	0.170745	0	0.321679	0.711758	0	0.347769	0.234639	0	0.366399	0	0	0.678991	0.489743	0.04055	0.458429	0.908225	0.626896	0	0	0	0	0.83024	0	0	0	0	0	0.45128	0	0.178002	0	0	0	0.391536	0	0.380821	Leucine-rich repeat protein kinase family protein
Phvul.010G018400.1	2.762684	4.282041	4.850113	3.72966	3.127507	3.522944	2.342249	2.456243	5.766093	6.354274	4.108138	7.657105	3.872805	3.789777	5.435576	4.125164	4.313689	3.314998	1.764871	3.170137	6.220798	5.76065	6.485874	4.569378	1.8726	3.111639	6.458691	5.126086	2.936636	3.495068	1.913755	2.633316	5.911898	7.231716	5.098721	4.661886	Disease resistance protein (TIR-NBS-LRR class) family
Phvul.010G018500.1	42.372365	35.223471	18.517147	18.877465	21.227953	20.2308	25.884342	22.170507	17.813514	16.230623	20.738958	21.286519	31.295777	34.47702	30.832275	16.764754	23.081188	20.974641	28.156969	18.664357	27.773178	20.185353	29.44098	16.314286	32.795623	34.440942	24.423206	23.322454	26.935647	15.94739	26.192098	19.848109	28.507617	20.044602	28.387615	18.66595	#NA
Phvul.010G018600.2	15.667817	17.771647	16.15242	13.025189	11.920831	10.109337	29.104695	15.467859	12.602493	12.048035	14.135526	13.188796	18.311689	19.003069	20.008909	13.227523	15.712222	12.101735	22.644021	21.737189	19.617041	11.971656	14.865151	9.400797	15.90446	17.092932	20.450695	17.750097	14.576371	10.188981	23.133664	17.326494	17.682424	12.442535	18.199351	11.585314	Protein of unknown function, DUF593
Phvul.010G018700.2	5.660415	4.613425	3.724019	4.690717	5.399465	4.521642	7.382419	5.120279	5.461048	5.713833	5.445933	5.944609	5.350094	5.109582	4.966831	3.001597	4.463584	3.487333	7.002327	4.465428	5.642536	4.82139	5.317519	4.769484	3.185805	3.678982	3.845556	4.59258	5.873214	2.176219	6.189075	5.558624	5.572868	7.55178	6.252356	5.495636	Alcohol dehydrogenase transcription factor Myb/SANT-like family protein
Phvul.010G018700.1	8.928098	6.917812	5.83488	6.019125	5.047652	4.849568	6.010068	4.985794	5.463238	5.778598	7.207085	5.580508	7.114786	9.009456	6.781148	6.760132	5.827923	7.143329	4.681329	3.825921	6.143724	4.909209	5.885058	5.41205	5.739807	7.798989	8.03647	6.96144	5.703986	7.246046	4.619053	4.021807	6.429248	4.121164	6.448838	5.503142	Alcohol dehydrogenase transcription factor Myb/SANT-like family protein
Phvul.010G018800.23	0	0	0	0	0	0	0	0	0	0	0	0	0	0	0	0	0.05115	0	0	0	0	0	0.05545	0	0	0	0	0	0	0	0	0	0.055257	0	0	0	Helicase/SANT-associated, DNA binding protein
Phvul.010G018800.22	0	0	0	0	0	0	0	0	0	0	0	0	0	0	0	0	0	0	0	0	0	0	0	0	0	0	0	0	0	0	0	0	0	0	0	0.054455	Helicase/SANT-associated, DNA binding protein
Phvul.010G018800.2	1.78229	0.348395	0.541889	1.036834	1.334269	1.570274	0	0	2.591916	1.930075	1.384968	2.446079	1.951121	0.924416	0	1.550865	2.066878	0	0	0.868839	1.68573	1.800483	2.368263	1.292481	0.613431	0.983304	1.434717	2.368788	1.621193	2.560545	1.438356	0	0.94938	2.911492	1.885289	1.635169	Helicase/SANT-associated, DNA binding protein
Phvul.010G018800.21	0	0	0	0	0	0	0	0	0	0	0	0	0	0	0	0	0	0	0	0	0	0	0	0	0	0	0	0	0	0	0	0	0	0	0	0	Helicase/SANT-associated, DNA binding protein
Phvul.010G018800.8	0.000009	1.47592	1.140173	0.980124	1.49875	0.98693	2.269315	1.73549	0	0.738504	0	1.899587	0	0	2.244641	0.709228	1.290858	1.776612	1.698444	1.712937	1.525405	0.403656	2.188956	1.356007	0	0.626001	0.886427	0	0	0	0.812524	1.909506	1.341597	0	0.655124	1.603286	Helicase/SANT-associated, DNA binding protein
Phvul.010G018800.20	0	0	0	0	0	0	0	0	0	0	0	0	0	0	0	0	0	0	0	0	0	0	0	0	0	0	0	0	0	0	0	0	0	0	0	0	Helicase/SANT-associated, DNA binding protein
Phvul.010G018800.19	0	0	0	0	0	0	0	0	0	0	0	0	0	0	0	0	0	0	0	0	0	0	0	0	0	0	0	0	0	0	0	0	0	0	0	0	Helicase/SANT-associated, DNA binding protein
Phvul.010G018800.18	0	0	0	0	0	0	0	0	0	0	0	0	0	0	0	0	0	0	0	0	0	0	0	0	0	0	0	0	0	0	0	0	0	0	0	0	Helicase/SANT-associated, DNA binding protein
Phvul.010G018800.17	0.632289	0.63047	1.039794	1.006385	1.089161	1.424822	1.351581	0.420563	1.185859	1.46539	1.390974	1.956458	0.957899	1.267541	0.839562	1.748901	1.876227	1.268073	1.030911	0.843622	1.018764	1.572064	1.999844	1.271225	0.486733	0.514168	1.476731	0.7918	1.036946	1.014354	1.145284	0.691803	1.450851	2.144056	1.252494	1.263478	Helicase/SANT-associated, DNA binding protein
Phvul.010G018800.16	0	0	0	0	0	0	0	0	0.18682	0	0.12068	0	0.056324	0.054987	0	0	0	0	0	0	0.070511	0	0	0	0	0.168625	0	0	0	0	0	0	0	0.135583	0	0	Helicase/SANT-associated, DNA binding protein
Phvul.010G018800.15	0	0	0	0.067133	0	0	0.129572	0	0	0	0	0	0	0	0.061749	0	0	0.059436	0	0	0	0	0	0	0	0	0	0	0	0	0	0	0	0	0	0	Helicase/SANT-associated, DNA binding protein
Phvul.010G018800.7	1.5782	0.838415	1.460191	1.011106	1.855431	1.169056	1.2094	1.068584	2.151604	1.534409	0	0.929289	1.386877	0	1.121234	0	0	1.841402	0.598471	1.929617	1.703746	1.522509	0	2.191304	0	0	1.780162	1.871986	0	2.007383	1.723826	0.660384	0	1.526883	1.344199	1.52626	Helicase/SANT-associated, DNA binding protein
Phvul.010G018800.5	1.609683	1.644882	1.94516	1.073209	2.093507	1.569135	2.003947	0.794425	1.880463	1.668588	3.196388	2.590873	2.275028	2.345325	2.130476	1.964027	3.057437	2.339745	1.94974	0.708208	1.809161	1.784707	3.156121	2.236729	1.183509	1.505002	1.751513	1.330894	3.471416	1.955093	0	1.367088	1.988128	1.646225	2.020873	1.518929	Helicase/SANT-associated, DNA binding protein
Phvul.010G018800.14	0	0	0	0	0	0	0	0	0	0	0	0	0	0	0	0	0	0	0	0	0	0	0	0	0	0	0	0	0	0	0	0	0	0	0	0	Helicase/SANT-associated, DNA binding protein
Phvul.010G018800.13	0	0	0	0	0	0	0	0	0	0	0	0	0	0	0	0	0	0	0	0	0	0	0	0	0	0	0	0	0	0	0	0	0	0	0	0	Helicase/SANT-associated, DNA binding protein
Phvul.010G018800.12	0	0	0	0	0	0	0	0	0	0	0	0	0	0	0	0	0	0	0	0	0	0	0	0	0	0	0	0	0	0	0	0	0	0	0	0	Helicase/SANT-associated, DNA binding protein
Phvul.010G018800.11	0	0	0	0	0	0	0	0	0	0	0	0	0	0	0	0	0	0	0	0	0	0	0	0	0	0	0	0	0	0	0	0	0	0	0	0	Helicase/SANT-associated, DNA binding protein
Phvul.010G018800.6	0	0	0	0	0	0	0	0	0	0	0	0	0	0	0	0	0	0	0	0	0	0	0	0	0	0	0	0	0	0	0	0	0	0	0	0	Helicase/SANT-associated, DNA binding protein
Phvul.010G018800.10	0	0	0	0	0	0	0	0	0	0	0	0	0	0	0	0	0	0	0	0	0	0	0	0	0	0	0	0	0	0	0	0	0	0	0	0	Helicase/SANT-associated, DNA binding protein
Phvul.010G018800.9	0	0	0	0	0	0	0	0	0	0	0	0	0	0	0	0	0	0	0	0	0	0	0	0	0	0	0	0	0	0	0	0	0	0	0	0	Helicase/SANT-associated, DNA binding protein
Phvul.010G018800.1	0	0	0	0	0	0	0	0	0	0	0	0	0	0	0	0	0	0	0	0	0	0	0	0	0	0	0	0	0	0	0	0	0	0	0	0	Helicase/SANT-associated, DNA binding protein
Phvul.010G018900.2	0.151475	0.141665	0	0.242316	0.256615	0.144288	0	0.1894	0.413801	0.368396	0.25275	0.355137	0.202144	0	0.751262	0	0	0.083029	0.375435	0.169068	0.513213	0	0.203748	0.193669	0.082262	0.267796	0	0.153898	0	0.139496	0.304766	0.270331	0	0	0.352713	0	S-locus lectin protein kinase family protein
Phvul.010G018900.1	0	0	0.325288	0.231109	0	0	0.838781	0	0	0	0	0	0	0.371541	0.15961	0.179914	0.142305	0	0	0.441593	0.112347	0.773524	0	0.048101	0	0	0.234107	0.423565	0.46958	0.130384	0	0	0.140755	0.395999	0	0.141608	S-locus lectin protein kinase family protein
Phvul.010G019000.2	0	0	0	0	0	0	0	0	0	0	0	0.234049	0	0	0	0	0.108922	0.110032	0	0	0	0	0.108956	0.107743	0	0	0.111965	0	0	0	0	0	0.105855	0	0	0	#NA
Phvul.010G019100.1	0.162183	0	0	0.038715	0.291364	0.38852	0.160876	0.035308	0.117225	0.312385	0.241021	0.388372	0.084764	0	0.038528	0.113507	0.235456	0.358557	0.118308	0	0.200167	0.499079	0.077412	0.350069	0	0	0.040381	0.118364	0.12264	0.194409	0	0	0	0.279094	0.158354	0.316481	cytochrome P450, family 96, subfamily A, polypeptide 1
Phvul.010G019201.1	9.296206	2.713385	16.123154	17.080904	44.219206	49.309357	8.010484	2.635718	25.946834	36.738628	42.950303	39.979149	19.710508	3.639195	29.068274	20.516796	55.387348	48.85191	7.385689	4.428095	47.328724	38.318073	76.452072	59.071887	8.361307	2.750897	21.101159	22.295228	56.034957	34.880013	8.288943	5.894192	42.599499	44.52949	56.420292	46.032302	Uncharacterised protein family SERF
Phvul.010G019300.1	0.884378	0.255384	6.832573	7.739288	3.599493	9.290119	0	0.060362	2.206415	2.995402	2.612204	3.929547	5.964308	0.2621	7.397777	3.60006	15.707024	4.218125	0.198904	0	13.200448	2.927766	9.844029	3.226031	3.509831	0.182195	17.321728	9.827418	12.018636	4.003498	0.064557	0.061135	16.686349	2.170715	6.828999	4.144031	#NA
Phvul.010G019350.3	0	0	0	0	0	0	0	0	0	0	0	0	0	0	0	0	0	0	0	0	0	0	0	0	0	0	0	0	0	0	0	0	0	0	0	0	Uncharacterised protein family SERF
Phvul.010G019350.2	0	0	0	0	0	0	0	0	0	0	0	0	0	0	0	0	0	0	0	0	0	0	0	0.209287	0	0	0	0	0	0	0	0	0	0	0	0	Uncharacterised protein family SERF
Phvul.010G019350.1	2.621537	1.653323	3.027029	1.579235	5.12833	4.943117	2.390749	0.533466	2.38615	2.783619	5.710717	4.334232	2.548534	2.071773	5.329406	1.985951	5.370305	3.399335	1.550255	1.224767	3.935869	2.157405	6.997357	4.09217	1.966675	0.395425	3.797632	2.686829	5.730838	3.590586	0.832157	0.539665	3.170956	4.648887	4.960762	4.675401	Uncharacterised protein family SERF
Phvul.010G019400.1	0	0	0	0	0	0	0	0	0	0	0	0	0	0	0	0	0	0	0	0	0	0	0	0	0	0	0	0	0	0	0	0	0	0	0	0	Calcium-dependent phosphotriesterase superfamily protein
Phvul.010G019500.1	2.44482	0.178864	12.629649	15.031971	5.267605	6.222244	0.165111	0.108957	2.970682	3.569386	4.035491	6.621645	3.528006	0.590467	5.097059	15.50175	6.123042	9.981565	0.080709	0.075797	2.914849	3.309616	3.656048	6.582653	1.6904	0.32941	10.721728	15.635995	2.970984	5.532186	0.077856	0	3.288869	3.597064	2.990635	3.854419	cytochrome P450, family 96, subfamily A, polypeptide 1
Phvul.010G019600.1	0	0	0.039586	0	0.168498	0.039794	0.041874	0	0.120718	0	0.081926	0.21455	0.087443	0	0.078842	0	0.119704	0.040593	0.041016	0	0.08147	0	0.16002	0.079215	0.03993	0	0.124375	0	0.040383	0	0	0.113196	0	0.04065	0.040233	0.277932	cytochrome P450, family 96, subfamily A, polypeptide 1
Phvul.010G019701.1	11.271113	8.942389	14.863754	8.642165	31.303851	27.417161	9.412716	4.292664	17.619098	19.699228	20.680106	27.700975	12.028328	11.576318	20.079308	21.119018	41.310083	34.95782	10.550895	11.061781	33.536343	20.807888	47.146969	28.947712	10.508466	5.997755	21.334669	15.042702	34.803925	25.182565	8.376914	7.486834	26.383776	24.850556	40.860534	33.060475	Uncharacterised protein family SERF
Phvul.010G019800.1	6.777844	3.783557	10.109276	11.414166	10.611986	6.38033	5.338939	4.84664	8.737751	13.508699	9.596845	10.245993	6.023039	3.914602	4.514835	14.805482	7.58528	12.756398	5.334485	6.720552	6.916874	15.314373	7.91044	14.800268	6.047859	2.879147	8.648836	9.670139	5.907045	13.35935	5.560793	4.72346	5.718475	10.918411	4.86661	11.349103	#NA
Phvul.010G019900.1	3.385776	4.602274	12.60477	12.901634	4.991119	7.064037	12.506526	3.424874	9.732496	9.389123	12.27368	11.207428	2.557846	4.536781	13.270992	10.911388	4.367679	15.056478	8.946942	4.057594	6.220333	12.002581	5.283408	11.099164	2.630491	6.398667	8.52116	8.255978	12.658759	10.189805	10.739414	4.312338	5.494474	10.964174	7.137842	8.245804	RING/U-box superfamily protein
Phvul.010G020000.2	0	0	0	0	0	0	0	0	0	0	0	0	0	0	0	0	0	0	0	0.576852	0	0	0	0	0	0	0	0.148628	0	0	0	0	0	0	0	0	x-ray induced transcript 1
Phvul.010G020000.1	6.447531	5.23053	10.097342	10.234336	11.330532	8.049388	11.545574	5.221652	9.842871	9.891039	8.820716	8.592197	7.897447	4.983279	10.333698	12.373503	7.253286	10.183247	6.568466	5.536719	8.133073	11.061349	9.490249	13.635401	5.540465	5.388742	10.0261	9.231869	11.630319	11.085785	5.834372	5.05739	6.747731	10.783444	8.017329	8.468673	x-ray induced transcript 1
Phvul.010G020100.1	117.495862	64.977557	39.051606	41.829078	48.15902	46.445331	88.530879	54.777901	37.698206	40.494738	45.31957	47.4834	103.37394	62.248066	73.216341	34.92434	71.722675	57.181506	63.914488	61.363969	63.383245	39.774472	95.832311	44.301299	81.105318	57.093535	65.710814	56.51574	57.254361	44.368693	59.277679	53.72456	54.72399	50.67343	59.780985	43.7372	RNA polymerase I specific transcription initiation factor RRN3 protein
Phvul.010G020150.1	0	0	0	0	1.140209	0	0	0	0	0	0.727748	0	0	0	0	0	0	0	0	0	0	0.604128	0	1.138169	0	0	0	0	0	0	0	1.060208	0	0	0	0	RNA polymerase Rpb7 N-terminal domain-containing protein
Phvul.010G020200.1	3.269131	2.308503	1.701357	1.17933	0.517783	0.788134	3.624026	3.96227	0.669802	1.438931	0.37583	0.63185	3.848101	3.718102	2.900596	0.936643	1.344323	1.039209	2.017766	3.572444	1.592676	1.212852	1.823366	0.682301	2.750874	3.153733	2.04359	1.611686	1.534476	0.842862	1.953825	3.158364	0.706863	1.116765	0.900978	1.09505	RNA polymerase Rpb7 N-terminal domain-containing protein
Phvul.010G020300.1	0.661841	0.247216	0.747599	0.757378	1.643329	0.798354	0.948155	0.058911	1.066843	0.815411	0.831974	0.408062	0.756266	0.823662	0.548898	1.106924	0.814696	1.266207	0.390246	0.184045	0.579647	1.824174	0.759287	1.046724	0.374461	0.28809	1.047787	0.567089	1.134373	0.94424	1.010299	0.118798	0.434238	1.534856	0.31543	0.497444	ubiquitin-associated (UBA)/TS-N domain-containing protein
Phvul.010G020400.1	7.094359	3.702225	4.787478	3.979858	6.167039	5.05984	6.858052	3.385541	5.741818	3.829809	6.723052	4.61474	6.531419	3.223692	6.811498	5.173785	6.876438	4.945071	6.13959	3.406058	8.439254	4.950474	9.29856	5.637349	4.896109	1.613782	6.008253	6.242304	6.63456	2.701838	5.617245	3.990805	6.921964	4.853803	6.786284	4.611096	#NA
Phvul.010G020500.1	12.123734	8.400139	4.924216	5.549846	3.755898	3.560802	10.597857	9.549741	2.889576	3.153501	3.482564	3.267264	14.524049	7.311249	5.318173	3.286815	4.084129	3.993781	10.286974	6.935209	5.557783	3.293982	3.193041	2.345177	14.18246	7.565633	5.210112	4.041116	5.051662	2.963907	7.449953	7.232435	4.33384	3.397887	4.047143	2.412251	GPI transamidase component Gpi16 subunit family protein
Phvul.010G020600.1	6.792205	3.867514	10.675356	6.007518	7.837271	5.604544	9.51844	2.673579	6.632959	6.353234	5.302789	5.621967	7.723795	4.392882	8.84971	6.121306	9.897081	7.331361	6.735454	4.227962	12.354786	8.557817	9.096937	6.708694	5.204429	3.347018	12.91412	9.293003	7.155777	6.63069	7.05824	2.254675	11.486552	7.682483	8.664813	6.04388	SKP1-like 21
Phvul.010G020700.1	21.791897	17.288793	12.409468	8.679239	11.712656	10.649819	24.165003	18.558491	11.529287	12.374144	12.574225	11.379943	20.085269	20.71366	17.07796	9.150096	15.216909	11.718639	23.964646	20.160009	16.974431	11.133582	19.48997	8.451698	16.571137	15.287673	16.498882	11.946067	13.817133	9.423276	26.720667	20.142804	15.499203	12.358511	16.941355	9.833443	GTP binding
Phvul.010G020800.1	26.85188	18.87925	10.670192	9.540897	9.693373	9.29854	22.049976	18.41591	10.257546	9.139464	12.54157	9.685163	26.401753	22.506617	14.924341	9.005457	10.28454	10.102947	24.843893	21.969997	12.357514	9.768574	10.568535	8.213661	27.080012	20.454532	12.238958	12.073887	12.518693	8.554173	22.788866	18.861495	13.860916	12.372852	13.425653	8.911594	Sterile alpha motif (SAM) domain-containing protein
Phvul.010G020900.1	0	0	0	0	0	0	0	0	0	0	0	0	0	0	0	0	0	0	0	0	0	0	0	0	0	0	0	0	0	0	0	0	0	0	0	0	HXXXD-type acyl-transferase family protein
Phvul.010G021001.2	0.185618	159.283996	0.174589	0.470793	0.244502	0	2.10152	279.32527	0	0.118346	0.178664	0	0	142.34269	3.594987	0	0	0.119389	2.810757	403.89269	0	0	0.11764	0	0.412672	149.420844	0.610306	1.632021	4.54049	0.236752	4.998731	354.234512	0	0	0.415702	0	GDSL-motif lipase 3
Phvul.010G021001.1	0	23.82951	0	0	0	0	0.147028	48.193658	0	0	0	0.077772	0.156994	22.352797	0.751244	0.140626	0	0	0	65.622012	0.146423	0.070552	0	0	0	23.979988	0	0	1.458696	0	0.142924	65.362352	0	0	0	0	GDSL-motif lipase 5
Phvul.010G021100.1	7.598073	2.146763	2.401408	2.748055	2.571638	2.1703	3.884139	3.907411	3.423364	1.547382	2.441871	2.110105	7.899286	3.392051	3.188027	2.623626	1.425232	1.796522	3.382801	2.026217	1.550018	2.897764	1.968521	2.028346	9.072023	3.784486	1.83901	1.925405	2.443606	2.447887	3.176009	2.460304	2.123857	2.607962	1.425512	1.039809	B-cell receptor-associated protein 31-like
Phvul.010G021200.3	1.36722	3.825701	1.842324	1.195513	2.293415	1.311321	4.058105	2.554076	4.900001	5.286566	3.992957	4.14033	0.653378	3.241707	3.285786	1.437877	2.306953	2.306875	3.472616	4.204189	1.528592	4.675681	2.652524	3.973688	0.957563	3.521517	1.67505	2.345776	3.515641	2.077982	3.135275	3.094288	0.940954	4.747553	1.92369	4.653615	RPM1 interacting protein 4
Phvul.010G021200.1	4.132386	5.198753	2.848902	0.458401	3.802206	1.05602	6.878898	3.404121	2.281474	2.306567	2.777884	2.094815	3.617518	3.003564	4.595469	0.898858	3.417049	2.526501	5.978151	4.590514	4.01132	2.906348	3.618965	1.915558	3.01379	2.245433	5.938496	2.964438	5.066224	2.593384	4.997946	4.613393	5.672248	3.482239	5.550042	3.337439	RPM1 interacting protein 4
Phvul.010G021200.2	46.177877	114.108301	35.28747	39.606337	49.426532	33.140269	106.666164	100.34284	61.408915	59.268964	63.335908	53.80336	34.32924	115.331553	64.748926	42.906174	35.116491	52.688443	89.338671	134.504963	43.954264	60.475148	39.190545	51.001593	34.180068	112.553592	47.638191	43.46504	53.653644	38.344962	134.258266	116.145046	44.347624	71.421642	54.813389	43.339988	RPM1 interacting protein 4
Phvul.010G021300.1	2.427832	6.360241	1.173308	0.567175	1.145111	1.615639	4.289262	5.703662	1.769905	1.826695	2.046514	0.599738	1.843914	3.479481	3.566469	1.719519	1.192684	1.233109	3.67356	10.541699	2.46953	2.916049	3.719154	4.104521	0.581801	8.072352	1.780205	1.771184	2.225061	1.67148	6.792342	8.395831	2.715655	2.969636	2.202271	1.195033	#NA
Phvul.010G021400.1	0	0	0	0	0	0	0	0	0	0	0	0	0	0	0	0	0	0	0	0	0	0	0	0	0	0	0	0	0	0	0	0	0	0	0	0	#NA
Phvul.010G021500.1	0	0	0	0	0	0	0	0	0	0	0	0	0	0	0	0	0	0	0	0	0	0	0	0	0	0	0	0	0	0	0	0	0	0	0	0	#NA
Phvul.010G021600.1	0	0	0.026435	0.053508	0	0.053244	0	0	0.026763	0.026393	0.027412	0.231802	0.119614	0	0.05315	0.052188	0.052717	0	0.02772	0	0	0.051473	0	0.156074	0	0.153136	0.055993	0.05395	0	0.026653	0	0	0.052708	0	0	0.078753	Vacuolar iron transporter (VIT) family protein
Phvul.010G021700.1	0.639353	18.869801	0.07855	0.11871	0.041468	0	0.30159	8.968223	0	0.039655	0	0	0.180217	7.700026	0.999461	0	0	0.040207	0.24879	6.945565	0.123223	0.038946	0	0.039052	0.12054	14.087365	0.041609	1.200046	0.719761	0.039993	0.080755	7.734333	0.03965	0.081674	0.040647	0	vacuolar iron transporter (VIT) family protein
Phvul.010G021800.1	20.63191	13.005513	4.521994	4.908179	6.88763	5.381616	13.735407	13.0957	6.081965	4.916603	6.105118	6.134578	18.035419	13.404626	10.126008	4.552655	9.411962	5.355923	11.078273	9.446238	10.788475	5.914339	13.537671	4.141735	15.557339	11.025716	5.999989	6.358332	11.480229	4.6267	9.790963	8.427277	10.394031	7.55964	11.810078	4.569225	Mitochondrial import inner membrane translocase subunit Tim17/Tim22/Tim23 family protein
Phvul.010G021900.1	0	0	0	0	0	0	0	0	0	0	0	0	0	0	0	0	0	0	0	0	0	0	0	0	0	0	0	0	0	0	0	0	0	0	0	0	#NA
Phvul.010G022000.1	0.601856	0.100838	0.263075	0.033065	0.104617	0.034773	0.104103	0.156685	0.069048	0.101304	0.105475	0	1.30809	0.135815	0.590249	0.16863	0.507883	0.102664	0.986389	0.19929	1.029564	0.033808	0.761642	0.068478	1.942109	0.102381	0.696718	0.175036	0.067269	0.098953	0.668853	0.226088	0.470542	0.034854	0.468388	0	nuclear transport factor 2 (NTF2) family protein / RNA recognition motif (RRM)-containing protein
Phvul.010G022100.1	0.097929	0.090108	0.18294	0.461558	0.096183	0.758091	0.4919	0	0.092583	0.185924	0.189537	0.200729	0.10234	0	0.091087	0.359417	0.465734	0.280176	0.191521	0.088406	0.190483	0.365499	0.280036	0.551373	0.756792	0.086525	0.680083	0.57767	0.276672	0.183874	0	0	0.091789	0.380226	0.282869	0.277557	ER lumen protein retaining receptor family protein
Phvul.010G022200.1	1.509028	11.336477	2.790675	1.813461	4.162895	2.927118	2.055729	31.589758	2.834338	3.371866	3.246912	3.500058	1.972198	5.520209	4.52593	2.432365	2.515663	5.022853	2.481342	22.778569	3.019436	3.895823	2.523726	3.784348	1.376454	5.690781	1.734624	1.703466	3.748867	2.502974	2.647623	25.28069	2.526939	3.581924	3.140183	3.56723	ER lumen protein retaining receptor family protein
Phvul.010G022300.1	0	0	0	0	0	0	0	0	0	0	0	0	0	0	0	0	0	0	0	0	0	0	0	0	0	0	0	0	0	0	0	0	0	0	0	0	#NA
Phvul.010G022400.1	3.694377	8.839217	11.170715	11.186995	9.305206	10.838798	3.577208	8.675409	13.27879	15.863596	13.415379	11.862108	4.401011	3.338605	25.853665	6.5155	15.733949	10.6367	5.261908	7.518415	25.91893	11.729082	14.119807	7.701948	3.824448	3.401885	13.804789	11.887399	23.14772	11.493507	5.992251	10.428429	24.300054	18.66891	24.128461	11.747314	cytochrome P450, family 82, subfamily C, polypeptide 4
Phvul.010G022500.1	0	0	0	0	0	0	0	0	0	0	0	0	0	0	0	0	0	0	0	0	0	0	0	0	0	0	0	0	0	0	0	0	0	0	0	0	#NA
Phvul.010G022600.2	75.424148	113.964172	78.761939	55.303996	29.154159	50.008552	31.145965	50.325678	39.625149	32.817127	34.567121	32.186424	63.917468	41.433126	260.88297	28.314614	121.926114	25.40799	148.118614	24.621449	170.799115	18.259382	71.735748	13.493348	96.380599	37.403266	184.495736	67.69557	112.588106	27.806866	55.976951	54.146065	161.124077	33.054123	102.51142	24.280259	cytochrome P450, family 82, subfamily C, polypeptide 4
Phvul.010G022700.1	43.596846	49.197104	0.903774	0.739605	1.006711	0.367489	22.074156	73.50337	0.373597	1.501003	2.224673	0.792738	7.239359	25.099784	21.938734	0.758226	1.578197	1.097963	75.157856	50.842977	3.82356	0.330394	0.340264	0.281002	12.228971	22.659046	5.170787	2.503387	13.317124	0.859404	48.348917	124.97808	2.902371	0.60598	1.218185	0.820631	cytochrome P450, family 82, subfamily G, polypeptide 1
Phvul.010G022800.1	23.967576	6.991466	12.100778	9.650811	11.557968	12.833743	17.708018	9.490244	14.129687	8.577165	17.648213	13.190784	14.523167	9.565075	15.002297	11.107276	14.907249	10.690362	15.471706	3.610829	20.175976	9.324477	25.669392	9.469947	17.254542	5.023245	15.775764	12.935923	17.365317	10.381195	12.488166	8.476072	26.916113	12.276832	21.454049	13.47175	#NA
Phvul.010G022900.1	0	0	0	0	0	0	0	0	0	0	0	0	0	0	0	0	0	0	0	0	0	0	0	0	0	0	0	0	0	0	0	0	0	0	0	0	GTP cyclohydrolase I
Phvul.010G023000.1	1.570146	3.114015	167.386855	284.754833	132.475182	994.382166	0.146055	3.015929	104.023427	1100.119612	66.234531	918.289658	53.128991	0.512105	657.001113	226.33139	833.025863	353.496346	0.168443	0.857248	811.395548	344.155476	914.189423	433.024846	18.36478	0.817254	182.937106	270.53478	535.753966	647.482716	0.136762	2.844222	502.591071	431.588632	607.705177	930.494701	1-deoxy-D-xylulose 5-phosphate reductoisomerase
Phvul.010G023100.1	0.036928	0	0.074761	0.082284	0.061868	0.070928	0	0.046698	0.034378	0.021488	0.036453	0.075296	0.06309	0.017632	0.04913	0.082963	0.034609	0.103322	0.072531	0.01603	0.01739	0.055631	0.06858	0.016955	0	0.068395	0.038311	0.098435	0.052043	0.017359	0.051965	0	0.017262	0.10062	0.019753	0.126462	LRR and NB-ARC domains-containing disease resistance protein
Phvul.010G023200.1	0.032421	0.014717	0.097788	0.124984	0.216422	0.188416	0.065176	0	0.136551	0.163364	0	0.263237	0.109787	0.174868	0.131626	0.073511	0.076346	0.136528	0.111257	0.057276	0.076604	0.131209	0.075651	0.15007	0	0.13612	0.25342	0.103561	0.091424	0.122037	0.04552	0.067874	0.075716	0.193247	0.107255	0.206797	LRR and NB-ARC domains-containing disease resistance protein
Phvul.010G023300.1	0.166592	0	0	0.159913	0.492806	0	0	0	0.160476	0.161536	0	0.344825	0.173842	0.158752	0	0.313553	0.161632	0	0.160722	0.153572	0.16568	0.155986	0	0.320116	0	0.149256	0.495739	0.161296	0	0.161518	0.159458	0	0	0.161845	0	0.159754	#NA
Phvul.010G023400.1	0	0	0.195274	0.194519	0.391548	0.192012	0.200792	0	0.786968	0.201954	0	0.205606	0.421931	0.575784	0	0	0	1.023273	0	0	0	0	0	0.777049	0.195961	0	0.400233	0.388767	0.377502	0.194823	0.203223	0	0.186789	0.196855	0.192795	0.386319	#NA
Phvul.010G023500.2	2.392302	3.743257	1.321126	0.851876	1.053663	1.550239	6.528947	5.391706	1.065321	0.86947	1.168551	1.334394	3.221648	4.064278	3.269642	1.269113	2.033613	0.99653	5.493142	7.015108	3.153939	1.30331	3.075784	0.909933	2.419709	3.208293	2.45497	2.070036	1.669758	0.8052	5.219209	6.315369	2.838951	1.27198	2.654069	1.007105	Disease resistance protein (TIR-NBS-LRR class) family
Phvul.010G023600.1	5.126712	9.467883	8.620036	10.92847	16.974894	17.52181	23.427407	16.140637	15.236513	21.483638	8.721837	17.39218	9.216224	8.359019	8.112525	12.350865	14.795618	13.472351	10.505319	21.763462	14.996131	21.794318	19.950161	18.935194	3.242548	7.409129	10.476299	12.722933	10.22806	13.614496	13.594559	15.603258	10.921063	21.384102	10.36194	16.652533	Protein kinase superfamily protein
Phvul.010G023700.1	0.521458	2.163352	0.325081	1.267829	0.34202	0.247919	0.726701	2.298729	3.216979	7.98535	0.934095	2.297696	0.360726	1.236862	1.96052	2.723247	1.223662	0.627642	1.295614	2.283143	8.294891	10.368322	4.910186	2.691459	0.456588	1.007508	1.671766	3.027501	0.693422	0.657835	0.693528	3.118217	9.106613	11.400424	5.127233	7.304958	Protein of unknown function (DUF760)
Phvul.010G023800.1	2.49064	3.64487	5.642638	6.38717	5.612868	6.464681	7.910796	9.202811	7.460723	9.172603	6.28724	6.62581	2.993308	3.95929	5.266672	6.073697	5.90018	6.71557	4.270148	10.643489	4.467596	8.370431	4.087505	7.148257	2.945073	3.436859	4.41672	5.870363	5.366208	5.991233	4.557229	9.410998	4.133614	9.171809	5.280911	7.21465	O-Glycosyl hydrolases family 17 protein
Phvul.010G023900.2	0.765628	0.44277	0.15669	0.597461	0.178027	2.386961	1.206169	0.127375	0.71215	0	1.6595	0.727792	0.728704	0.634053	0.124364	0	0.816942	1.404009	0.430427	0.18987	1.868796	0.534567	0.567358	0.729067	0.860373	0	0.547464	1.292378	1.771975	0.89913	0.833279	0.126209	1.913397	2.242981	3.338226	0.487523	heavy metal atpase 5
Phvul.010G023900.1	2.828382	4.873386	4.299929	3.255155	3.856132	2.938695	8.026549	2.859096	4.506773	4.994638	2.518256	3.651424	3.031995	5.633921	6.151979	3.751586	4.660488	2.381094	7.443016	3.764703	7.048975	3.256337	4.580678	2.815555	3.339529	5.450515	5.45429	5.820017	3.231357	3.204073	8.009906	3.918311	5.137887	5.727077	6.501369	4.958453	heavy metal atpase 5
Phvul.010G024000.1	0	0	0	0.030971	0	0	0.033288	0	0	0.031129	0	0	0	0	0	0.030509	0	0	0.032286	0	0	0	0	0	0	0	0	0	0	0	0.031116	0	0	0.087173	0	0	Disease resistance protein (TIR-NBS-LRR class) family
Phvul.010G024100.3	1.113843	2.718203	1.498351	1.79868	2.620158	2.058078	2.162303	3.297682	3.009441	3.306305	2.352024	2.62512	1.479428	1.830173	2.741884	1.413217	2.063676	1.716042	1.223287	3.044037	2.95559	2.472506	2.651307	1.38625	0.860863	2.071026	1.481926	1.710172	2.464869	1.762174	1.173574	2.871064	2.536744	3.938732	2.255074	2.402463	Disease resistance protein (TIR-NBS-LRR class) family
Phvul.010G024100.1	0	0	0	0	0	0	0	0	0	0	0	0	0	0	0	0	0	0.066157	0	0	0	0	0	0	0	0	0.602928	0	0	0	0	0	0	0	0	0	Disease resistance protein (TIR-NBS-LRR class) family
Phvul.010G024100.2	0	0	0	0	0	0	0	0	0	0.090532	0	0	0	0	0	0	0	0	0	0	0	0	0	0.077774	0	0	0	0	0	0	0	0	0	0	0	0	Disease resistance protein (TIR-NBS-LRR class) family
Phvul.010G024200.2	0	0.061866	0	0.021317	0	0.042663	0.022321	0.019378	0.042923	0.103702	0.021573	0.045578	0	0	0.020852	0	0.043224	0.02112	0.02164	0.020297	0.021297	0.040762	0.042205	0.04233	0.04324	0	0	0	0.020788	0	0.020924	0.019467	0	0.064951	0.04272	0.020893	Disease resistance protein (TIR-NBS-LRR class) family
Phvul.010G024250.3	0	0	0	0	0	0	0.0212	0	0.059297	0	0	0	0	0	0	0	0.059808	0.020003	0	0	0	0	0	0.019415	0	0	0	0.082191	0	0	0	0	0.118459	0	0	0	Disease resistance protein (TIR-NBS-LRR class) family
Phvul.010G024250.2	0	0	0.099442	0	0	0	0	0	0	0	0	0	0	0	0	0	0	0	0	0.038617	0.061658	0.072738	0	0	0	0.076304	0	0	0	0	0	0.055913	0	0	0	0	Disease resistance protein (TIR-NBS-LRR class) family
Phvul.010G024250.1	0	0	0	0.053295	0.109275	0	0	0	0	0.078093	0	0	0	0	0.103364	0.051046	0	0	0	0	0	0	0.026246	0	0.052756	0	0	0	0.078702	0	0	0	0	0	0.034199	0	Disease resistance protein (TIR-NBS-LRR class) family
Phvul.010G024301.1	0	0	0	0	0	0	0	0	0	0	0	0	0	0	0	0.020261	0	0	0	0.019911	0	0	0	0	0	0	0	0	0.020897	0	0.020871	0	0	0.021475	0.021338	0	Disease resistance protein (TIR-NBS-LRR class) family
Phvul.010G024351.2	0.115501	0	0	0	0	0	0	0	0	0.036182	0	0.039191	0	0	0	0	0	0	0	0	0	0.047064	0	0.035566	0	0	0.075585	0	0	0	0.072103	0.066653	0	0	0	0	Disease resistance protein (TIR-NBS-LRR class) family
Phvul.010G024351.1	0	0.096091	0	0	0	0.025388	0	0.022517	0	0	0	0	0	0.024201	0	0	0	0	0	0	0	0	0	0	0	0	0	0	0	0	0	0	0	0.102353	0.068555	0.024869	Disease resistance protein (TIR-NBS-LRR class) family
Phvul.010G024400.1	417.090433	427.066061	236.635003	244.989854	222.214908	193.012564	273.982601	360.356762	177.637924	186.028271	213.563387	181.43256	395.693882	424.878345	331.286047	225.532369	236.740618	222.256768	247.095515	292.196739	251.668066	217.313685	250.861669	182.61808	439.007987	377.35397	307.826942	322.627586	257.937998	178.544273	223.849522	345.665481	237.213587	201.903948	236.671619	159.525936	FK506- and rapamycin-binding protein 15 kD-2
Phvul.010G024500.1	85.516153	61.420942	33.097473	26.708421	64.096367	70.598368	42.143255	28.59762	25.504903	27.736948	64.226579	67.908118	72.760727	72.532966	64.072387	22.788885	114.076525	100.122442	46.353108	43.684543	63.151578	26.363425	92.580594	64.1434	47.63029	41.058564	50.319491	37.127362	102.48054	64.206882	41.138964	43.370268	61.567011	36.937595	95.691504	73.194154	rotamase FKBP 1
Phvul.010G024600.1	514.845997	208.817893	116.751045	126.626203	116.712316	98.990148	271.771426	136.456205	79.236333	83.089573	142.062991	96.985566	379.367502	266.812587	210.627255	82.442194	132.983643	157.543725	246.510446	114.447492	111.509894	86.879757	137.85133	73.147927	406.069285	199.387035	148.397133	149.598099	179.42621	89.101375	256.993234	125.114068	114.832399	103.87375	122.741105	74.081034	Ribosomal protein S8e family protein
Phvul.010G024700.1	22.088518	20.537092	13.471842	12.845893	11.348108	8.932573	19.207434	17.000192	12.720166	11.410536	12.363189	13.246468	20.98361	18.703258	9.513523	11.532763	6.690651	10.376812	18.863584	12.904811	9.066583	9.870529	7.014414	10.015839	21.769068	19.364643	11.075973	11.338577	8.958119	10.924377	19.396393	13.218976	8.082854	11.445983	10.284129	11.724936	Cellulose-synthase-like C6
Phvul.010G024800.1	14.792172	13.301646	9.31033	8.584426	8.107363	6.745232	4.418547	12.030367	12.279044	13.567534	10.049403	14.599404	5.876095	5.35168	4.190076	9.314561	4.698942	8.344705	5.625418	4.308344	6.735631	17.274664	6.006647	13.633242	5.37429	5.323938	4.698728	13.120716	4.380025	9.955775	4.400567	6.147047	6.78313	19.896327	7.966399	16.793752	basic helix-loop-helix (bHLH) DNA-binding superfamily protein
Phvul.010G024833.1	0	0	0	0	0	0	0	0	0	0	0	0	0	0	0	0	0	0	0	0	0	0	0	0	0	0	0	0	0	0	0	0	0	0	0	0	#NA
Phvul.010G024866.1	1.115225	1.897909	0	2.116624	0	0	0.998514	1.610848	1.779183	0	1.946802	0	3.092557	0	2.804126	0	0	0	2.540302	0	0	0	3.611411	0.907387	1.0198	0	1.037286	2.837346	0	0	0	0	0	0	0	0.738002	DNA repair protein Rad4 family
Phvul.010G024900.1	2.874709	0.596911	1.220957	1.545806	1.033168	1.274397	2.202393	1.428471	0.842469	1.038625	0.888192	1.312216	2.798496	1.065229	1.016088	1.415921	1.041092	1.7486	2.948294	1.322814	0.831459	1.210436	1.040446	1.391292	1.664225	0.949778	0.591072	1.194038	1.136291	2.02359	1.701964	1.54678	0.353176	1.022505	0.675038	1.346688	Insulinase (Peptidase family M16) protein
Phvul.010G025000.1	0	0	0.017827	0	0	0	0	0	0	0	0	0	0	0	0	0	0	0	0	0	0	0	0	0	0	0	0	0	0	0	0	0	0	0	0	0	Disease resistance protein (TIR-NBS-LRR class) family
Phvul.010G025100.1	0	0	0	0	0	0	0	0	0	0	0	0	0	0	0	0	0	0	0	0	0	0	0	0	0	0	0	0	0	0	0	0	0	0	0	0	NB-ARC domain-containing disease resistance protein
Phvul.010G025166.1	0.056079	0	0.263124	0	0.110002	0.105063	0	0.097298	0.053791	0.053528	0.054456	0.57283	0.058027	0.052467	0.155298	0.154956	0.527972	0.108082	0.109355	0.101176	0.270556	0.463291	0.053389	0.157452	0.053512	0	0.11058	0.105869	0.264125	0.211879	0.212697	0.09957	0.362938	0.271328	0.268199	0.052851	Disease resistance protein (TIR-NBS-LRR class) family
Phvul.010G025232.1	0.042708	0	0.039712	0.20059	0.331316	0.082699	0.042659	0.098701	0.201607	0.321374	0.206464	1.085532	0.396417	0	0.159068	0.156759	0.447464	0.080894	0.207627	0.076511	0.123649	1.034519	0.207865	0.079766	0.081474	0	0.547493	0.167875	0.184181	0.242803	0.239647	0.036709	0.241946	0.328236	0.328008	0.321346	Disease resistance protein (TIR-NBS-LRR class) family
Phvul.010G025300.1	0.086324	0.039582	0.040084	0.040622	0.045731	0	0.085863	0.036848	0	0.040754	0.08332	0.175632	0.088233	0.039895	0	0.118902	0.0409	0.122875	0.20894	0.154109	0.041515	0.080017	0.156387	0.080325	0.041006	0.075965	0	0.084117	0.138957	0.040836	0.080713	0.037166	0	0.045088	0.165624	0.121654	Disease resistance protein (TIR-NBS-LRR class) family
Phvul.010G025400.7	0.826031	0.874847	0	0	0	0	0.731763	0	0	0	0.283863	0.177599	0.415811	0.779947	0.47352	0	0.150442	0.181189	0.421259	0	0	0.118529	0	0	0	0	0.180415	0	0	0	0.167049	0.41989	0	0.085016	0	0	Disease resistance protein (TIR-NBS-LRR class) family
Phvul.010G025400.6	0	0	0	0	0	0	0	0	0	0	0.178672	0.161826	0	0.272129	0	0	0	0	0	0	0	0	0	0	0	0	0	0	0	0	0.104159	0	0.117755	0	0	0	Disease resistance protein (TIR-NBS-LRR class) family
Phvul.010G025400.5	0	0.347091	0.62537	0	0	0	0	0	0	0.829626	0	0	0.40752	0	0.552435	0	0	0	0	0	2.527682	0	0	0	0	0	0	0	0	0	0.296457	0	0	0	0	0	Disease resistance protein (TIR-NBS-LRR class) family
Phvul.010G025400.2	2.758215	0.306344	0.200889	0.532612	0	0.541286	1.243995	2.369741	0	0	0	0	0.220522	1.788504	0	0	0	0.333177	0.24402	1.917902	0.289759	1.203663	1.357954	1.333323	0	0	0	0	0	0	1.586856	0.77789	0.545712	0.736767	0	0.447234	Disease resistance protein (TIR-NBS-LRR class) family
Phvul.010G025400.4	0.461836	0	0	0	0.458521	0	0	0	0	0	0	0	0	0	0	0.207948	0	0	0	0	0	0	0	0.413702	1.074764	0.273274	0	0	0	0	0.341052	0	0	0	0.37194	0	Disease resistance protein (TIR-NBS-LRR class) family
Phvul.010G025400.3	1.364593	0.259396	0	0	1.15678	0	0.36707	1.747524	1.350638	0	0	0.538604	0.427487	0.685949	0	0	0	0.879106	0	0.772064	0	1.194998	0	0	0.730108	0	1.025019	0.52796	0	0.415718	0.980379	0.699303	0.621205	0.561211	0	0	Disease resistance protein (TIR-NBS-LRR class) family
Phvul.010G025400.1	9.645202	13.318327	4.470192	3.863569	3.871949	4.680726	13.054089	9.277989	4.144472	5.403974	4.663395	6.38915	11.54634	12.765278	6.579911	5.062176	5.503799	3.983307	12.201854	13.595802	4.412518	3.95352	5.464399	3.638448	6.134571	15.044853	6.358154	5.420324	4.667515	4.635968	10.489159	12.419435	4.389454	5.781078	4.562646	4.406615	Disease resistance protein (TIR-NBS-LRR class) family
Phvul.010G025500.2	0.270595	0.342302	0.387554	0	0.345231	0	0.398031	0	0	0.517266	0	0	0.50038	0.296263	0.304462	0.260395	0.497936	0.270705	0	0	0.442747	0.62742	0	0	0	0.230575	0.519976	0	0	0.311042	0.269984	0.376813	0	0.446714	0.509704	0	Disease resistance protein (TIR-NBS-LRR class) family
Phvul.010G025500.1	0.180387	0	0	0.361947	0	0.247612	0	0.256322	0.324052	0	0.398546	0.942469	0	0	0	0	0	0	0.398639	0.248559	0.144642	0	0.828403	0.416837	0.24643	0	0	0.563209	0.344272	0	0	0	0.383401	0	0	0.461589	Disease resistance protein (TIR-NBS-LRR class) family
Phvul.010G025600.1	0	0	0	0.700628	0	0	0	0	0	0.763539	0	0	0	0.714386	0	0.699608	0	0	0	0	0	0	0	0.717635	0	0	0	0	0	0	0	0	0	0	0	0	#NA
Phvul.010G025700.1	0	0	0	0	0	0	0	0	0	0	0	0	0	0	0	0	0	0	0	0	0	0	0	0.018553	0	0	0	0	0	0	0	0	0	0	0	0	Disease resistance protein (TIR-NBS-LRR class) family
Phvul.010G025800.1	0	0.067223	0.264876	2.232007	0.071131	0.652831	0.638946	0.497241	0	0.068309	0	0.036267	0.147426	0.101044	0.106378	0.169356	0.557101	0	1.401466	0.033518	0.173915	0	0.427712	0	0.138153	0.418573	0	0	0.482726	0.265876	0.438883	0.031948	0.103559	0	0.102521	0.035593	Protein of unknown function (DUF506)
Phvul.010G025900.1	3.162972	0.466841	0.128069	0.514988	0.27	0.174574	0.956368	0.279753	0.262914	0.217471	0.133909	0.278839	1.745323	0.810615	0.596697	0.126417	0.520311	0.174999	0.987723	0.24953	0.746024	0.12736	0.828963	0.0429	2.977786	0.325751	0.495769	0.266333	0.518655	0.259539	0.690873	0.443643	0.558974	0.400166	0.21966	0.216482	Mitochondrial transcription termination factor family protein
Phvul.010G026000.1	0	0.085003	0.051617	0.087004	0.072482	0.05262	0.128639	0.031786	0.034992	0.017408	0.017985	0.376713	0.285473	0.017208	0.152969	0.168614	0.191113	0.087601	0.107572	0.06616	0.052976	0.236347	0.103797	0.102376	0.070459	0.048234	0.20006	0.035484	0.208563	0.140732	0.103895	0.096226	0.120993	0.035562	0.071202	0.068948	Disease resistance protein (TIR-NBS-LRR class) family
Phvul.010G026100.1	6.95051	7.858896	5.726382	5.793224	4.515189	4.310978	8.405674	6.28878	5.447696	5.574722	5.52997	6.007553	5.864813	7.54976	7.287997	5.312831	4.845617	5.752252	7.378078	6.507653	6.78236	7.637876	4.5974	6.181135	5.222217	7.447595	5.47217	6.343304	5.440147	6.650692	6.337252	6.799526	5.719628	7.642739	5.084064	7.551677	Disease resistance protein (TIR-NBS-LRR class) family
Phvul.010G026300.1	0.057364	2.421292	0	0.054226	0	0	0.393228	1.757932	0.166913	0.328007	0.056407	0.23345	0.234085	2.42523	0.539943	0.160479	0.165357	0.05504	0.722082	1.97932	0.275423	0.108803	0.22028	0.219932	0.164872	4.549499	0.22708	0.170498	0	0.109399	0.532677	1.288988	0.054014	0.22542	0.32935	0	target of AVRB operation1
Phvul.010G026300.2	0	0	0	0	0	0	0	0	0	0	0	0	0	0	0	0	0	0	0	0.075794	0	0	0	0	0	0	0	0	0	0	0	0	0	0	0	0	target of AVRB operation1
Phvul.010G026350.1	0	0	0	0	0	0	0	0.076683	0	0	0	0	0	0	0	0	0.102723	0	0	0	0	0	0	0	0	0	0	0	0	0.104959	0	0.09649	0	0	0	0	#NA
Phvul.010G026400.2	1.612903	6.016306	3.237781	3.636369	1.599191	1.416506	2.946636	4.134399	2.715448	2.912793	2.178981	2.218395	1.669854	3.959847	6.132033	1.994225	1.663239	2.140946	1.815866	3.628467	2.528799	2.525371	1.880248	1.593968	0.953	5.517601	3.46434	2.683049	3.889602	2.388941	1.530241	4.340538	2.149084	3.573933	2.63054	1.552523	Disease resistance protein (TIR-NBS-LRR class) family
Phvul.010G026500.1	0	0.134822	0.138967	0	0	0	0.152644	0	0.280408	0	0	0.154866	0	0	0.133328	0	0.284113	0	0	0.401877	0.436348	0	0	0.417189	0	0	0.298941	0	0.281628	0	0.143093	0	0.139968	0.144275	0.28917	0.280588	#NA
Phvul.010G026601.1	0.440988	0.250724	0.558065	0.257172	0.376438	0.418721	0.3319	0.420901	0.41222	0.464662	0.532731	1.062482	0.226024	0.101576	0.756003	0.299781	0.155894	0.052086	0.214424	0.342426	0.949133	0.252076	0.207498	0.253865	0.053281	0.287645	0.484937	0.424877	0.103396	0.676493	0.310217	0.235524	0.359939	0.317542	0.210562	0.771562	Disease resistance protein (TIR-NBS-LRR class) family
Phvul.010G026700.1	1.742815	0.476742	1.797411	3.048524	2.950332	3.155614	1.010087	0.76297	2.101221	4.089191	1.729214	6.125986	2.544798	0.539985	2.900837	3.039285	2.604548	3.743938	0.790034	0.78029	2.854958	4.051117	3.170821	3.736997	0.556558	0.286899	3.103683	3.687954	2.834274	5.18848	0.750463	0.790555	1.537145	4.817304	2.957797	4.744427	Disease resistance protein (TIR-NBS-LRR class) family
Phvul.010G026800.1	0.770515	0.391911	0.198219	0.096776	0.198638	0.102824	1.052512	1.121507	0.36717	0.309915	0.285837	1.349565	0.372385	1.153002	1.223502	0.763765	0.495868	0.398113	1.326747	0.98304	0.49155	0.300312	0.388689	0.277204	0.439371	1.137729	0.63979	0.480391	0.419077	0.205572	1.369854	1.054823	0.395979	0.436814	0.652292	0.291963	#NA
Phvul.010G026900.2	0	0	0.064866	0.131245	0	0.267223	0	0	0	0.164577	0.102998	0	0	0	0	0.286263	0	0.165727	0	0	0	0	0	0	0.165885	0.511913	0	0.100577	0	0.131398	0	0	0.130009	0.202215	0	0.196511	Disease resistance protein (TIR-NBS-LRR class) family
Phvul.010G026900.1	0.133126	0.366966	0	0	0.229933	0	0.532236	0.370639	0.285088	0	0	0.340831	0.309186	0.555439	0.549791	0	0.113241	0	0.615284	0.777551	0.186274	0.305255	0.252057	0.124552	0	0.23787	0.131775	0	0.188676	0	0.586745	0.432999	0	0	0.287855	0	Disease resistance protein (TIR-NBS-LRR class) family
Phvul.010G027000.1	0.353366	0	1.011042	0.330852	0.333675	0	1.400575	0	0.684073	0.389609	1.537863	0.348496	1.789767	0.339949	2.415057	1.651853	2.156033	0	1.04818	1.355361	1.77664	1.508755	1.064541	0	0.670688	1.004004	0.690947	0.687446	1.267652	0.32819	2.095452	0.660391	0.327906	1.032205	0	0	#NA
Phvul.010G027100.1	0.452205	0.250538	0.313396	0.343119	0.303624	0.213749	0.40352	0.55328	0.372897	0.338299	0.329614	0.72875	0.639368	0.21977	0.516076	0.461585	0.496128	0.155091	0.299791	0.616008	0.61773	0.489271	0.687412	0.202731	0.348182	0.613916	0.886072	0.150868	0.373527	0.451576	0.842873	0.31652	0.526349	0.325437	0.458388	0.39509	Disease resistance protein (TIR-NBS-LRR class) family
Phvul.010G027166.1	0.259023	0.230922	2.28597	2.012112	1.765492	1.673167	0.608721	0.138144	1.743229	2.756721	0.818011	3.715639	0.890331	0.291928	1.369359	2.283828	1.727599	1.295215	0.194285	0.156536	2.157499	1.70426	1.650969	1.863959	0.269642	0.387786	2.27824	2.423921	1.032069	1.473032	0.3093	0.202474	1.381513	1.582537	1.085085	1.552861	Disease resistance protein (TIR-NBS-LRR class) family
Phvul.010G027232.1	2.233372	0.361988	6.283565	4.329851	4.11948	4.094963	0.625711	0.337697	3.502766	5.751576	2.991209	7.71615	1.531834	0.120748	3.246486	4.931437	4.926135	1.413634	1.337549	0.45394	4.481169	4.604999	4.825528	4.324023	0.511454	0.11404	5.733005	5.454707	2.608221	4.754453	0.87346	0.256555	3.9876	4.006117	2.679256	3.43948	#NA
Phvul.010G027300.1	0.039546	0.095597	0.036462	0.078655	0.038616	0.056486	0.019737	0.079327	0.037179	0.073716	0	0.381708	0.06093	0.409583	0.038244	0.057337	0.07449	0.040561	0.038397	0.604553	0.043145	0.038949	0.018499	0.062378	0.037631	0.830966	0.077659	0	0.037103	0.061296	0.277421	0.136073	0.036825	0.094948	0.056783	0.055269	Disease resistance protein (TIR-NBS-LRR class) family
Phvul.010G027400.1	0	0	0	0	0	0	0	0	0	0	0	0	0	0	0	0	0.477997	0	0	0	0	0	0	0	0	0	0	0	0	0	0	0	0	0	0	0	#NA
Phvul.010G027450.1	0	0.126608	0.127063	0.149876	0.132945	0.130954	0.069655	0.061548	0.1845	0.117057	0.111904	0.33584	0.27659	0.021203	0.182148	0.248179	0.189313	0.062804	0.208962	0.256639	0.11122	0.245473	0.065989	0.063246	0.134263	0.143078	0.157544	0.170071	0.185817	0.113057	0.154467	0.228158	0.132369	0.114362	0.047632	0.086314	Disease resistance protein (TIR-NBS-LRR class) family
Phvul.010G027500.1	0.105112	0	0	0.057425	0.358217	0	0	0.241818	0.225709	0	0.133295	0.496675	0.414287	0.045175	0.109683	0.049897	0.062332	0	0.0898	0.276014	0.296242	0.21812	0	0	0	0.195921	0.053326	0	0.050626	0.189213	0.13683	0.214527	0.128882	0.12238	0	0.061416	Disease resistance protein (TIR-NBS-LRR class) family
Phvul.010G027601.1	0	0	0	0.242237	0.33721	0	0.125745	0.221064	0.13327	0.122229	0.910535	1.027424	0.527968	0.241561	0	0.453455	0.329418	0.245252	0.3659	0.694599	0.469671	1.005433	0.479358	0.532274	0	0.357497	0.175974	0.10092	0.402296	0	0.677191	0.845646	0.277068	0.366606	0.269337	0.358744	#NA
Phvul.010G027700.2	0	0	0.044339	0.050995	0.069116	0	0	0	0	0	0	0.083132	0	0	0	0	0.093455	0	0	0	0	0	0	0	0	0	0	0	0	0	0	0	0	0	0	0	Disease resistance protein (TIR-NBS-LRR class) family
Phvul.010G027700.1	0.127752	0.158167	0.297501	0.290953	0.554483	0.209053	0.243439	0.226206	0.721707	0.302969	0.15265	1.284865	0.439606	0.098135	0.390691	0.376978	0.496602	0.143526	0.270285	0.35132	0.643164	0.583971	0.360399	0.356794	0.125373	0.22681	0.501477	0.482236	0.526124	0.221316	0.289655	0.232386	0.361049	0.45275	0.348164	0.322519	Disease resistance protein (TIR-NBS-LRR class) family
Phvul.010G027801.2	0	0	0.154397	0.069551	0.285617	0	0	0.198195	0	0.117119	0.074172	0	0	0	0.159761	0	0	0.221201	0.213275	0.200386	0	0.112282	0.145603	0.365873	0	0.18595	0.113127	0	0	0.080717	0.325449	0.031632	0	0.192674	0	0	Disease resistance protein (TIR-NBS-LRR class) family
Phvul.010G027801.1	0.701214	1.003287	0.376781	0.478656	0.445879	0.470482	0.97543	0.414843	0.456221	0.672606	0.280016	1.184217	1.127391	0.606742	0.527812	0.447222	0.525866	0.215243	0.705246	0.442629	0.69967	0.356027	0.593949	0.240248	0.586475	0.690162	0.445957	0.517781	0.752804	0.374381	0.817991	0.572638	0.497186	0.339714	0.458448	0.388686	Disease resistance protein (TIR-NBS-LRR class) family
Phvul.010G027900.1	0.018133	0.116879	0.067319	0.085082	0.035726	0	0.144593	0.15548	0.034226	0.051314	0.122727	0.110516	0.055747	0.101009	0.134323	0.066702	0.068477	0.017854	0.175964	0.389365	0.086378	0	0.084975	0	0.034339	0.192667	0.088905	0.088434	0.119504	0.017269	0.186021	0.234506	0.067763	0.036202	0.087103	0.077003	Disease resistance protein (TIR-NBS-LRR class) family
Phvul.010G028000.2	0	0	0	0	0.036218	0	0	0	0	0	0	0	0	0	0.017016	0.016842	0	0	0	0	0	0	0.017223	0	0	0	0	0	0	0	0.034359	0.03158	0	0.0176	0	0	Disease resistance protein (TIR-NBS-LRR class) family
Phvul.010G028101.3	0	0	0	0	0	0	0	0.192054	0	0.062495	0	0	0.136854	0	0.165669	0	0	0	0	0	0	0	0	0	0	0.138478	0	0	0	0	0	0	0.145215	0	0	0	Disease resistance protein (TIR-NBS-LRR class) family
Phvul.010G028101.2	0.046586	0.086386	0.02164	0	0.022621	0.022282	0.092789	0	0.022037	0	0.022425	0	0	0	0	0.042956	0.04385	0	0.090285	0.33639	0	0.042989	0.065624	0	0.043976	0	0	0.022599	0.08777	0	0	0.183276	0	0.04514	0	0	Disease resistance protein (TIR-NBS-LRR class) family
Phvul.010G028101.1	0	0	0	0.084938	0	0	0	0	0	0	0	0.137651	0	0.170094	0	0	0	0	0	0	0.08641	0	0	0.063003	0	0	0.066369	0	0	0	0.338246	0	0	0	0.086503	0.042309	Disease resistance protein (TIR-NBS-LRR class) family
Phvul.010G028200.1	0.096864	0.089736	0.19901	0.16469	0.190591	0.074056	0.232456	0.084022	0.036725	0.182094	0.0941	0.196939	0.159463	0.126802	0.591072	0.053405	0.127774	0.110047	0.112644	0.017523	0.148313	0.267623	0.163715	0.089842	0.128857	0.102502	0.171596	0.093566	0.273713	0.055293	0.145306	0.067816	0.018105	0.130868	0.222782	0.090554	Disease resistance protein (TIR-NBS-LRR class) family
Phvul.010G028300.1	0.224161	0.04626	0.143226	0	0.049981	0	0.895248	2.4652	0	0	0.04913	0	0.367112	0.142963	0	0	0	0.048959	0.777745	0.273433	0.146159	0	0	0	0.048235	0.086013	0	0	0.047718	0	1.186576	0.490162	0	0	0	0	suppressor of npr1-1 constitutive 4
Phvul.010G028400.1	0	0	0	0	0	0	0	0	0	0	0	0	0	0	0	0	0	0	0.046073	0	0	0	0	0	0	0	0	0	0	0	0	0	0	0	0	0	Disease resistance protein (TIR-NBS-LRR class) family
Phvul.010G028500.3	0.029296	0	0.027371	0.055282	0.037432	0.056048	0	0.025227	0.055463	0.055388	0	0	0.090445	0.028889	0.027057	0.054003	0	0.029559	0.028288	0	0.056053	0.057991	0.055006	0	0	0	0.086194	0.028317	0.055309	0.028097	0	0	0.081899	0	0.028135	0.031116	Disease resistance protein (TIR-NBS-LRR class) family
Phvul.010G028500.1	0	0	0	0	0	0	0.028207	0	0	0	0	0.057723	0	0	0	0	0	0	0	0	0	0	0	0	0.053553	0	0	0	0	0	0.078982	0	0	0	0	0	Disease resistance protein (TIR-NBS-LRR class) family
Phvul.010G028600.1	0	0	0	0	0	0.067806	0	0	0	0	0	0	0	0	0	0	0	0	0	0	0	0	0	0	0	0	0	0	0	0	0	0	0	0	0.068809	0	Disease resistance protein (TIR-NBS-LRR class) family
Phvul.010G028700.1	1.272114	0.487874	1.403187	1.192261	1.644121	1.588357	1.60185	0.742962	1.913093	2.870808	0.878249	4.58741	1.23183	0.564428	1.915997	1.757766	1.643047	1.077767	1.127382	1.061804	1.592347	3.502708	2.116882	3.095531	0.511473	0.736881	1.833211	2.103046	1.582092	1.728867	1.345448	0.700157	1.779278	2.617953	1.687519	1.783286	Disease resistance protein (TIR-NBS-LRR class) family
Phvul.010G028800.4	0	0	0.024877	0	0	0	0	0	0	0	0	0	0	0	0.10018	0	0	0	0	0	0	0	0	0	0	0	0	0	0	0	0.054063	0	0	0	0.185409	0	Disease resistance protein (TIR-NBS-LRR class) family
Phvul.010G028800.3	0.095807	0.022557	0	0	0	0.094423	0.065962	0.161837	0	0.228948	0.024863	0.463584	0.203074	0	0	0	0	0	0.238953	0.098136	0.255378	0.313794	0	0.22188	0	0	0.193457	0	0.115536	0.185432	0	0	0	0.094668	0	0	Disease resistance protein (TIR-NBS-LRR class) family
Phvul.010G028800.2	0	0	0	0	0.344859	0	0	0	0	0	0	0	0	0.188223	0	0	0.13257	0	0	0.074425	0	0	0.154795	0	0	0.083636	0	0.136031	0	0	0	0.12176	0	0	0	0	Disease resistance protein (TIR-NBS-LRR class) family
Phvul.010G028800.1	0	0	0	0.209403	0	0	0.053119	0	0.12927	0	0	0	0	0	0	0.205455	0	0.10854	0	0	0	0	0	0	0	0	0	0	0	0	0.190615	0	0.1072	0	0	0.258538	Disease resistance protein (TIR-NBS-LRR class) family
Phvul.010G028900.2	0.024886	0.502411	0.046539	0.377141	0.066373	0.094594	0.074393	0.17147	0	0.306329	0.024195	0.559632	0.102446	0.277588	0.091987	0.183131	0	0.259277	0.144851	0.244991	0.023825	0.476794	0.02338	0.138787	0.02362	0.259738	0.097984	0.04784	0.164566	0.238309	0.233394	0.15108	0.023252	0.430752	0	0.05442	Disease resistance protein (TIR-NBS-LRR class) family
Phvul.010G028900.1	0	0	0	0	0	0	0	0	0.117953	0	0	0	0	0	0	0	0.140905	0	0	0	0	0	0	0	0	0	0	0	0	0	0	0	0	0	0	0	Disease resistance protein (TIR-NBS-LRR class) family
Phvul.010G029000.6	0	0	0	0	0	0	0	0.23256	0	0	0	0	0	0	0.449279	0	0.147274	0	0	0	0	0	0	0	0	0	0	0	0	0	0.512409	0.635515	0	0.216273	0	0.414495	Disease resistance protein (TIR-NBS-LRR class) family
Phvul.010G029000.5	0	0	0	0	0	0	0	0	0	0	0	0	0	0	0	0	0	0	0	0	0	0	0	0	0	0	0	0	0.103927	0	0.12529	0	0	0	0	0	Disease resistance protein (TIR-NBS-LRR class) family
Phvul.010G029000.4	0	0.701982	0	0	0.236008	0	0	0	0	0	0	0	0	0	0	0	0	0	0.11453	0	0	0	0	0.427943	0.480629	0	0.167022	0	0	0.76044	0	0	0.393032	0	0	0	Disease resistance protein (TIR-NBS-LRR class) family
Phvul.010G029000.1	0.770255	0	0	0.918735	0.336332	0.833332	0.379204	1.282064	0.287177	0.711625	0.234886	0	0	0.48103	0.783152	0	0.884717	0.960444	0	0	0	0	1.260559	0	0	0	0	0	0.752735	0	0	1.260642	0	2.275409	0	0.823978	Disease resistance protein (TIR-NBS-LRR class) family
Phvul.010G029000.2	0	0.076932	0	0.249649	0	0	0	0	0.109643	0.137358	0	0	0.124262	0	0.251605	0.091688	0	0	0	0	0	0.136682	0.14255	0.560487	0	0.266603	0	0.405147	0	0.30901	0	0	0.070421	0	0	0.111291	Disease resistance protein (TIR-NBS-LRR class) family
Phvul.010G029000.3	0	0.978569	0.577948	0	0	0.495624	0	0	0.146144	0.75333	0.229279	2.654933	1.116248	1.305449	0	1.257655	0	0.315212	0.256816	1.476816	1.195753	1.583534	0	1.278253	0	1.53897	1.245931	1.32188	0	0.928053	0	0	0.521441	0	0.744711	0	Disease resistance protein (TIR-NBS-LRR class) family
Phvul.010G029050.1	0	0	0	0	0	0	0	0.073896	0	0.079884	0	0.161737	0	0	0	0	0	0.082256	0	0	0	0	0	0	0	0	0	0	0	0	0	0	0	0	0	0	#NA
Phvul.010G029100.2	0.02108	0	0.056169	0	0.082941	0.039652	0	0	0	0	0	0.110716	0.086893	0.039041	0.135409	0	0	0	0.04108	0.09922	0.141337	0	0.071691	0	0	0	0.06267	0.110181	0	0	0	0.07647	0	0	0	0.053874	Disease resistance protein (TIR-NBS-LRR class) family
Phvul.010G029100.1	0	0.108052	0.123329	0.062108	0	0.136181	0.069459	0.119793	0.066268	0.093966	0.020898	0.198555	0	0	0	0.065249	0.04918	0.045807	0	0	0	0.135285	0.107744	0.121365	0.044211	0.148473	0	0	0.020987	0.112324	0.193579	0.033093	0.066161	0.089652	0.045568	0.026314	Disease resistance protein (TIR-NBS-LRR class) family
Phvul.010G029201.1	0.474465	0.092775	0.537343	0.292181	0.839991	0.480268	0.503544	0.328211	0.756393	0.624757	0.395241	1.234653	0.674404	0.250547	0.899378	0.516034	0.973297	0.377345	0.417299	0.261882	0.667719	0.684177	0.654954	0.620775	0.168112	0.098189	0.75513	0.435844	0.520069	0.470292	0.344478	0.291126	0.777168	0.817272	0.451154	0.460877	Disease resistance protein (TIR-NBS-LRR class) family
Phvul.010G029300.1	0.557132	1.187664	1.288434	0.931273	0.987581	0.588103	0.9277	0.75272	1.224125	1.785566	0.793607	1.264027	1.396382	0.450163	2.108915	1.27149	1.396025	0.928497	0.480276	1.1819	1.346856	0.931591	1.723166	1.103602	0.591203	0.893785	1.806284	0.791947	1.174058	0.663974	0.427943	1.149584	0.471486	1.152747	1.323821	1.531886	Disease resistance protein (TIR-NBS-LRR class) family
Phvul.010G029400.2	0.173303	0.052876	0.210648	0	0.110934	0.054097	0.742203	0	0.108204	0	0.054978	0.057813	0.236254	0	0	0.052117	0.108205	0	0.169371	0.103801	0.054821	0	0.054395	0	0.16439	0.05138	0.112104	0	0.053602	0	0.435101	0.050138	0.106925	0	0.16431	0.053787	Disease resistance protein (TIR-NBS-LRR class) family
Phvul.010G029500.1	0	0	0	0	0	0	0	0	0	0	0	0	0	0	0	0	0	0	0	0	0	0	0	0	0	0	0	0	0	0	0	0	0	0	0	0	#NA
Phvul.010G029600.1	1.753851	1.685018	4.030656	5.913095	5.058127	5.730542	0.493901	0.956299	5.060712	8.837254	3.623788	13.627914	2.646661	1.003652	2.298277	8.485526	3.649919	5.575889	0.486863	0.895327	3.306018	11.105723	4.815649	10.711211	1.039103	1.133106	4.477762	8.191925	3.212977	7.450825	0.505095	1.002038	2.135799	9.714264	2.965466	8.277642	Disease resistance protein (TIR-NBS-LRR class) family
Phvul.010G029700.6	0	0	0.257768	0	0	0	0	0	0	0	0	0	0	0	0	0.456912	0	0	0	0	0	0	0	0	0	0	0	0	0	0	0	0	0	0	0	0	Disease resistance protein (TIR-NBS-LRR class) family
Phvul.010G029700.2	0	0	0	0	0	0	0	0	0	0	0	0	0.383824	0	0	0.354967	0	0	0	0	0	0	0	0	0	0	0	0	0	0	0	0	0	0	0	0	Disease resistance protein (TIR-NBS-LRR class) family
Phvul.010G029700.11	0	0	0.876066	0.566317	0.284236	0.502049	0.500263	0.470111	0.71833	0.274612	0	1.144478	0.963663	0	0.976393	0.172947	0.102587	0.471774	1.04569	0.386094	0.555979	0.312911	0.140345	0	0.215604	0.939165	0.136648	0.232997	0.278508	0.229788	0.130427	1.510002	0	0.495077	0.565496	0.520023	Disease resistance protein (TIR-NBS-LRR class) family
Phvul.010G029700.8	0.394514	1.740547	0	0	0.454454	0	1.331832	0	0	0.834098	0.632717	0	0	3.498605	0	0	0.783949	0	0	1.649539	0	0.986785	0.690415	0.572155	0.61227	0	0.860185	0.425812	0.310423	0.543516	0.807847	0	0.82719	0	0	0	Disease resistance protein (TIR-NBS-LRR class) family
Phvul.010G029700.1	0.232616	0.925736	0	0.060221	0	0	0.390015	1.330855	0	0.058798	0.092032	0.195696	0	0.337414	0.651815	0	0.144809	0.057251	0.379852	0.204013	0.121581	0.195597	0.276249	0	0.079644	0.95441	0.051899	0.421232	0.282764	0.070315	0.183134	0.765971	0.226621	0.159613	0	0	Disease resistance protein (TIR-NBS-LRR class) family
Phvul.010G029700.10	0	0	0.371221	0	0	0	0	0.977522	0.809779	0	0	0	1.777981	0	0	0.252054	0	0	0	0	0	0	0	0	0.523409	0.435769	0	0	0	0	0.60731	0.836092	0	0	0.517018	0	Disease resistance protein (TIR-NBS-LRR class) family
Phvul.010G029700.9	1.682745	3.165453	0	0.480023	0.574173	0.430295	0.646922	2.561383	0	0.676341	0.295922	0.686407	0	2.672607	1.950879	0	0.595149	0.416437	1.555787	3.084101	1.286435	0.566829	0.966923	0.318196	0	3.124986	0.783943	0.49736	0.814895	0.226329	0.951377	2.402944	0.358798	0.702128	0	0.296849	Disease resistance protein (TIR-NBS-LRR class) family
Phvul.010G029800.1	2.073225	13.080622	2.727864	2.086202	1.451262	1.636676	3.745666	10.583584	4.061309	3.779582	3.006046	1.91173	0.778035	10.689507	6.210971	2.449152	1.520578	1.71337	3.378946	10.389095	2.768517	4.601533	1.170621	2.015307	1.486544	13.163836	2.211624	3.864185	3.385023	2.13463	3.4328	11.411849	2.280424	5.037473	2.759367	2.069891	Disease resistance protein (TIR-NBS-LRR class) family
Phvul.010G029900.1	32.742637	35.780038	28.629392	25.545744	39.883363	32.905919	56.971759	29.483156	29.565203	38.64037	38.163525	38.390501	36.016831	41.053522	38.20218	31.844886	38.788354	39.102621	43.444223	59.060306	31.521712	39.631322	35.781705	37.451407	27.597165	33.949603	34.341764	41.242186	40.280052	29.780509	46.877706	41.881268	29.839825	40.192643	36.933013	32.273808	carboxyl terminus of HSC70-interacting protein
Phvul.010G030000.1	0	0	0	0	0	0	0	0	0	0	0	0	0	0	0	0	0	0	0	0	0	0	0	0	0	0	0	0	0	0	0	0	0	0	0	0	sugar transporter 14
Phvul.010G030100.1	29.136152	53.950834	8.224716	6.745523	10.287035	12.766	393.00924	178.339279	23.168379	22.836324	25.373134	30.606177	16.066557	90.967945	25.965476	8.731084	9.147945	13.149998	410.515092	330.289553	9.570343	18.396152	23.49445	15.872133	18.687395	96.325324	9.813297	31.669099	18.643193	12.32305	619.901497	222.858137	16.204408	28.611349	26.144628	21.598411	AGC (cAMP-dependent, cGMP-dependent and protein kinase C) kinase family protein
Phvul.010G030200.1	89.867631	87.166904	64.653401	61.016048	78.069399	60.077056	116.029624	95.886846	71.019986	67.951497	76.356288	64.284482	94.904619	89.257245	87.069779	60.968562	86.33613	61.654639	108.099492	118.88402	101.011455	72.005856	116.219695	64.915049	85.999693	83.109723	81.380891	75.707536	82.254259	58.127979	114.752344	99.136395	98.307596	76.046831	109.22149	64.615193	RNA polymerase II, Rpb4, core protein
Phvul.010G030300.1	0	0	0	0	0	0	0	0	0	0	0	0	0	0	0	0	0	0	0	0	0.046725	0	0	0.045943	0	0	0	0	0	0	0	0	0	0	0	0	sugar transporter 1
Phvul.010G030500.2	11.35427	12.591973	24.959131	26.96709	21.728808	19.69366	19.962326	7.741692	19.973561	18.873795	19.032675	16.462271	8.509635	16.443421	8.609258	21.018288	11.14224	27.435453	14.740499	6.757738	8.202604	23.800095	6.339259	18.446008	9.539121	14.687131	10.212955	15.19827	14.727857	23.595721	12.908345	5.966578	6.920072	18.464713	6.437507	14.634307	auxin-responsive family protein
Phvul.010G030600.1	0.277111	0.918568	0.689001	0.775616	0.468917	0.379007	0.846483	0.470967	0.618994	0.989885	0	0.140749	0.270085	0	0.470096	0.498706	0.497991	0.273961	0.624215	0.641151	0.384892	0.706403	0.421579	0.43885	0.088826	0.071492	0.152369	0.458964	0.519016	0.578289	0.779388	0.497103	0.267262	0.827768	0.325948	0.217505	lipase class 3 family protein
Phvul.010G030600.2	8.520164	4.0633	6.51598	7.286481	8.745458	7.534276	13.996193	3.429092	8.403829	8.401477	9.276627	10.89651	8.478341	4.560201	5.496319	7.509582	6.786715	7.46105	9.217013	2.354342	6.029353	9.470098	7.820299	9.539289	4.818334	3.557587	8.069896	8.069487	5.675342	8.148725	9.455691	2.491682	4.814981	9.067336	7.638834	8.998819	lipase class 3 family protein
Phvul.010G030700.1	0	0.024898	0.02484	0	0.026093	0	0.053541	0	0.0252	0.025007	0	0.026959	0	0	0	0	0	0	0.025953	0	0	0.024621	0.025118	0	0	0	0.052443	0	0	0.025204	0.049909	0	0	0	0	0	exocyst complex component sec15A
Phvul.010G030800.1	1.274944	0.555646	2.320603	1.181929	2.684933	1.408595	1.799563	0.228423	2.207732	1.212101	1.340296	0.996046	1.537345	2.24907	1.510135	2.825294	1.111847	2.556196	1.147482	0.64767	1.988797	1.99652	0.713484	1.44081	1.40557	1.266801	1.503599	0.848448	1.905162	2.064723	1.641061	0.349226	1.162367	1.742089	0.639009	1.064047	asparaginyl-tRNA synthetase 2
Phvul.010G030900.1	0.334444	0.044837	0.137164	0	0	0.045558	0.191213	0.042385	0.046386	0	0.046553	0	0.596166	0	0.04538	0	0.045872	0	0.185887	0	0.046744	0.044901	0.092475	0	0.36302	0	0.094817	0.13822	0.04584	0.046881	0.090601	0	0	0.046699	0	0	Homeodomain-like superfamily protein
Phvul.010G031000.2	0	0	0.184019	0	0	0.177169	0	0	0	0	0	0	0	0	0	0	0	0	0	0	0	0	0.19066	0	0	0	0	0	0	0	0	0	0	0	0	0	stomagen
Phvul.010G031100.1	0.404075	0	0.128673	0	0.131967	0.126701	0	0	0.389599	0.131426	0	0.690295	0	0	0.124439	0.378051	0.131432	0.531609	0	0	0.397864	0.890486	0.131267	0.260122	0	0.235891	0	0.130569	0	0.39485	0.383864	0.237167	0.125296	0.264933	0	0.259579	#NA
Phvul.010G031200.1	29.174165	14.35161	7.816197	5.895382	8.85196	7.029891	20.40197	13.777538	5.997238	9.296995	7.79873	6.632569	28.029667	18.649887	15.857151	8.129617	15.309366	7.803488	17.929144	13.106803	17.116605	7.919888	22.574888	7.569732	24.304548	12.061442	11.990135	7.786467	15.484398	6.86004	18.577633	14.56204	17.057772	8.34892	14.458208	7.088091	#NA
Phvul.010G031300.1	3.875071	0.881039	14.845124	10.721712	15.250025	10.22361	1.80455	0.150993	13.55883	10.076337	14.039825	10.42046	4.20466	1.053477	10.034876	11.891044	10.934099	13.79447	1.499069	0.786889	14.360038	17.46665	12.662097	13.128732	4.128103	1.951231	11.784951	9.540635	8.66942	11.558618	1.060315	0.696443	13.334833	10.113193	11.080579	11.348288	#NA
Phvul.010G031500.1	20.938308	6.97764	24.103695	18.395824	18.23009	15.427318	12.406591	2.054906	18.52069	14.743405	14.018652	19.971936	26.005342	11.706254	26.01798	18.444547	27.232094	12.911551	15.172282	2.251056	37.692082	14.432825	31.523586	11.217581	26.740156	12.19218	42.059178	29.260214	16.99226	10.949463	15.386092	1.928913	34.11066	15.268392	28.669764	11.233981	Actin binding Calponin homology (CH) domain-containing protein
Phvul.010G031600.1	0.014917	0.050298	0.013794	0	0.029203	0	0	0.025619	0.014019	0	0	0	0	0	0.01364	0.013527	0.014015	0	0	0	0.014249	0	0	0	0.051924	0	0	0	0.014014	0	0.013961	0	0.027887	0.028768	0.071938	0	DNA binding;ATP binding
Phvul.010G031700.5	0.122154	0.392608	0	0	0	0	0	0	0.130081	0.118979	0	0	0.456007	0.116346	0.321183	0.288244	0.093568	0	0.118887	0	0	0.717009	0	0.123964	0	0	0	0	0.146916	0	0.120326	0	0	0.124714	0	0	Spc97 / Spc98 family of spindle pole body (SBP) component
Phvul.010G031700.4	0	0.187161	0	0	0	0.113726	0	0	0	0	0	0.224799	0	0	0	0	0	0.166236	0	0.110633	0.154099	0	0	0	0	0	0	0	0	0	0	0	0.131879	0.401729	0	0	Spc97 / Spc98 family of spindle pole body (SBP) component
Phvul.010G031700.3	0	0	0	0	0	0	0	0	0	0	0	0	0	0	0	0	0	0	0	0	0	0	0	0	0	0	0	0	0	0	0	0	0	0	0	0	Spc97 / Spc98 family of spindle pole body (SBP) component
Phvul.010G031700.2	0	0	0	0	0	0	0	0	0	0	0	0.121792	0	0	0	0	0	0	0	0	0	0.101108	0	0	0	0	0	0	0	0	0	0	0	0	0	0	Spc97 / Spc98 family of spindle pole body (SBP) component
Phvul.010G031700.1	6.268928	4.951486	2.39712	3.753658	3.559368	2.399372	3.537393	5.998617	2.722583	3.914443	1.881101	3.729001	7.729117	6.11367	3.258904	3.705688	2.932245	3.293472	2.646637	4.33154	2.893623	4.067009	3.223348	3.285396	4.08387	5.122823	3.904666	4.35058	2.962605	2.437906	2.137064	4.783969	1.915807	3.75016	2.140611	2.642891	Spc97 / Spc98 family of spindle pole body (SBP) component
Phvul.010G031800.1	0.090476	0.027848	0.011996	0	0.038138	0	0.038875	0	0.024435	0	0.012632	0	0.026664	0	0.011835	0.011772	0.036498	0.012262	0.02516	0.011547	0.024735	0.023814	0	0	0.028822	0.011289	0	0.012488	0.024345	0	0	0.033482	0	0	0.012479	0.012083	DNA binding;ATP binding
Phvul.010G031900.1	13.866267	8.919271	48.072553	10.218771	31.824205	8.181978	20.634874	10.4186	30.156149	6.577824	34.441475	8.749795	20.340784	9.548126	68.007976	7.699667	35.428666	10.346461	16.980418	17.535263	46.292278	7.253964	29.409117	8.336954	20.47771	11.644659	54.727719	7.925583	45.958628	8.956994	17.266124	13.977762	37.024469	8.139359	34.900074	6.770385	receptor-like protein kinase 1
Phvul.010G032000.1	0.202826	0.285378	0.615272	0.238962	0.224251	0.118998	0.835413	0.603232	0.574723	0.142501	0.802413	0.206398	0.105278	0.387078	1.903495	0.023281	0.308796	0.096273	0.560967	0.649372	0.72869	0.161801	0.451546	0	0.119906	0.313496	0.472912	0.024034	2.335525	0.169356	0.615654	0.453119	0.542347	0.218723	1.550901	0	receptor-like protein kinase 1
Phvul.010G032100.1	186.711465	93.580297	27.748765	29.931003	21.949861	22.975245	60.041972	61.592252	15.146859	15.011845	28.875588	22.483711	143.427842	106.884892	71.715757	14.089321	32.97657	31.559172	72.683604	41.376967	37.877752	16.929364	42.674811	13.472279	157.69062	83.50984	39.686964	31.516	53.473567	18.988103	67.548173	47.100402	30.389843	17.412362	33.944793	15.210332	Ribosomal protein S6e
Phvul.010G032200.2	18.348645	14.516615	27.376965	33.401477	29.83562	23.357632	14.885381	13.319715	26.221881	24.128015	22.058579	25.526515	18.690338	15.638846	20.638469	32.068943	20.187239	30.740727	9.088466	27.371381	24.791063	37.477183	13.434284	23.368015	18.44027	14.264144	26.111937	30.598121	21.780948	23.064633	11.157244	16.607627	19.164469	31.898076	24.414653	22.437601	serine carboxypeptidase-like 20
Phvul.010G032200.1	14.686642	45.297197	34.258552	32.418043	24.850505	29.491707	11.713481	37.238461	24.790865	29.370586	15.027121	25.754919	23.121466	35.780947	38.433112	34.64139	27.038042	20.731894	11.384963	40.019593	32.613853	29.655419	31.415339	26.093329	18.471537	39.99446	40.197451	46.049764	28.94497	23.48619	6.968086	48.210782	26.151361	33.143322	22.031542	20.213833	serine carboxypeptidase-like 20
Phvul.010G032300.2	0	0	0	0	0	0	0	0.093131	0	0	0.683244	0	0	0	0	0	0	0	0	0	0	0	0	0	0	0	0	0	0	0	0	0.098176	0	0	0	0	PLAT/LH2 domain-containing lipoxygenase family protein
Phvul.010G032300.1	0.338763	0.148309	0.785135	0.549387	0.731321	0.644953	0.338801	0.054232	0.758874	0.561881	0.140247	0.756479	0.458625	0.654471	0.698823	0.650969	0.615489	0.628059	0.462589	0.219197	0.539627	0.711821	0.432091	0.497478	0.452299	0.408478	0.765117	0.593116	0.681805	0.700632	0.861936	0	0.447997	0.727777	0.379298	0.653759	PLAT/LH2 domain-containing lipoxygenase family protein
Phvul.010G032400.1	1.969257	1.774084	0.899558	0.377257	3.100469	0.549647	33.353164	1.761436	1.349143	1.252721	4.849109	1.382258	0.933926	1.406652	7.912228	0.205366	3.550652	1.396108	18.540058	5.428124	1.079053	1.48142	1.511512	1.014086	0.868797	4.948074	3.066389	0.429362	15.412768	1.868445	14.949999	3.017164	0.977743	1.134435	5.444629	0.593831	DNA binding;ATP binding
Phvul.010G032600.3	2.07161	1.097612	2.55149	2.395411	2.967276	1.848107	5.111119	2.163428	2.85509	1.67366	1.852191	1.690925	3.440867	2.963548	3.853552	3.076847	2.602717	2.343429	3.218433	1.885081	3.682803	2.896841	3.703294	2.37315	2.777388	1.044293	2.956803	3.790075	3.586378	1.12268	4.06967	1.563422	3.091056	3.007721	3.172644	1.742204	Far-red impaired responsive (FAR1) family protein
Phvul.010G032700.1	29.016237	28.037887	10.405999	12.22584	10.956386	10.091223	20.095315	24.711475	11.361035	12.188424	9.380658	12.91464	28.027403	30.261928	10.928276	11.731754	9.430049	12.108404	19.187539	23.939129	11.048399	11.243651	8.802628	9.428811	21.396491	24.385077	10.915853	12.794184	9.345885	10.594248	16.732916	21.795248	8.681012	12.615581	9.535468	10.449432	Sec23/Sec24 protein transport family protein
Phvul.010G032800.1	0	0	0	0	0	0	0	0	0	0	0	0	0	0	0	0	0	0	0	0	0	0	0	0	0	0	0	0	0	0	0	0	0	0	0	0	Putative membrane lipoprotein
Phvul.010G032900.1	42.1798	14.625871	88.852829	81.044991	185.154603	137.431672	36.184794	6.784343	168.709966	153.5056	141.452747	131.298327	58.374686	16.847033	78.970915	107.954755	180.805902	150.856424	14.968437	7.672446	137.171141	177.161192	165.769425	187.823391	38.450569	17.0369	106.013669	104.251859	121.457527	130.514063	12.380577	11.810023	132.902225	157.948204	150.339712	155.516549	NAD(P)-binding Rossmann-fold superfamily protein
Phvul.010G033000.1	2.615074	0.69299	2.552271	2.349624	4.292164	2.497936	1.943937	0.453235	3.488057	2.022718	3.069301	6.244562	3.767173	0.780107	4.040161	1.641675	5.758922	1.400819	6.148755	0.755043	4.884513	3.883663	2.746359	1.913315	3.25559	1.114514	4.283702	2.001815	3.088052	1.272924	8.166607	0.557584	3.942557	2.273914	3.073719	2.231091	Ankyrin repeat family protein
Phvul.010G033100.1	0.030565	0	0.086102	0.029039	0.060479	0.088952	0	0	0.058052	0.144064	0.088928	0.093453	0.06309	0.058152	0.201214	0.056982	0.029016	0.029174	0.090031	0.028209	0.237006	0.114592	0	0.143858	0	0	0.030238	0.059952	0.057996	0	0.08636	0	0.028564	0	0.029042	0.115499	Ankyrin repeat family protein
Phvul.010G033200.1	309.802828	198.840293	74.196421	99.996079	57.310089	62.939947	175.174801	165.062932	50.555235	62.969281	76.950577	70.872433	261.288077	246.957582	127.516343	63.097129	74.892869	112.112063	169.827162	125.286105	76.380322	59.959119	73.639804	57.301473	315.609915	184.131118	102.725159	107.280369	99.16645	64.990758	168.264118	143.26654	83.40342	70.923399	74.338853	56.036093	Ribosomal S17 family protein
Phvul.010G033300.1	437.591784	232.417418	96.258396	124.148597	74.865615	71.583116	238.987329	197.023888	63.846631	76.648331	104.242125	76.059084	329.24019	285.177118	178.682515	82.75808	98.836661	114.37311	228.443562	153.897404	102.517615	66.864985	112.5908	62.115583	393.857105	224.843778	113.006019	122.194387	136.256143	76.497926	221.657981	168.767823	110.064247	86.47031	98.059273	64.775264	Ribosomal S17 family protein
Phvul.010G033400.1	0.070429	0.887661	0.065552	0.065687	0.10212	0.033465	0.24015	1.63922	0.06713	0.165835	0.033422	0.070465	0.036107	0.913035	0.168997	0.098892	0.033271	0.067829	0.203417	2.326492	0.13536	0.195287	0.067062	0.132527	0.033058	0.683631	0.136343	0.101879	0.098972	0.033411	0.229602	2.090906	0.09768	0.135559	0.099287	0.033237	non-specific phospholipase C4
Phvul.010G033500.1	51.419428	41.557969	38.918666	32.303232	31.998055	27.138587	30.688159	29.879369	27.275765	29.211177	23.55252	25.236002	51.283171	44.807251	51.987521	33.707316	34.657358	27.939821	28.175018	25.193199	45.19069	28.228961	41.433862	25.754177	43.908369	38.24112	54.194438	45.068425	35.665733	27.380931	26.33998	29.88021	40.476958	29.661913	38.661418	23.40399	beta-hydroxyisobutyryl-CoA hydrolase 1
Phvul.010G033600.1	454.901928	1583.697483	71.278455	79.955215	44.033844	23.574428	3787.340777	1838.813218	68.034301	141.190598	81.766092	71.855803	291.179391	2024.721529	398.272076	36.220109	69.820823	162.6532	2180.506581	2720.698081	175.743444	134.852803	136.478038	38.118692	308.112778	1809.068686	122.808341	188.515583	228.325479	62.78618	2617.351789	2313.372106	108.945617	157.478515	92.692677	53.205891	Yippee family putative zinc-binding protein
Phvul.010G033866.1	181.373288	745.926084	27.642013	25.940983	24.42075	17.491837	95.113616	487.337691	26.501667	27.992868	23.709639	23.20738	81.341907	570.055799	58.76929	26.123852	44.771968	50.407733	68.486749	500.724418	46.592172	30.882597	42.828135	22.008749	61.608118	644.754165	48.411814	59.169412	62.597413	24.072198	92.006401	564.57237	50.113163	34.606967	42.774917	20.937918	transthyretin-like protein
Phvul.010G034132.1	0	0	0	0	0	0	0	0	0	0	0	0	0	0	0.15184	0	0	0	0	0	0.080506	0	0.158287	0	0	0	0	0	0	0	0	0	0	0	0.155065	0	Heavy metal transport/detoxification superfamily protein
Phvul.010G034400.1	4.904644	0.605693	8.530641	6.28042	8.147015	4.81054	8.599576	2.141164	3.530947	6.386703	4.678521	6.406319	3.944386	0.448148	6.863748	6.945744	7.528363	8.481776	5.952556	5.934624	3.912436	9.522899	8.086649	7.482766	3.257454	0.425873	8.230257	8.349084	3.806182	5.216434	6.719542	2.690652	3.424918	6.274678	5.901932	4.061081	Seven transmembrane MLO family protein
Phvul.010G034500.1	0	0	0	0	0	0	0	0	0	0	0	0	0	0	0	0	0	0	0	0	0	0	0	0	0	0	0	0	0	0	0	0	0	0	0	0	#NA
Phvul.010G034600.1	17.497315	9.578478	5.785883	5.176011	7.225873	5.742986	15.760808	7.921653	6.65355	6.244301	7.67747	5.85696	15.683613	9.612719	8.460307	4.394162	7.523977	6.510065	16.095608	8.641118	8.828015	7.869917	9.077134	7.266663	13.971145	8.45909	6.57672	6.712723	8.376914	6.080438	16.81533	8.11752	8.646853	8.520994	8.626442	6.600846	like heterochromatin protein (LHP1)
Phvul.010G034600.2	0.472535	0.088563	0	0	0.096628	0.101402	0.110963	0	0.21147	0.103174	0.105639	0.319853	0.098253	0	0.101943	0.272778	0.109167	0.65709	0	0	0	0	0.343123	0.078573	0.286224	0.254826	0.250114	0.524104	0.212796	0.674495	0.095332	0.285513	0.460076	0.437495	0.088175	0.115638	like heterochromatin protein (LHP1)
Phvul.010G034700.1	0	0	0	0	0	0	0	0	0	0	0	0.080232	0	0	0	0	0.153496	0	0.077987	0	0	0	0	0	0	0.074238	0	0	0.07486	0.07471	0	0	0	0	0	0	#NA
Phvul.010G034800.9	0	0	0	0	0	0	0	0	0	0	0	0	0	0	0	0	0	0	0	0	0	0	0	0	0	0	0	0	0	0	0	0	0	0	0	0	#NA
Phvul.010G034800.8	0	0	0	0	0	0	0	0	0	0	0	0	0	0	0	0	0	0	0	0	0	0	0	0	0	0	0	0	0	0	0	0	0	0	0	0	#NA
Phvul.010G034800.7	0	0	0	0	0	0	0	0	0	0	0	0	0	0	0	0	0	0	0	0	0	0	0	0	0	0	0	0	0	0	0	0	0	0	0	0	#NA
Phvul.010G034800.6	0.828556	0.258235	0.526566	0.173314	0.23994	0	0.924111	0.55537	0	0	0.411327	0.885405	0.278879	0.219607	0.588847	0.748919	0.165194	0	0.588367	0.294612	0.213469	0	0	2.653116	0.62313	0	0.897648	0.170445	0	0.189	0	1.266792	0.218863	0	0	0	#NA
Phvul.010G034800.5	0	0	0	0	0	0	0	0	0	0	0	0	0	0	0	0	0	0	0	0	0	0	0	0	0	0	0	0	0	0	0	0	0	0	0	0	#NA
Phvul.010G034800.4	0	0.183286	0	0	0	0	0	0	0	0	0	0	0	0.24292	0.214408	0	0	0	0.254578	0	0	0	0	0	0.57241	0.181466	0	0	0.269528	0	0	0.329328	0	0	0.341036	0	#NA
Phvul.010G034800.2	1.341528	2.992789	0.54818	0	0.178568	0.819146	0.941859	2.280141	1.211558	1.473455	0.637227	0.490669	1.366913	3.217802	1.033904	0.433235	0.8589	0.807859	0.75664	2.921191	0.402632	0.807041	0.942892	0.62039	0.836575	3.655406	1.398018	1.349916	1.06986	0.75451	0.830569	2.032522	1.442881	1.476313	0.166012	0.716955	#NA
Phvul.010G034800.3	0	0	0.323628	0	0.225597	0.458446	0	0.264285	0	0	0	0	0.325328	0.211906	0	0	0	0	0.279827	0.279812	0	0.361707	0	0	0	0	0	0	0.328021	0	0	0.199329	0.374768	0	0.427782	0.253476	#NA
Phvul.010G034800.1	10.253058	13.159661	7.240512	8.839263	10.90412	7.879244	17.437279	11.090738	9.04431	10.713591	9.411619	10.681151	11.011418	13.092587	13.578454	8.873695	10.534383	9.588244	13.696297	15.324033	13.268174	12.895738	14.202493	8.43968	6.904116	12.65872	11.483949	10.382822	10.582097	9.284408	14.342019	11.683641	9.006728	13.372324	11.046494	8.625849	#NA
Phvul.010G034901.1	0.297157	0.61507	0.283303	0.741784	0.529832	0.748799	0.871181	0.776281	0.633952	0.399438	0.799635	1.216147	0.429763	1.127019	0.512716	0.785499	0.057678	0.581704	0.9664	1.455373	0.406203	0.732593	0.566228	0.915986	0.228036	0.438396	0.649352	0.999594	0.505989	0.406845	0.774521	1.052301	0.445622	1.3463	0.743317	0.861473	SNARE associated Golgi protein family
Phvul.010G035000.1	0.24252	0	0	0	0	0	0	0	0	0	0.113281	0.245743	0	0.114259	0.11604	0	0	0	0	0	0	0	0	0	0	0	0.118557	0	0	0	0	0	0	0	0	0	SNARE associated Golgi protein family
Phvul.010G035100.1	4.359191	1.090044	1.015792	0.175524	0.650238	1.346583	2.10098	1.377269	0.48533	0.915379	1.223735	0.20889	2.494027	2.663851	1.214595	0.139335	0.839669	1.884365	2.627107	2.495161	2.123401	0.750149	1.861964	0.406962	3.153656	1.971116	1.154314	1.205845	1.796278	0.180629	1.72915	1.384335	0.807865	0.909392	1.128296	1.398717	MAK16 protein-related
Phvul.010G035100.2	14.049903	10.972472	4.211453	4.029616	4.537086	4.971386	10.217644	6.788096	4.066867	4.507476	5.683284	5.198737	12.946156	10.153761	9.004982	3.96266	6.793085	4.800352	5.332931	5.208454	7.988189	4.451984	8.501819	4.331845	7.676875	9.146154	5.463658	5.44946	7.184021	5.306239	6.029165	6.720711	7.732834	5.016109	7.820626	3.587769	MAK16 protein-related
Phvul.010G035200.1	1.162077	0.13327	0.198019	0.133373	0.769603	0.406789	44.941594	0.807827	0.2759	0.405176	0.777446	0.434908	0.738903	0.531485	0.267564	0.195831	0.479282	1.157445	15.554314	1.842866	0.697195	0.873946	0.421171	0.339076	1.037708	0	0.355371	0.139561	1.086217	0.661222	32.536174	0.378755	0.475582	0.350556	0.272492	0.343137	cytokinin response factor 4
Phvul.010G035300.1	0	0	0	0	0	0	0	0	0	0	0	0	0	0	0	0	0	0	0	0	0	0	0	0	0	0	0	0	0	0	0	0	0	0	0	0	#NA
Phvul.010G035400.1	0	0	0	0	0	0	0	0	0	0	0	0	0	0	0	0	0	0	0	0	0	0	0	0	0	0	0	0	0	0	0	0	0	0	0	0	#NA
Phvul.010G035500.1	1.060098	59.957733	0	0.661704	1.001024	0.635208	15.758934	15.390396	0.680102	1.384258	2.153234	1.742482	0.724094	56.431575	2.415057	0.660741	1.03508	1.75208	18.478345	93.888446	2.487296	2.694265	1.774234	0.682008	1.676719	61.91369	1.036421	1.718615	10.136806	1.640951	37.69347	50.861205	1.289031	3.096614	2.271548	1.363347	#NA
Phvul.010G035600.1	0.63338	0	0.19854	0.10005	0.069003	0.033666	0.175644	0.03061	0.066652	0.195951	0.167549	0.035651	0.292724	0.13472	0.133334	0.032419	0.132685	0	0.368952	0.064328	0.135979	0	0.098766	0.065175	0.36846	0.095273	0.103739	0.034054	0.066158	0	0.228941	0.094218	0.196322	0.033823	0.033426	0.032757	basic helix-loop-helix (bHLH) DNA-binding superfamily protein
Phvul.010G035700.1	0	0	0	0	0	0	0	0	0	0	0	0	0	0	0	0	0	0	0	0	0	0	0	0	0	0	0	0	0	0	0	0	0	0	0	0	#NA
Phvul.010G035800.2	7.03448	8.630161	12.707164	8.3738	7.188624	5.959025	25.375673	13.430779	11.782785	10.3493	15.624466	10.147987	6.707779	6.216396	22.219455	10.103842	9.049951	14.790239	15.825591	14.378218	14.232854	11.338084	7.898774	10.45002	11.364735	5.858916	12.123308	10.87748	16.166507	9.998171	14.986549	14.898905	11.64518	14.772858	18.196764	10.902482	BAK1-interacting receptor-like kinase 1
Phvul.010G035800.1	13.143456	27.533451	21.207595	18.598341	20.907519	15.477942	57.644646	30.458572	19.427976	18.031493	24.042615	15.220918	16.585771	25.625329	48.379394	13.201649	20.603098	18.683962	32.289387	44.928051	24.778622	17.696584	21.085654	15.114603	12.614877	34.014129	27.175373	15.990265	43.044706	16.21901	35.352449	36.867465	23.995808	23.234066	28.787703	13.338672	BAK1-interacting receptor-like kinase 1
Phvul.010G035850.1	88.569758	81.410577	101.851421	137.715203	141.525107	134.013934	11.4826	73.648671	96.669489	124.409378	58.538927	68.088929	80.267605	73.03884	64.525984	89.799149	70.558934	77.7044	84.936055	80.568734	43.287269	112.390951	52.733637	63.756353	45.939997	57.866992	53.999384	37.362099	236.518649	60.092678	21.915695	22.042047	37.618157	62.531807	109.56063	64.203641	#NA
Phvul.010G035900.1	66.976576	67.434272	64.081565	63.09873	47.990411	51.034486	78.720651	83.320654	64.419088	65.109427	55.901098	57.971408	73.142477	66.226575	70.387581	61.51445	70.388974	56.269675	84.157561	107.023392	90.800492	68.471748	64.07879	55.888557	82.841302	66.061588	67.235787	67.63391	54.231907	55.424038	71.124234	98.516817	82.842782	73.169217	67.748	58.73061	FRIGIDA-like protein
Phvul.010G036000.2	0	1.172665	1.419034	0.674363	0.585165	3.820817	0.527153	0	1.318992	3.286001	0	2.088285	0	0.362418	3.208351	0	0.495554	0.610115	0	1.153217	1.3207	2.243083	3.465535	1.407439	0	0	0	0.514082	1.48178	0	0	1.74815	0	1.672217	4.06031	1.824604	FRIGIDA-like protein
Phvul.010G036000.1	10.862855	20.699612	10.442071	0	8.988425	7.218751	5.216418	6.121806	16.288089	14.421517	30.47945	8.352282	7.688997	14.04294	17.79144	9.173466	12.266994	8.592872	2.836827	12.962735	9.918643	12.030408	17.310402	7.098044	12.15158	9.819961	9.955319	13.049618	19.65327	12.752362	12.319479	4.703735	13.342797	14.755618	10.283245	14.54327	FRIGIDA-like protein
Phvul.010G036000.3	47.743584	35.728416	56.753251	61.330006	61.684991	55.348015	55.755357	44.227493	56.732936	53.812544	50.015767	70.393349	56.192453	33.415263	70.59998	52.939271	85.950802	71.384921	60.564071	48.138149	100.321767	56.445278	70.114367	62.378818	45.74339	37.838105	69.54639	53.734054	56.100454	58.241124	44.827431	53.371109	85.969218	65.21386	84.393497	61.216839	FRIGIDA-like protein
Phvul.010G036100.1	0	0	0	0	0	0	0	0	0	0	0	0	0	0	0	0	0	0	0	0	0	0	0	0	0	0	0	0	0	0	0	0	0	0	0	0	2-oxoglutarate (2OG) and Fe(II)-dependent oxygenase superfamily protein
Phvul.010G036300.1	14.109954	24.112773	6.882932	6.857284	8.595191	7.907013	12.473465	21.200861	9.812683	8.757457	6.556021	8.301187	13.405437	21.144603	11.979261	7.324863	8.600256	8.253856	11.948998	27.231327	13.031365	11.82564	15.86706	7.989552	9.749685	20.133451	13.250723	10.602441	11.024817	5.908683	11.27216	23.755951	10.813069	11.531476	11.643394	7.670798	autophagocytosis-associated family protein
Phvul.010G036400.1	7.714063	2.651762	8.835054	9.730495	15.788284	12.746761	3.758781	2.644383	10.995814	11.985919	11.896321	12.384967	9.287073	3.575677	10.124418	9.95677	14.231038	12.727032	2.414637	2.00528	14.645231	12.58286	18.327003	15.169726	4.115913	1.579529	11.672554	10.07375	11.462269	11.146783	1.70195	3.005203	12.849399	12.876834	14.989955	12.717436	bacterial hemolysin-related
Phvul.010G036500.2	0	0	0.167463	0.422751	2.109442	0.968427	0.348727	0	1.069294	0.461357	0.164111	2.060656	1.482711	0.224685	0.447422	2.848427	1.721966	1.069649	0.560752	0.268664	0.502094	1.938825	2.025218	2.961761	0	0.190834	2.266624	0.844163	0.988628	3.221783	0	0	0.440067	2.42675	0.944326	3.648683	alpha/beta-Hydrolases superfamily protein
Phvul.010G036500.1	7.637601	1.801022	31.271058	30.018237	75.820384	62.569227	3.960342	0.169002	52.170508	57.092099	49.265315	61.99692	13.678805	3.427703	17.417669	46.240769	57.347155	61.54193	2.560164	0	31.696797	60.065625	56.712233	74.428782	8.803531	3.807506	31.423823	27.019895	51.98284	69.906326	1.560848	0.815177	32.793603	47.821751	39.834942	62.401937	alpha/beta-Hydrolases superfamily protein
Phvul.010G036600.1	0	0	0	0	0	0	0	0	0	0	0	0	0	0	0	0	0	0	0	0	0	0	0	0	0	0	0	0	0	0	0	0	0	0	0	0	Pectin lyase-like superfamily protein
Phvul.010G036700.1	0	0	0	0	0	0.022539	0	0	0	0	0	0	0.024055	0	0	0	0	0	0	0.021894	0	0	0	0	0	0	0	0	0	0	0	0	0	0	0	0	#NA
Phvul.010G036800.1	3.839234	0.71557	9.599946	10.78143	10.985553	8.403129	0.827079	0.392483	6.389942	9.399807	7.954645	8.642667	9.876681	0.887666	4.084715	9.49313	10.273945	12.290015	1.654989	0.289974	5.610178	11.429823	4.295635	9.426197	8.641956	1.550101	7.424164	5.923986	8.685802	10.277476	0.344723	0.310121	4.173694	8.246665	3.158844	7.26026	UDP-Glycosyltransferase superfamily protein
Phvul.010G036900.1	0.092664	0.043739	0.627763	1.644327	1.161641	1.21301	0.13884	0.041205	1.350672	2.77459	0.86035	2.260516	0.3432	0	0.089012	0.798416	0.594224	2.514407	0.045838	0	0.227488	3.072753	0.090539	1.328327	0.269147	0.041751	0.091958	0.499088	0.671264	1.319059	0	0.083439	0.132886	2.729151	0.13897	0.886374	UDP-Glycosyltransferase superfamily protein
Phvul.010G037000.1	1.618204	1.723147	5.443713	8.958752	5.638233	5.955693	0.263802	1.389734	5.843442	9.29211	5.262947	7.239825	1.031288	1.193194	4.003978	6.61643	4.329147	13.32502	0.636591	1.371895	3.75862	10.395998	2.358661	7.041083	1.163458	0.898498	2.818456	6.103571	3.891303	7.826124	0.256042	1.430635	2.478727	10.085863	2.16924	6.225509	UDP-Glycosyltransferase superfamily protein
Phvul.010G037100.1	0	0	0	0	0	0	0	0	0	0	0	0	0	0	0	0	0	0	0	0	0	0	0	0	0	0	0	0	0	0	0	0	0	0	0	0	Pectin lyase-like superfamily protein
Phvul.010G037200.1	0	0	0	0	0	0	0	0	0	0	0	0	0	0	0	0	0	0	0	0	0	0	0	0	0	0	0	0	0	0	0	0	0	0	0	0	Pectin lyase-like superfamily protein
Phvul.010G037300.1	0	0	0	0	0	0	0	0	0	0	0	0	0	0	0	0	0	0	0	0	0	0	0	0	0	0	0	0	0	0	0	0	0	0	0	0	Pectin lyase-like superfamily protein
Phvul.010G037400.1	0	0	0	0	0.064394	0	0	0	0	0	0	0	0	0	0	0	0	0	0	0	0	0	0	0	0	0	0	0	0	0	0	0	0	0	0	0	Pectin lyase-like superfamily protein
Phvul.010G037500.1	0	0	0	0	2.285696	2.944346	0.744198	0.696795	0.752083	1.627826	1.9502	2.387613	0	0.761149	0	0	3.047736	1.639795	0	0	0	2.571552	1.726364	3.081964	0	0	0.763675	3.83469	0.723205	2.160102	0	0.723747	2.05194	3.834393	0	4.718798	#NA
Phvul.010G037600.1	3.700605	1.260225	14.316328	13.883647	17.621495	11.320374	1.921306	0.61603	14.781652	12.790213	14.918528	11.956347	4.443586	1.806925	8.304139	15.172235	9.211025	16.535906	0.767623	0.620383	7.126712	16.994173	7.968288	16.544168	4.202154	1.447398	11.373038	14.332812	9.867614	15.325946	0.748536	0.979899	6.899487	16.463941	6.704293	10.818802	UDP-Glycosyltransferase superfamily protein
Phvul.010G037700.1	0	0	0	0	0	0	0	0	0	0	0	0	0	0	0	0	0	0	0	0	0	0	0	0	0	0	0	0	0	0	0	0	0	0	0	0	Pectin lyase-like superfamily protein
Phvul.010G037800.1	0	0	0	0	0	0	0	0	0	0	0	0	0	0	0	0	0	0	0	0	0	0	0	0	0	0	0	0	0	0	0	0	0	0	0	0	Pectin lyase-like superfamily protein
Phvul.010G037900.1	0	0	0	0	0	0	0	0	0	0	0	0	0	0	0	0	0	0	0	0	0	0	0	0	0	0	0	0	0	0	0	0	0	0	0	0	Pectin lyase-like superfamily protein
Phvul.010G038000.1	0	0	0	0	0	0	0	0	0	0	0	0	0	0	0	0	0	0	0	0	0	0	0	0	0	0	0	0	0	0	0	0	0	0	0	0	Pectin lyase-like superfamily protein
Phvul.010G038100.1	0	0	0	0	0	0	0	0	0	0	0	0	0	0	0	0	0	0	0	0	0	0	0	0	0	0	0	0	0	0	0	0	0	0	0	0	Pectin lyase-like superfamily protein
Phvul.010G038200.1	28.027591	27.358481	66.626413	78.024598	40.884172	46.824118	20.905615	21.756986	48.816412	61.221339	35.577273	53.440128	50.263808	30.908682	66.479842	52.411167	59.437593	33.989794	21.490945	21.913026	85.965454	59.472893	58.668189	35.815411	43.377544	34.926562	74.563839	77.157119	45.169006	35.855387	19.289565	22.343688	82.721953	59.451409	54.756421	37.584912	Zinc-binding dehydrogenase family protein
Phvul.010G038300.1	9.963059	11.936268	7.300974	8.18316	7.023961	7.207289	15.254648	11.62029	8.646059	9.420191	6.886676	8.313391	10.672412	10.492923	8.523742	7.988298	8.657399	8.01365	10.371377	13.026427	9.17895	9.718658	9.155175	7.409086	9.245061	9.073766	9.325597	9.697491	7.257826	6.753532	11.240366	13.360327	8.317809	9.909077	9.348933	7.167142	Protein of unknown function (DUF3550/UPF0682)
Phvul.010G038400.3	0	0	0	0.517138	0	0	0.428368	0	0	0.273136	0	0	0	0	0.359101	0	0.413231	0	0	0.285763	0	0.648754	0.206672	0.236453	0	0	0.774622	0	0	1.91175	0	0	0.262607	1.986863	0.912033	0.764022	glutamate tRNA synthetase
Phvul.010G038400.1	27.733222	20.648187	28.330869	35.781236	22.693107	31.229365	15.835267	12.516174	18.684668	19.555582	16.264412	19.184829	31.941887	25.893408	23.333284	25.94806	23.240606	21.315868	15.788347	11.721046	22.801382	19.297635	24.093693	21.35028	28.675386	21.033214	25.737706	29.972618	19.481013	21.463835	10.552241	14.172836	18.131778	20.490246	19.57384	19.383636	glutamate tRNA synthetase
Phvul.010G038500.2	0	1.126297	0	0	0	0	0.851186	0	0.732871	0.737613	0	0	1.294012	0.873868	0	0	0	0	0	0.312786	0.386384	0.340103	1.092011	0	0	1.007483	0	0	0.941373	0	0	0.31065	0.329176	0.324279	0	0	#NA
Phvul.010G038500.1	32.06453	21.645132	34.305638	27.388775	24.533193	22.907509	27.025873	25.607247	23.510287	26.416456	25.714184	23.368149	38.659682	18.211996	39.527204	29.332286	27.437281	22.259027	27.654144	19.708799	41.592544	25.882456	34.851962	22.097265	33.027012	16.423161	37.366371	32.406467	28.817358	17.935414	21.069437	25.558528	33.515441	27.303874	33.404139	23.826587	#NA
Phvul.010G038600.1	42.502982	62.008523	42.181642	32.358557	69.960689	48.426707	52.354006	48.61767	68.990433	67.419382	59.176624	52.937884	48.864994	71.732127	71.31206	59.021915	78.089023	61.361468	36.779862	63.686464	81.809373	82.415663	87.198968	67.141468	45.697819	51.95405	69.69635	68.799932	72.33761	43.817165	34.090851	57.157427	90.860022	74.944612	94.340885	55.790582	Calcium-binding EF hand family protein
Phvul.010G038700.1	0.132127	0.866539	0.614611	0.24631	0.505264	0.247191	4.775251	0.81949	0.495188	0.374238	0.490985	0.927062	0.542764	0.861514	0.969418	0.714351	0.501361	0.632124	4.393597	2.797671	1.024651	1.100179	1.001085	1.105002	0.505137	0.481701	1.554742	1.278315	0.611941	0.247301	3.765947	0.469696	0.721622	1.011097	0.619556	0.369018	Calcium-binding EF hand family protein
Phvul.010G038800.1	71.090936	68.374505	161.778591	151.817683	89.316444	113.134284	61.476181	24.893968	48.216553	53.913738	74.459027	59.311311	75.74332	52.297103	128.481588	111.114171	98.408918	96.422136	41.449965	27.98757	97.594257	57.285244	96.574012	69.53625	81.8973	84.01331	184.238088	142.657902	106.14578	115.199758	35.40692	44.210981	108.198279	50.449013	91.209057	60.583266	alkenal reductase
Phvul.010G038900.1	0	0	0	0	0	0	0	0	0	0	0	0	0	0	0	0	0	0	0	0	0	0	0	0	0	0	0	0	0	0	0	0	0	0	0	0	Pectin lyase-like superfamily protein
Phvul.010G039000.1	0	0	0	0	0	0	0	0	0	0	0	0	0	0	0	0	0	0	0	0	0	0	0	0	0	0	0	0	0	0	0	0	0	0	0	0	Pectin lyase-like superfamily protein
Phvul.010G039100.1	1.514978	0.049737	17.216959	12.427286	14.921275	10.576849	0.48378	0.047064	9.862838	8.384101	8.913462	9.140016	3.391692	0.050022	6.0567	13.310829	7.516981	8.257581	0.209929	0.048576	5.941869	7.404563	7.319271	7.546022	2.570522	0.423294	10.534572	9.530012	10.667869	10.305471	0.2039	0	6.047929	6.57057	7.965697	8.912112	Zinc-binding dehydrogenase family protein
Phvul.010G039200.1	1.986964	0.051356	2.532539	2.395166	3.341333	1.30303	1.147408	0.04845	1.878733	2.042046	2.630283	2.63688	2.274206	0.257734	0.76781	2.685927	1.725213	3.131584	0.160748	0.250463	1.065907	2.795896	1.20802	2.27242	1.948046	0.339514	1.527645	1.796534	1.501279	2.19851	0.26031	0.343518	0.876171	2.194929	0.528104	2.079916	Zinc-binding dehydrogenase family protein
Phvul.010G039300.1	7.591161	3.510803	43.692109	63.430611	52.773365	48.26878	2.969799	1.047427	25.56992	39.144615	35.748767	70.651758	13.57373	1.115053	39.251038	38.594295	48.394672	58.647235	4.094419	1.288704	16.683159	43.403107	24.057972	55.899894	8.172295	2.115925	47.324085	58.736845	39.596985	59.342052	2.869958	1.150173	17.094881	36.930122	36.237895	49.310123	alkenal reductase
Phvul.010G039400.1	0.469013	0.441537	0	0	0.441973	0	0.463704	0	0	0	0.397933	0	0.943908	0	0.452625	0	0	0	0.929728	0	0	0	0	0	0	0	0	0	0.428275	0.431674	0.935221	0.432993	0.420357	0	0	0	#NA
Phvul.010G039500.1	0.515914	0.245299	0.244943	0.24062	0	0	0	0.469364	0	0.249238	0.244583	0.769813	0.264294	0	0	0.241489	0	0.253687	0.252288	0.978096	0.25859	0.243996	0.769144	0	0	0	0.504391	0	0.479159	0	0.752561	0.2403	0	0.250703	0.237867	0.744597	#NA
Phvul.010G039600.1	7.966899	5.693987	14.975594	13.630194	12.628247	12.121581	6.05069	2.53083	8.093695	7.897253	13.485583	12.346142	6.390197	7.51913	7.287232	14.327917	8.13726	13.788471	4.73174	3.152948	6.734349	7.983443	5.382209	11.210716	8.183746	5.072625	11.680685	13.130578	8.002297	11.724717	3.474189	3.156428	5.908548	8.670519	6.879334	10.831969	Major facilitator superfamily protein
Phvul.010G039700.1	8.075258	5.240026	4.979437	5.186396	6.032858	4.838459	5.258017	5.419256	5.643585	5.92487	3.984725	7.224614	8.656665	5.162932	5.900512	5.055332	5.884889	5.831269	4.556502	5.971039	7.577556	5.587138	7.759354	5.26417	4.596625	4.609424	7.091774	7.189914	5.699329	5.410236	3.804053	6.185234	5.776263	7.206225	6.679583	5.392364	#NA
Phvul.010G039800.1	41.835259	66.000919	21.165901	19.722993	23.972444	20.672897	50.333515	53.063225	26.808449	31.950675	29.541225	27.679393	41.104509	52.433399	22.450736	20.258165	18.121247	22.368287	50.936098	47.555113	23.572968	31.525739	18.464094	24.868158	36.510098	44.278107	19.364013	26.791483	28.262412	21.465017	56.786561	53.541311	22.561633	31.22118	24.519436	25.4525	Protein of unknown function (DUF1005)
Phvul.010G039850.1	8.544753	24.695772	12.62812	12.572439	8.393665	9.384927	17.439353	11.723058	11.427838	12.41646	9.979754	11.885679	8.932609	17.21618	9.167073	8.806552	7.208178	8.191609	8.47495	10.001248	13.587803	11.690508	5.611179	10.463539	6.432903	16.497607	9.40947	10.84418	8.950112	10.110623	10.571426	11.609562	9.602953	16.350028	11.403468	9.812877	#NA
Phvul.010G039900.1	5.835525	2.431348	14.635916	12.340168	15.313217	15.069028	2.708484	1.347151	13.971964	12.191669	16.84418	12.642698	7.949874	3.117419	7.370172	11.643049	13.392212	17.645087	2.207201	1.525811	12.512716	10.436334	10.32008	15.391603	8.254226	1.19337	11.021708	10.100879	9.346473	17.058582	1.946164	2.781487	12.940186	14.761742	12.758146	15.27683	copper ion transmembrane transporters
Phvul.010G040000.1	14.331745	35.941252	14.070674	10.597701	12.560494	11.878851	63.995424	43.491577	20.206552	14.282262	15.749051	17.37458	13.586601	43.009739	17.037309	12.981442	12.76806	13.614499	50.585858	100.27716	19.51104	14.464938	12.649303	12.424638	15.054885	41.657165	14.742153	12.251345	12.662056	13.595525	57.330178	55.910231	18.834569	17.702461	15.184372	14.79103	#NA
Phvul.010G040100.1	5.294549	0.98405	5.88506	5.080975	6.931215	6.351953	3.825675	0.928638	5.451098	6.040118	5.283569	4.385966	6.097591	1.148521	5.188921	6.673093	7.235701	4.431889	2.4108	1.113924	8.181885	5.489923	8.008181	6.515296	5.549201	0.898711	5.641682	5.057276	4.464509	4.502169	1.249439	1.704152	8.180543	5.505734	6.848343	4.862114	tRNA (guanine-N-7) methyltransferase
Phvul.010G040200.1	40.75609	46.899034	25.06759	22.563873	22.570146	23.014242	40.138946	29.860432	20.8807	18.361039	23.335976	18.981057	36.884312	50.211569	35.190951	17.703519	29.376497	23.344942	38.608265	30.940995	35.284601	22.522616	46.078108	21.603789	27.022675	44.720995	33.883822	27.106981	30.391445	17.013088	38.023285	34.556386	33.980022	23.666793	31.07537	21.946084	Protein of unknown function (DUF498/DUF598)
Phvul.010G040300.2	29.202794	30.768778	42.007227	45.389313	54.344944	54.43808	25.185086	17.401788	37.174502	50.008268	43.217765	50.876275	35.424077	35.197384	52.158796	53.514865	48.682924	51.430375	10.100107	16.057768	38.783787	41.302168	51.018102	49.679182	25.934101	31.574807	45.629677	45.450163	47.215665	56.449284	9.002716	18.003416	35.189246	39.539947	55.191218	53.92096	Phosphoribosyltransferase family protein
Phvul.010G040300.4	1.873604	2.298044	4.182575	3.285637	2.281224	2.401384	1.104367	0.794054	1.443781	2.15621	0.425523	1.746299	1.89432	1.416302	3.394121	1.547104	1.270839	2.026812	0.731404	1.917826	1.905771	1.465196	1.22671	0.27616	1.614317	1.131987	2.267621	2.983826	2.833977	2.794194	0	2.107003	1.80542	0.690186	2.83741	2.14997	Phosphoribosyltransferase family protein
Phvul.010G040300.1	24.597947	37.779533	24.648941	26.633125	25.617539	26.068922	19.457796	21.479394	25.080418	21.578293	26.923566	21.332814	32.001127	32.209613	30.552562	19.32537	32.676252	29.382427	15.060233	22.719394	28.680699	25.307022	36.830869	24.618933	29.348459	39.851255	32.873784	24.026376	35.815808	23.680594	14.550213	25.427431	26.164398	27.024037	25.154079	21.717747	Phosphoribosyltransferase family protein
Phvul.010G040300.3	10.995133	4.130965	6.93766	6.380078	4.053569	3.671174	1.384688	2.04053	5.786743	4.300821	4.537331	3.719129	8.738174	4.877213	6.970892	9.483406	2.457675	4.459739	1.106866	3.365405	3.899342	4.787174	4.37792	6.91001	5.915896	3.965807	10.64963	7.945414	4.927944	3.915745	0.989084	1.924513	6.006955	5.994639	3.752006	3.937589	Phosphoribosyltransferase family protein
Phvul.010G040400.1	35.937863	127.385338	38.342325	19.567816	28.590075	18.358856	31.878237	39.808639	31.156952	20.574601	28.878297	26.248305	24.849849	72.975047	74.056269	14.496336	18.622929	22.225284	26.401198	40.240511	32.1012	15.354574	19.940144	13.270235	21.701602	101.178972	56.303012	26.144785	64.607388	22.828108	26.487917	54.032584	29.863595	24.493908	38.52271	15.566538	multidrug resistance-associated protein 9
Phvul.010G040500.1	79.246521	66.764707	23.194813	4.777731	7.747995	11.967025	16.495124	32.25605	3.997411	5.873242	5.94585	4.023142	96.62357	76.689676	147.658459	7.488689	65.915903	10.577209	54.456657	52.51397	117.76744	6.800867	141.602447	7.363068	112.922008	62.346804	78.314099	18.897546	60.081225	7.522955	39.22418	52.512449	67.380557	6.563135	34.589342	5.468953	Fatty acid hydroxylase superfamily
Phvul.010G040600.1	11.956452	0.181381	32.154423	11.929299	11.276577	29.11297	1.517716	0.084928	9.364075	5.813091	16.157743	16.544235	72.346422	0.368691	148.73136	11.522099	189.651487	10.774477	7.165278	0.414835	265.607082	8.015931	248.325371	11.37727	36.891672	0.492741	137.026162	32.155283	99.058656	15.223786	5.226757	0.315134	221.21697	11.359484	136.214314	17.137275	Fatty acid hydroxylase superfamily
Phvul.010G040700.1	3.43787	3.622936	1.763291	2.103506	2.860147	1.063091	5.983629	2.520104	2.334432	0.746679	0.730686	2.231466	1.432304	5.03466	1.682045	2.43549	1.940665	1.761357	1.720665	2.629041	0.883356	2.175527	4.374103	5.045537	2.595498	4.854914	0	1.854039	2.687143	0.983431	4.033462	5.785252	3.639523	4.829121	2.242625	2.166526	#NA
Phvul.010G040700.2	6.043203	8.053434	2.063472	1.534469	1.746738	2.640315	3.455295	7.676877	2.81863	4.216666	2.259701	3.202641	8.170461	6.725569	5.025763	2.479453	2.029839	3.342973	4.636466	7.288406	5.113242	3.730844	3.021148	0.766983	3.142534	3.981871	5.805988	3.317411	2.789658	3.228732	1.979051	4.242699	0.581756	1.072022	2.547488	2.660653	#NA
Phvul.010G040800.1	277.466427	410.196008	56.517366	61.545234	71.580771	57.04491	429.328553	316.096852	62.832536	65.210976	74.740793	83.440935	211.203136	496.450206	105.884441	59.674143	57.933729	75.235825	315.221852	377.047693	50.259439	79.808566	60.283024	64.786297	205.936708	478.029171	74.902384	72.790913	99.606009	67.751266	338.864457	306.064376	48.166749	74.705002	71.385188	64.509883	P-loop containing nucleoside triphosphate hydrolases superfamily protein
Phvul.010G040900.1	10.893907	54.389331	1.229853	0.900944	1.220934	0.589123	102.340917	56.477529	1.091325	1.661096	2.571095	1.781495	5.904447	62.851431	20.390396	0.907195	2.482748	2.585704	95.967391	101.683606	3.811051	1.078346	2.549817	0.848007	4.785394	59.089058	3.786568	3.007128	11.986908	1.53531	119.31157	66.920961	2.692102	1.679102	5.457168	0.98005	DYNAMIN-like 1E
Phvul.010G041000.1	49.554475	51.230157	42.458279	38.15384	38.717571	32.954147	25.300271	37.578668	37.436557	38.864767	32.026011	36.242883	57.369619	52.068887	50.183912	38.717279	39.258691	41.256806	29.711864	36.261318	41.800914	37.376231	40.480964	36.83471	42.941587	46.883723	53.154478	45.940144	38.610261	37.017354	26.615075	38.891463	35.750946	43.86726	38.145126	35.672625	NAD-dependent malic enzyme 1
Phvul.010G041100.1	0	0	0	0	0	0	0	0	0.266127	0	0	0.274348	0	0	0	0	0	0	0	0	0	0	0	0	0	0	0	0	0	0	0	0	0	0	0	0	#NA
Phvul.010G041200.1	1.457383	1.258513	1.555348	1.770493	1.324664	1.376449	3.300705	1.661044	1.334246	1.430112	1.36704	0.96411	1.637441	1.192011	1.574807	0.906607	1.09371	1.377772	2.700119	2.38454	1.450412	1.392556	1.637268	1.680552	1.808107	1.625248	1.645832	1.202671	1.104444	1.122894	2.821634	1.530661	1.002532	1.441039	1.058505	1.325901	#NA
Phvul.010G041300.1	0	0	0	0	0	0	0	0	0	0	0	0	0	0	0	0	0	0	0	0	0	0	0	0	0	0	0	0	0	0	0	0	0	0	0	0	#NA
Phvul.010G041400.1	0	0	0	0	0.458044	0	0	0	0.217633	0	0.221858	0	0	0	0	0	0.658687	0	0	0	0	0	0	0	0	0	0	0	0.216049	0	0	0	0	0	0.445459	0	#NA
Phvul.010G041500.1	1.675469	1.367943	4.186527	2.504365	2.332423	1.919233	1.670893	0.781164	3.85511	1.699045	0.724262	3.387456	1.431324	1.681068	1.931002	2.033678	1.845407	2.305175	4.6211	1.651028	5.761253	4.243274	0.439909	0.981318	1.172796	1.814841	3.592371	1.848699	1.135421	1.236236	2.774461	0.673279	2.109261	5.316236	1.286623	1.841183	Plant invertase/pectin methylesterase inhibitor superfamily protein
Phvul.010G041600.1	4.840416	1.282291	2.620694	5.258442	0.854284	2.308502	1.71975	1.198182	0.76588	1.023561	0.71363	0.637798	5.230775	2.276194	1.000829	3.64531	1.0322	1.268192	1.311871	0.354152	1.592241	0.886505	1.542493	0.526328	4.290546	0.748067	1.10412	3.457846	0.858818	1.271783	0.729961	0.898793	0.823632	1.090385	0.838666	0.564417	#NA
Phvul.010G041700.1	212.245759	124.115813	220.217773	187.222068	108.205465	117.556327	70.232038	44.086246	96.329315	44.964639	92.953429	43.930502	218.308912	173.225703	145.925685	130.143966	78.76787	65.272425	65.860374	26.689405	78.933715	48.722302	118.079835	42.735111	226.952005	151.608223	144.982631	142.806206	115.893449	55.505877	46.396777	39.112548	80.964557	48.917775	82.703654	42.462993	GroES-like family protein
Phvul.010G041800.1	0.109344	0.050864	0.341978	0.395313	0.473758	0.460397	0.15539	0	0.276847	0.21235	0.113474	0.26476	0.269541	0	0.164543	0.157639	0.910607	0.105892	0.165515	0.100636	0.415253	0.112392	0.562335	0.055744	0.208029	0	0.106944	0.116032	0.309069	0.191997	0.20373	0	0.425642	0	0.25505	0.285181	TOXICOS EN LEVADURA 4
Phvul.010G041900.2	2.989634	0.35594	0.446873	0.179389	0.186971	0	1.334227	0.587799	0.363892	0.090431	0	0.19474	3.476334	0.621807	0.17702	0.612281	0.181313	0.09102	1.942862	0.087409	0	0.176165	0	0.268438	4.230325	0.34122	0.09441	0.370693	0	0	1.171717	0.084549	0.17864	0.092049	0.091589	0.179434	ferredoxin-related
Phvul.010G042000.2	1.736279	0.780333	0.385214	0.572841	0.8744	0	2.906812	1.267388	1.960329	1.103212	0	0	1.836747	1.811935	1.224019	0.195829	0.469309	0	2.425123	1.20786	3.300996	0.750766	0.685932	0.2114	1.116933	2.108992	2.264923	1.96864	1.590415	0.597039	0	0.841673	1.715103	1.267219	2.276685	0.385579	2-oxoglutarate (2OG) and Fe(II)-dependent oxygenase superfamily protein
Phvul.010G042000.1	16.184006	15.753979	18.398674	29.241469	10.679778	14.029811	14.896066	12.782273	17.954	26.962328	10.993955	15.652229	17.626175	18.999352	42.994005	28.88178	20.684813	18.035567	13.08348	14.573646	47.84386	33.926138	36.019775	17.439106	16.927909	22.417243	27.629982	37.559965	17.761357	16.277406	11.7584	17.240537	40.289959	29.580415	29.062301	15.065926	2-oxoglutarate (2OG) and Fe(II)-dependent oxygenase superfamily protein
Phvul.010G042100.1	21.259169	22.058315	11.434895	9.805259	10.384904	11.091239	18.953364	17.027547	10.680874	10.394568	10.310397	13.025918	19.603103	21.907455	15.472229	10.286753	12.524053	11.299036	17.640387	16.631635	15.195964	11.114459	13.923176	10.471034	17.799007	20.503309	14.272632	12.74189	12.180023	10.740191	18.440377	17.726318	15.169194	12.454326	15.157522	12.168722	vacuolar protein sorting 11
Phvul.010G042200.1	20.306092	336.711941	3.945195	1.025144	2.638257	1.416692	14.286974	158.830216	5.441297	3.385248	6.391416	3.691019	12.954092	273.405633	34.555821	0.589775	6.195308	9.010895	29.943304	147.425305	13.769187	1.935579	5.82706	0.739743	22.521228	357.684992	8.100006	11.55221	15.697979	2.04475	20.474654	195.500601	10.668001	5.117584	8.815256	1.13064	UDP-Glycosyltransferase superfamily protein
Phvul.010G042300.1	0	0	0.263167	0	0	0.049205	0	0	0	0	0	0	0	0	0	0	0.039874	0	0	0	0	0	0	0	0.039892	0	0.052387	0	0	0	0	0	0	0	0	0	UDP-Glycosyltransferase superfamily protein
Phvul.010G042400.1	0.591652	0	0.048119	0.205613	0	0.505033	0	0	0	0.123163	0.040888	0.044647	0	0	0	0.772977	0	0.880241	0	0	0	0.192946	0	0.683801	0	0.037774	0.114049	0.040415	0	0.211765	0	0	0	0.082534	0	0.080641	UDP-Glycosyltransferase superfamily protein
Phvul.010G042500.1	0	0	0.086595	1.33586	0.203895	2.111116	0	0	0	0	0	0.084292	0	0	0	2.945331	0	3.394158	0	0	0	0.383931	0	1.738131	0	0	0.040919	0.23421	0.156238	0.699456	0	0	0.038567	0.161724	0	0.792164	UDP-Glycosyltransferase superfamily protein
Phvul.010G042600.1	0	0	0	0	0	0	0.032419	0.029594	0.0319	0	0	0	0	0	0	0	0	0	0.096572	0	0	0	0	0	0	0	0.032453	0	0.344623	0	0.031236	0	0	0	0	0	UDP-Glycosyltransferase superfamily protein
Phvul.010G042700.1	0	0	0	0.557201	0.105053	0.600306	0	0.046435	0	0.201472	0.052304	1.863384	0.167654	0	0.049455	0.537478	0.453222	0.357126	0	0.048411	0.260593	0.684506	0.304873	0.445352	0	0	0.159519	0.303454	0	0.302203	0.05128	0	0.050136	0.103148	0.051269	0.099606	basic helix-loop-helix (bHLH) DNA-binding superfamily protein
Phvul.010G042800.3	0.098332	0.060403	0.091685	0	0	0	0.131683	0	0.154745	0.103951	0	0.134055	0	0.061605	0	0	0	0.177484	0.063484	0	0.093895	0	0	0	0.031037	0	0	0	0	0	0.091929	0.028589	0	0	0	0	ENHANCED DOWNY MILDEW 2
Phvul.010G042800.1	0	0	0	0.282685	0.168627	0.203428	0	0	0	0.052927	0.020639	0	0.022032	0	0.098167	0.372775	0.139702	0.046677	0	0	0	0.078212	0.079453	0.236194	0	0	0.125529	0.328655	0.060282	0.142484	0	0	0.079217	0.163614	0.101359	0.099245	ENHANCED DOWNY MILDEW 2
Phvul.010G042900.1	238.372349	194.175054	163.810069	145.446835	109.774465	114.812509	121.433555	167.542438	115.995999	114.641389	139.420699	116.59235	214.55711	195.104987	176.800128	120.971044	132.409852	108.769477	160.707453	133.556302	158.512862	96.262544	154.97655	94.485958	240.116807	194.685005	171.766918	152.236376	149.776703	105.554085	117.513921	145.397316	172.78054	112.794562	161.141928	107.834436	ATPase, F1 complex, delta/epsilon subunit
Phvul.010G043001.1	84.043493	45.313674	77.700466	50.564478	93.120304	73.565358	33.252102	21.789164	54.730396	36.167446	77.112556	54.63347	88.203628	50.431545	77.556685	48.504673	94.194845	56.170776	33.023694	22.364018	164.6548	58.40886	133.439047	53.880506	76.936853	58.691608	95.624047	53.324517	95.859598	51.248793	35.658605	25.132011	123.434297	40.506403	77.552899	40.227541	Protein of unknown function (DUF581)
Phvul.010G043100.1	6.403982	29.182212	1.613111	2.291858	1.923859	2.373997	16.115877	16.72023	2.18791	3.053019	2.366729	2.567936	5.380889	23.427999	7.920194	1.880286	2.83351	3.555837	16.063514	26.823507	6.574319	3.52784	4.038798	2.423216	5.762911	17.708595	3.239318	3.371462	4.940511	2.183336	18.534571	21.645934	3.864547	5.20171	2.973035	2.343028	Protein kinase superfamily protein
Phvul.010G043200.1	0.248533	0.620188	2.931291	2.123455	2.343822	2.134272	0.126748	0	1.567422	1.732344	0.97037	1.896435	0.619034	0.231384	0.38238	2.019627	2.081152	2.543395	0.556528	0.230219	0.591201	1.802646	1.519808	1.813387	0	0.291814	1.839384	1.803382	1.464936	1.910783	0	0	0.900816	1.501606	1.122594	1.03631	basic helix-loop-helix (bHLH) DNA-binding superfamily protein
Phvul.010G043300.1	0.182375	0.311997	0.538667	0.730792	1.275509	0.754296	0	0.080561	0.876567	0.264895	0.579285	0.816245	0.109862	0	0.643318	0	0.886153	0.972846	0.131064	0	0.096581	0.115233	1.131316	0.860204	0	0.199266	0.70956	0.718637	0.795442	0.713252	0.260109	0.161717	0.180069	0.379402	0.206839	1.102038	basic helix-loop-helix (bHLH) DNA-binding superfamily protein
Phvul.010G043400.1	12.299732	2.793537	27.349125	31.295603	37.050604	33.206492	3.413016	0.563817	25.170898	26.310731	27.839557	28.931321	21.175009	4.559867	34.058306	24.876618	51.999283	30.273821	3.110596	1.233463	42.086601	26.162905	44.443084	31.97877	16.946989	3.294618	40.526494	40.846296	27.501137	24.056135	3.440483	1.574967	43.190935	26.447047	40.282115	29.143247	basic helix-loop-helix (bHLH) DNA-binding superfamily protein
Phvul.010G043500.1	840.300167	493.330922	289.12328	300.669792	210.431979	209.231588	348.67392	334.960205	161.536774	180.146093	262.543991	196.79113	688.109151	610.734384	430.378425	218.265895	267.072333	286.858009	428.651084	271.77563	273.29154	187.06339	272.539727	166.477276	746.956026	522.853374	299.67113	321.190263	345.152136	204.707573	321.230201	287.677955	279.454424	196.95716	251.267935	158.74015	Ribosomal protein L16p/L10e family protein
Phvul.010G043600.1	0.684662	0.712498	0.812789	0.753743	0.818262	1.384732	0.506694	0.061411	0.778643	1.220881	1.158859	1.452652	1.182972	0.203428	2.393366	0.195609	2.657636	0.68205	0.721815	0.192684	3.410796	0.871484	1.595152	0.662949	1.929801	0.314221	1.211776	0.841574	1.073927	1.087702	0.765415	0.095336	2.156813	1.656281	2.771496	1.022547	protein kinase family protein
Phvul.010G043700.9	0	0	0	0	0	0	0	0	0	0	0	0	0	0	0.108251	0	0	0	0	0	0	0	0	0	0	0	0	0	0	0	0	0	0	0	0	0	eukaryotic translation initiation factor 4G
Phvul.010G043700.8	0	0.182192	0	0	0	0	0	0	0	0	0	0	0	0	0	0	0	0	0	0	0	0	0	0	0	0	0	0.30526	0	0	0	0	0	0	0	0	eukaryotic translation initiation factor 4G
Phvul.010G043700.7	0	0	0	0	0	0	0	0	0	0	0	0	0	0	0	0	0	0	0	0	0	0	0	0	0	0	0	0	0	0	0	0	0	0	0	0	eukaryotic translation initiation factor 4G
Phvul.010G043700.6	0.310704	0	0	0	0	0	0.607744	0	0	0	0	0	0.642087	0	0	0	0	0	0	0	0	0	0	0	0	0	0	0	0	0	0.128295	0	0	0	0	0	eukaryotic translation initiation factor 4G
Phvul.010G043700.5	0	0	0	0	0	0	0	0	0	0	0	0	0	0	0	0	0	0	0	0	0	0	0	0	0	0	0	0	0	0	0	0	0	0	0	0	eukaryotic translation initiation factor 4G
Phvul.010G043700.1	0	0	0	0	0	0	0.342376	0.231905	0.337921	0	0	0.470154	0	0	0.165911	1.506751	0	0	0.203065	0.560968	0.302054	0	0.628898	0	0	0.455296	0	0.852944	0	1.162685	0	0.31968	0	0	0	0.93291	eukaryotic translation initiation factor 4G
Phvul.010G043700.4	0	0	0	0	0	0	0	0	0	0	0	0	0	0	0	0	0	0	0	0	0	0	0	0	0.989032	0	0	0	0	0	0	0	0	0	0	0	eukaryotic translation initiation factor 4G
Phvul.010G043700.3	0	0	0	0	0	0	0	0	0	0	0	0	0	0	0	0	0	0.761422	0	0	0	0	0	0	0	0	0	0	0	0	0	0	0	0	0	0	eukaryotic translation initiation factor 4G
Phvul.010G043700.2	2.152614	0.179449	1.602592	1.402833	0.949421	0.938103	0.622655	0.726038	0.660421	0.937901	0.915406	1.087765	3.560508	0.564271	0.609357	0	0.991059	0	1.319991	0	0.955471	0.882615	0.566149	0.936176	1.368984	0.122293	1.028284	0	0.808284	0	0.912875	0.593915	1.014676	0.783909	0.906198	0	eukaryotic translation initiation factor 4G
Phvul.010G043800.2	0	0	0	0	0	0	0	0	0	0	0	0	0.095497	0	0	0	0	0	0	0	0	0	0	0	0	0	0	0.089277	0	0	0	0	0	0	0	0	methyl esterase 10
Phvul.010G043900.1	0.105611	0.032983	0.401863	0.336203	0.209325	0.202106	0.105157	0.30881	0.067976	0.268619	0	0.217253	0.256851	0	0.133388	0.294772	0	0.03411	0.170748	0.385082	0.206269	0.425326	0.100828	0.132768	0.033536	0	0.104697	0.067807	0.066771	0.067469	0.099689	0.315521	0	0.377117	0.23572	0	cytochrome P450, family 714, subfamily A, polypeptide 1
Phvul.010G044000.3	1.151931	1.563204	0.827827	0.69901	0.795977	1.483998	1.382441	1.409366	1.053038	1.551248	1.006853	1.433562	1.039087	1.285153	0.873525	1.152669	1.469237	1.607638	1.41807	1.337807	1.087354	0.830904	1.292968	0.609561	0.184096	1.205459	0.965431	1.310157	0.948017	1.462459	1.08936	1.500578	0.646008	1.099811	0.739812	1.092499	Histone H3 K4-specific methyltransferase SET7/9 family protein
Phvul.010G044000.2	2.614878	3.772894	2.524026	3.243362	2.681155	4.0228	2.604566	3.012652	3.014078	3.815347	3.424279	4.654403	2.432625	4.150322	2.601336	3.021173	2.770395	4.136014	2.969009	4.967346	3.300828	4.080308	3.535989	3.957407	1.478092	3.427817	2.748005	4.750852	2.092344	4.078065	3.021139	3.639419	2.937535	4.674411	2.658781	4.37765	Histone H3 K4-specific methyltransferase SET7/9 family protein
Phvul.010G044100.1	567.516442	298.096168	104.946302	112.769414	101.474926	96.197217	269.643891	215.779493	62.00839	66.993441	123.859689	80.368383	440.345899	354.74261	255.499033	76.678812	137.347283	136.683573	235.228605	155.644895	114.321726	87.367663	150.226496	63.200765	508.770661	306.770832	139.706596	134.318627	225.021017	87.102072	236.714312	173.801611	95.902307	71.216055	119.5265	64.127682	Zinc-binding ribosomal protein family protein
Phvul.010G044300.1	28.375629	14.972142	11.002429	11.176165	11.962652	11.315822	22.875821	16.013911	10.845576	12.289356	12.20917	13.424707	25.87639	15.47021	16.373029	9.443363	14.499203	14.733824	18.320332	17.415259	14.821291	12.150417	14.85999	11.258002	21.916416	14.052226	14.222326	14.192062	13.439617	11.839345	15.937075	16.593564	14.347664	12.944191	16.054885	11.588637	actin-related protein 4
Phvul.010G044400.1	0	0.520572	0	0	0	0	0	2.685627	0	0	0	0	0	0.395551	0	0	0	0	0.336525	5.400086	0	0	0	0	0	0.858556	0	0	0	0	0.197365	5.08677	0	0	0	0	Nucleotide-diphospho-sugar transferase family protein
Phvul.010G044500.1	0	0	0	0	0	0	0	0	0	0	0	0	0	0	0	0	0	0	0	0	0	0	0	0	0	0	0	0	0	0	0	0	0	0	0	0	Nucleotide-diphospho-sugar transferase family protein
Phvul.010G044600.1	0.066097	0	0	0	0	0	0	0	0.06132	0	0.063076	0	0.068528	0	0	0	0	0.123969	0	0	0	0	0.061127	0.238599	0.062295	0	0.128327	0	0	0	0	0	0	0	0	0	Nucleotide-diphospho-sugar transferase family protein
Phvul.010G044700.3	8.552496	15.701809	6.897668	5.445647	8.891138	6.53722	19.563108	9.799819	5.31606	6.061984	7.539305	9.67417	12.190515	15.76094	9.628096	7.07782	7.961636	8.091647	21.42632	14.50349	10.464403	6.196213	9.840689	6.74842	7.440358	10.899844	11.101628	12.365372	7.500973	10.898378	17.192818	12.957261	9.966272	9.611863	10.736113	6.726381	RNA-binding (RRM/RBD/RNP motifs) family protein
Phvul.010G044700.2	5.450796	3.824909	1.896271	2.683482	1.80604	2.280597	6.339955	3.136754	1.168585	2.977483	1.55561	2.79267	5.399482	4.752897	3.199348	2.779564	3.726338	1.306365	3.62336	3.892529	4.007273	2.384096	3.628162	1.138245	2.526562	2.851451	1.975545	2.818162	2.293326	2.906648	6.637222	3.407244	3.293514	2.201891	2.613326	1.726841	RNA-binding (RRM/RBD/RNP motifs) family protein
Phvul.010G044700.1	17.096694	15.953858	16.363994	13.784601	17.712457	15.417392	26.763475	15.767127	16.409533	15.421056	12.479805	16.23015	21.907253	17.28223	21.117479	11.628122	20.589892	17.343716	24.626751	21.035507	23.398368	11.944118	20.083611	14.664247	15.078106	13.738271	19.705387	13.411088	17.298807	11.745764	25.379595	19.755921	18.056927	16.210518	16.773009	15.783965	RNA-binding (RRM/RBD/RNP motifs) family protein
Phvul.010G044800.1	1.139627	0.875078	3.883011	5.337493	5.648553	4.407981	0.728965	0.549152	3.822791	8.514957	5.952578	9.819263	0.651604	1.189818	0.295436	8.085257	2.562149	8.681529	0.404001	0.767467	1.122163	10.911726	1.490284	12.317148	0.395334	0.379603	1.124757	4.250085	3.227338	7.575213	0.295315	0.374152	0.386537	7.10567	1.278871	11.325202	cyclin p4;1
Phvul.010G044900.1	32.133691	222.53994	9.462878	1.293352	3.368854	0.0852	287.014102	173.282678	6.899559	2.072155	17.518095	0.46265	11.321162	194.347165	93.798028	0.337003	13.719734	4.201012	149.726808	217.860688	17.257629	3.459572	11.777096	0.682583	12.244557	205.336793	26.367266	11.850451	85.922613	2.180343	208.433263	202.64012	13.79654	8.982226	20.103162	0.599639	#NA
Phvul.010G045000.2	14.086682	182.058029	2.46942	1.265766	1.657298	0	106.604162	162.426897	3.458645	1.153379	3.56744	0	5.578104	132.331261	45.096701	0.436518	3.875927	0.964389	90.760449	206.18861	3.768383	1.86058	3.566564	0	5.384779	181.084083	13.102394	9.48238	46.466977	0.807297	119.008612	178.09976	4.19391	2.276968	5.405361	0.094492	#NA
Phvul.010G045000.7	0.217864	7.868291	0.542237	0	0	0.16872	5.910084	9.761215	0	0	0	0.291548	0.645908	5.970024	2.207951	0	0.847673	0.169874	2.953427	10.450676	0	0	0	0	1.033167	4.836465	0	0.195399	0.846594	0	2.849812	9.623208	0.404112	0	0	0	#NA
Phvul.010G045000.6	0.042776	0.136608	0	0	0	0.07427	0.094957	0.037651	0	0	0	0	0	0.091797	0	0	0	0	0.041402	0.086462	0	0	0	0	0.08593	0.087015	0	0	0.040184	0	0.040585	0.038159	0	0.090202	0	0	#NA
Phvul.010G045000.5	0	1.840612	0	0	0	0	0	0.576283	0	0	0	0	0	2.202384	0.231467	0.10175	0	0	0.583724	2.034372	0	0.157627	0	0	0.239727	0.284497	0	0	0.414748	0	0.691737	1.404954	0	0.342093	0	0.215352	#NA
Phvul.010G045000.4	0	0	0	0	0	0	0	0	0	0	0	0.092498	0	0	0	0	0	0	0	0	0	0	0	0	0	0	0	0	0	0	0	0	0	0	0	0	#NA
Phvul.010G045000.3	0	0	0	0	0	0	0	0	0	0	0	0	0	0	0	0	0	0	0	0	0	0	0	0.040778	0	0	0	0	0	0	0	0	0	0	0	0	#NA
Phvul.010G045000.1	5.300071	31.117697	2.337391	0.534783	0.664555	0	38.868519	23.229167	0.595308	0.134416	4.082258	0	1.062423	19.439479	22.523244	0	1.487572	0.113019	11.492624	25.847774	4.286325	0	1.141293	0.25006	1.294085	33.70444	5.81642	1.243959	15.187146	0.169219	19.351031	29.250825	2.760449	0.240222	4.765323	0	#NA
Phvul.010G045100.1	0.087262	2.312596	0	0	0	0	1.188708	1.766558	0	0.041443	0.044833	0	0	2.087563	0.594203	0	0.082092	0	1.136619	4.499055	0.041582	0	0	0.042978	0	2.436052	0	0	0.205783	0	1.961692	3.101958	0.125056	0	0.12337	0.042574	#NA
Phvul.010G045200.1	0.604587	9.079946	0.412703	0.332654	0.592884	0.407812	1.723172	10.378183	0.577747	0.910151	1.207407	0.439003	0.089069	7.620266	2.830635	0.411083	0.334133	2.287323	1.014229	13.839253	0.1712	1.055369	0.747667	0.741075	0	17.541382	0.676216	0.589618	4.082654	1.355633	0.492898	13.4353	0.319366	3.282179	1.549966	0.164383	#NA
Phvul.010G045300.4	6.759238	0.867726	0.685024	2.339907	2.19933	0.653	7.439874	5.831866	2.143394	1.783122	3.333935	1.357753	5.371578	4.565778	1.949167	1.577785	1.398741	1.170231	3.935885	6.627234	0.952515	2.47661	1.287696	1.789442	3.233832	3.490707	0.598799	1.6979	0.585023	0.628619	2.362423	5.100433	2.170745	2.010674	0.493218	2.137759	ELMO/CED-12 family protein
Phvul.010G045300.1	1.437951	10.312056	0	0	0.303392	0.263333	2.512789	6.462117	0.836477	0.645934	1.084127	2.0176	0.786847	12.225205	0.984378	1.815006	0	0	3.99199	8.415137	0.434879	0.263862	0.25001	0.292022	0.234101	12.791447	0.343244	0.613871	0.742006	0.613939	3.312515	9.794065	0.252908	0	0.885975	0.263995	ELMO/CED-12 family protein
Phvul.010G045300.2	131.536085	58.624239	18.888685	20.676907	27.022184	22.796342	141.358374	74.972484	29.843543	26.257252	24.956436	42.737162	105.786511	61.116223	15.138855	21.658682	19.349824	26.190294	84.112614	63.212717	20.717271	31.698902	23.775713	26.437617	87.495375	42.295688	19.603418	25.372628	23.733502	27.437415	84.046845	71.183579	17.946767	31.601603	22.112952	23.761421	ELMO/CED-12 family protein
Phvul.010G045400.1	895.313648	391.895975	252.991887	308.999267	222.203596	207.133811	474.481989	292.276752	144.883683	157.991921	284.69618	183.98972	634.04594	464.369453	457.069876	177.781474	255.707957	283.509619	429.260438	202.278127	272.995259	162.588579	330.032291	154.880268	740.989818	391.507461	334.109162	301.935105	368.69646	194.382469	350.277831	241.075785	274.022137	188.183431	265.12512	149.138334	Nucleoside diphosphate kinase family protein
Phvul.010G045500.1	12.890168	4.08039	29.074739	34.712507	20.905419	30.271743	5.169569	4.515898	20.503021	18.254184	21.814982	19.208518	16.901429	7.153177	17.326754	27.705589	19.553518	24.571004	2.796824	5.731405	22.659551	18.400644	21.023145	23.089086	19.394898	7.023046	22.805776	34.925428	16.358791	20.143198	3.015062	4.537255	25.407712	25.195931	21.887114	25.662265	Tetratricopeptide repeat (TPR)-like superfamily protein
Phvul.010G045600.2	0.556186	0.538836	0	0.847516	0	0	0	0.733646	1.277927	0.894459	0.427172	0	0.798233	0	0	0.169127	0	0	1.569134	2.010076	0	0	0	0	0	0	0	0	0	0	0.770288	0.253753	0	0	0	0	homolog of asparagine-linked glycosylation 12
Phvul.010G045600.1	6.652385	4.422485	3.846208	2.692396	4.837155	4.177935	5.122791	5.151678	3.377674	3.256043	2.974205	4.217051	6.779801	5.032851	4.668116	4.330906	4.534777	4.020445	2.307153	3.351429	3.920161	3.90427	5.646437	4.228161	4.943913	4.995961	5.615715	3.937947	4.836947	4.188865	2.993635	6.076633	2.980501	4.768276	3.59925	2.958471	homolog of asparagine-linked glycosylation 12
Phvul.010G045700.1	1.255802	0.399358	0.142168	0.289191	0.150706	0.209041	1.855457	0.474779	0.029425	0.145676	0.238779	0.216465	0.719758	0.286228	0.32036	0.114965	0.175956	0.088189	0.919456	1.106582	0.205396	0.086855	0.379294	0.116531	0.666965	0.111866	0.120081	0.332988	0.491087	0.322201	1.597137	0.347727	0.201974	0.179797	0.14628	0.293158	Pentatricopeptide repeat (PPR-like) superfamily protein
Phvul.010G045800.1	0	0	0	0.029273	0.030304	0.029298	0	0	0.058162	0	0.029577	0.094453	0	0	0	0.056756	0	0	0	0	0	0	0.02875	0.085443	0	0	0.060657	0.059391	0.115975	0.029499	0	0	0.08579	0.029596	0	0	Tetratricopeptide repeat (TPR)-like superfamily protein
Phvul.010G045900.2	0.896436	0	0	0.193206	0	0	0	0.589117	0	0.577121	1.189498	0	0	0.290388	0.463734	0	0	0.694057	0	0	0	0.413867	0.700325	0	0.221426	0	0.422331	0	0.50918	0	0	0.462174	0.548857	0.296255	0.921655	0.750732	Paxneb protein-related
Phvul.010G045900.1	2.040605	0.971637	1.691686	1.033946	2.935327	1.189685	1.911265	0.754088	1.615021	0.888467	1.090044	1.324534	4.479244	1.41488	2.79655	1.134835	2.911024	0.944742	1.916268	1.160475	3.330709	0.955263	3.233979	0.816816	2.369626	0.444067	2.673621	1.697658	2.428468	1.445972	1.744139	1.159468	2.205892	1.21355	2.58706	0.490775	Paxneb protein-related
Phvul.010G046000.1	0.244892	0.017414	2.130157	2.573896	1.931007	1.712173	0.050986	0.029999	2.642035	1.651488	2.591492	2.284934	0.257468	0	0.696845	2.498339	1.318199	2.138531	0.032883	0	1.587834	1.903056	1.153776	2.671551	0.097894	0.045965	1.701405	2.316647	0.651772	2.663432	0.016365	0.061047	1.29755	2.648202	1.410839	2.476513	Tetratricopeptide repeat (TPR)-like superfamily protein
Phvul.010G046100.1	8.750364	3.525253	2.933746	2.748946	2.701183	2.455236	6.634473	4.172675	3.7658	2.639874	2.772519	3.196997	8.54285	3.067468	5.855282	2.363242	4.602458	3.460177	3.695574	3.244403	7.330677	3.25561	9.067384	2.438317	4.375611	2.031072	5.534231	4.026028	5.351717	2.812194	4.429745	3.694511	6.760723	3.259614	5.176694	2.567008	Paxneb protein-related
Phvul.010G046200.1	1.438877	0.253524	0.370007	0.450065	0.479753	0.460353	0.536151	0.158304	0.319501	0.296889	0.911448	0.743977	1.170048	0.259741	0.361291	0.358973	0.577996	0.857359	0.536482	0.065934	0.702206	0.298038	0.414374	0.278966	1.304841	0.130388	0.250253	0.496895	0.880963	0.744415	0.403732	0.129102	1.381882	0.597992	0.745334	0.7347	Tetratricopeptide repeat (TPR)-like superfamily protein
Phvul.010G046300.1	36.66429	20.043417	15.062434	14.817709	14.23561	11.591323	20.536162	20.190371	13.323721	13.169461	14.904015	12.464984	33.958916	20.520706	24.39452	11.06974	17.350931	16.699025	20.989941	16.892771	21.696559	11.341075	20.259108	11.11306	34.203182	17.42573	18.370902	17.279618	18.000839	12.085177	19.355123	19.886161	20.112886	15.518486	18.929202	10.110579	Nucleotidylyl transferase superfamily protein
Phvul.010G046400.1	17.913031	12.542102	18.156706	21.935618	8.612743	12.766074	7.352354	6.305756	7.023097	8.243867	6.877173	5.874937	22.442882	17.059938	12.452921	20.575798	7.327947	7.577041	7.039295	6.708168	8.46799	4.924027	10.918053	6.071886	19.943334	15.135439	16.736122	20.011433	11.69719	11.832486	5.116785	5.844695	7.671708	6.585031	7.214712	6.716061	Lysyl-tRNA synthetase, class II
Phvul.010G046500.3	3.012608	2.946927	1.894402	1.36458	1.460889	2.88258	4.91382	1.606573	1.185696	2.533512	2.400407	2.467542	5.025772	2.078407	4.567988	1.016231	3.069372	2.014062	3.73794	2.596576	2.921479	2.912964	3.156339	2.258893	2.19861	3.147451	3.633112	2.264939	2.797653	1.945922	3.855756	2.679177	1.373092	2.898267	2.026041	2.530531	WRKY family transcription factor
Phvul.010G046500.2	2.573471	1.748797	0.997503	0.386425	1.359509	0.662923	1.897571	1.804554	1.001025	0.654524	0.742704	1.826429	2.799333	1.283273	0.879147	1.085379	1.516319	1.752375	2.176284	0.990197	1.557011	0.843123	3.160249	1.524339	1.051645	1.174761	1.346305	0.51808	0.946518	1.589249	2.967992	1.529619	0.993218	0.630783	0.696058	0.950641	WRKY family transcription factor
Phvul.010G046600.1	45.088905	31.452764	20.237388	15.197888	18.658829	17.439603	25.652271	28.153395	16.358616	14.635706	18.80138	17.292052	42.15272	31.80988	29.009984	15.09514	23.527673	19.808425	23.866676	24.658246	29.051183	16.028707	28.683842	13.790722	31.539365	27.253637	27.523019	22.390358	24.641277	15.027395	16.91071	27.008216	27.749636	17.791499	26.568018	15.25199	Ribosomal protein L4/L1 family
Phvul.010G046700.1	9.046752	2.593391	28.254665	28.043267	32.759198	29.161657	6.914781	2.70633	31.842964	31.139516	24.117227	28.851046	15.750151	4.028462	18.476773	35.698113	29.273059	30.890381	4.344475	2.13568	26.861977	30.926314	29.411127	36.712161	10.322118	2.364774	27.41775	28.843455	23.294716	34.194989	3.394543	3.678832	25.801909	30.809338	24.036342	32.17785	Domain of unknown function (DUF3598)
Phvul.010G046800.3	2.70122	0.539102	0.565296	0.834905	0	0.257891	0.661682	0	0	0.202648	0.409292	0	2.702685	0	0.976855	0.541314	0.462496	0.569612	0	0	0	0.762678	0.549966	0.376701	1.961802	0.978062	0.247582	0.515551	0.875137	0	0	0.711492	0.221517	0.421543	0.395757	0.362364	Protein kinase superfamily protein
Phvul.010G046800.2	0	0	0	0.187906	0	0.411217	0.284439	0.194572	0	0	0	0.347948	0	0	0	0	0	0	0	0	0	0	0	0	0	0	0	0	0	0.155338	0	0	0	0	0	0	Protein kinase superfamily protein
Phvul.010G046800.4	1.179332	1.183663	0.192259	0.427122	0.627732	0	0	0.739008	0.362742	0.564392	0	0	2.118825	0.314252	0.77538	0	0	0	0.481807	0.621362	0.552364	0	0	0	0.223325	1.292069	0.695028	0.178674	0	0	0.635796	0	0	0	0	0	Protein kinase superfamily protein
Phvul.010G046800.1	0	0	0	0	0	0	0	0	0	0	0	0	0	0.278916	0.177299	0	0	0	0.077604	0	0	0	0	0	0	0.18444	0	0	0	0.153481	0	0	0	0	0	0	Protein kinase superfamily protein
Phvul.010G046900.1	87.554774	63.802371	43.925605	43.049902	35.948133	42.318887	64.70755	54.820969	35.13504	27.937545	41.87535	35.207076	69.770215	63.963102	47.819044	33.126282	42.4664	42.23945	75.143433	46.868245	44.594849	36.562007	43.750637	38.39849	80.545409	73.035488	40.279204	40.645419	40.814991	31.889395	70.130947	50.2114	40.049716	32.608904	42.456657	34.102738	mago nashi family protein
Phvul.010G046900.2	21.332063	12.337279	10.052928	8.85786	8.456686	9.821997	13.474582	12.793127	6.397285	10.602354	10.040883	10.747833	19.417135	19.386426	8.983991	9.649658	11.190711	6.14046	16.744376	8.958521	5.072564	4.127274	13.100494	9.809684	16.025467	15.67829	8.199566	6.762787	9.498244	6.574431	16.744277	8.605355	8.403612	4.633644	9.152438	7.003827	mago nashi family protein
Phvul.010G047000.1	0	0	0	0	0.093792	0.045684	0	0	0.225972	0	0.091354	0	0.04986	0	0.04559	0	0.271448	0.228582	0.231577	0	0.092705	0.044203	0.135802	0.088968	0.090849	0	0	0	0	0	0	0	0	0	0.091187	0	Acyl transferase/acyl hydrolase/lysophospholipase superfamily protein
Phvul.010G047100.1	11.460853	13.614457	10.94794	8.427727	20.546371	12.866138	9.96125	11.26969	17.069094	19.729921	13.991508	20.904089	12.313361	17.511717	16.325197	14.938495	22.140623	22.055032	5.530424	20.803305	16.520066	20.681962	23.514642	21.733161	5.570617	11.286443	18.182508	10.424917	16.683226	15.744762	11.518786	15.970129	10.298252	17.513145	13.226197	16.630499	ubiquitin-protein ligase 1
Phvul.010G047200.1	0	0	0	0	0	0	0	0	0	0	0	0	0	0	0	0	0	0	0	0	0	0	0	0	0	0	0	0	0	0	0	0	0	0	0	0	#NA
Phvul.010G047300.1	0.022093	0.042551	0	0	0	0.021448	0	0	0.021764	0.042495	0.021136	0	0.022508	0	0	0	0	0	0	0	0.064176	0	0.021367	0.064806	0	0	0	0	0	0	0	0.020229	0	0	0.041992	0	#NA
Phvul.010G047400.1	0.071141	0	0.136245	0	0.422261	0	0.491508	0	0.497455	0.132262	0.519428	0	0.299367	0	0.496035	0	1.025484	0	0.356462	0	0.715082	0.194389	0.406208	0.131236	0.320028	0	0.562615	0	0.378629	0	1.075973	0	0.553065	0	0.067372	0	PATATIN-like protein 6
Phvul.010G047500.1	0	0	0	0	0	0	0	0	0	0	0	0	0	0	0	0	0	0	0	0	0	0	0	0	0	0	0	0	0	0	0	0	0	0	0	0	#NA
Phvul.010G047600.1	0	0	0	0	0	0	0	0	0	0	0	0	0	0	0	0	0	0	0	0	0	0	0	0	0	0	0	0	0	0	0	0	0	0	0	0	#NA
Phvul.010G047700.1	1.102484	0	1.156607	0	1.193294	0	1.556213	0	1.448252	0	1.259471	0	2.152737	0	1.532193	0	1.671027	0	1.395589	0	1.331048	0	1.984229	0	0.418134	0	1.556985	0	1.405813	0	1.683409	0	1.51675	0.179626	2.007243	0	phospholipase A 2A
Phvul.010G047800.1	5.181673	0	3.033126	0	4.031776	0	7.515698	0	6.09465	1.834436	3.35236	0	5.308968	0	5.928808	0	6.52202	0	7.234827	0	8.059554	0.615749	5.327157	0	1.463319	0	5.530607	0	3.4262	0	6.73478	0	6.186302	0.650738	3.936317	0	phospholipase A 2A
Phvul.010G047900.1	0	0	0.097171	0	0	0	0	0	0.049142	0	0	0	0	0	0	0	0	0	0	0	0	0	0.098274	0	0.049826	0	0	0	0	0	0	0	0	0	0	0	Acyl transferase/acyl hydrolase/lysophospholipase superfamily protein
Phvul.010G048000.1	0.049801	0	0	0.046145	0.145179	0.046418	0.497958	0.042445	0	0	0.332118	0.201704	0	0.18558	0.092011	0.135198	0.046529	0.09373	0.383518	0.044444	0	0.090303	0	0.273111	0.094571	0.129633	0.048644	0	0	0.093215	0	0	0.046196	0.095072	0	0	Acyl transferase/acyl hydrolase/lysophospholipase superfamily protein
Phvul.010G048100.1	51.565662	8.503547	160.14898	137.63109	98.432741	137.954808	12.134324	7.412629	105.913582	90.945101	104.860952	71.728012	69.624491	16.875148	65.42157	141.77921	80.769408	87.36683	10.256639	4.603104	65.828511	83.919241	88.902796	97.959308	67.794863	13.146276	90.650903	91.330683	94.888633	132.651708	5.480608	6.224221	85.820631	79.865422	62.868643	93.134045	ribosomal protein L4
Phvul.010G048200.1	262.478913	381.896896	100.279667	83.909739	86.445763	67.80523	250.06896	231.541168	77.789545	84.048281	78.11835	85.180379	242.266496	397.738333	152.500191	94.0409	99.452113	94.168318	196.315023	265.708432	114.10883	93.434776	96.936682	75.678937	174.691579	339.900268	115.823451	103.71566	117.041148	75.226637	196.627241	250.293881	102.952501	101.818012	99.057993	69.246117	RAS 5
Phvul.010G048300.1	0.818933	0.074345	0.049781	0.075261	0.233553	0	0.156608	0.162215	0	0.024986	0.151416	0.080329	0.625587	0.125099	0.173426	0.024422	0.025109	0.201539	0.381487	0.048269	0.152798	0.146698	0.200105	0.074221	0.730642	0.142206	0.078029	0.227961	0.124465	0.050605	0.197285	0.09441	0	0.051223	0.050553	0.049834	Pentatricopeptide repeat (PPR) superfamily protein
Phvul.010G048400.4	0	0.298784	0	0.063278	0	0.08302	0	0	0	0	0.345348	0	0	0.097202	0.06444	0.195073	0	0.153213	0.076742	0.07827	0.074146	0	0	0.127154	0	0	0	0.488373	0	0.251993	0	0	0	0.073718	0	0	growth-regulating factor 2
Phvul.010G048400.3	0	0	0.273174	0	0	0	0	0	0.074562	0.161089	0	0.251171	0	0	0	0	0.20318	0	0	0	0	0	0.099976	0	0	0	0	0	0	0	0	0	0.205561	0	0	0	growth-regulating factor 2
Phvul.010G048400.1	0.571442	0.528239	0	1.04771	2.259076	2.014697	0.820126	0.282325	0	0	1.467182	0	0.628686	0.37767	0.866142	1.561192	0	1.539196	0.923307	0.730551	0.891414	1.064829	0.225721	1.387796	0.477223	0.354167	1.905195	1.096211	0	1.224026	0.680761	0	0	1.136592	0.783936	0	growth-regulating factor 9
Phvul.010G048400.2	0	0	1.469804	0	0	0	0	0.241829	1.014756	0.753756	0	0.945713	0	0	0	0	0.955896	0	0	0	0	0	0.80323	0	0	0	0	0	0.714081	0	0	0.679044	0.541697	0	0	0.951642	growth-regulating factor 9
Phvul.010G048500.1	93.74706	82.101376	68.155608	63.453875	56.312122	54.176675	70.419652	80.30812	54.912298	56.675083	55.647251	54.158119	99.314092	100.044092	80.12463	65.928535	57.286734	54.869505	67.782043	68.478067	76.069479	60.262515	61.486053	52.758001	111.513612	104.380495	78.742381	75.183664	70.737243	50.624228	56.153874	82.340025	74.273351	54.477431	64.625404	48.686696	Cox19-like CHCH family protein
Phvul.010G048600.1	0.108516	0.050489	0.153136	0.051324	0.053158	0	0.107993	0	0.103552	0.051579	0	0	0.224725	0	0.153468	0	0	0.156567	0.052938	0.099058	0	0.151476	0.103303	0.10196	0.15597	0.14685	0.053578	0.052807	0.102083	0.102629	0.153305	0.048146	0.050771	0.052721	0	0	ataurora3
Phvul.010G048700.1	0.184248	0.170562	0.545924	0.206582	0.504234	0.138202	0.259838	0.193055	0.37995	0.103058	0.387844	0.07474	0.457426	0.069176	0.983084	0.033433	0.791929	0.138749	0.539008	0.300344	1.302969	0.100623	0.620907	0.236285	0.175045	0.129413	1.191702	0.105814	0.761223	0.069386	0.27646	0.129476	1.02724	0.175591	0.80616	0.068056	cytochrome P450, family 704, subfamily A, polypeptide 2
Phvul.010G048800.1	5.365028	0	6.912774	0	7.54228	0	5.639998	0	5.603974	0	6.015268	0	5.172466	0	6.255879	0.029706	3.986647	0	6.158936	0	3.952182	0	4.099485	0	4.883509	0	7.883542	0	5.88675	0	6.192894	0	3.819631	0	4.662985	0	cytochrome P450, family 704, subfamily A, polypeptide 2
Phvul.010G048900.1	0	0	0	0	0.023234	0.022877	0	0	0	0	0	0	0	0	0	0.043944	0	0	0	0	0	0.021911	0.022262	0.044094	0	0	0.023067	0.023168	0.044549	0	0.043985	0	0	0.022804	0	0.022224	WD-40 repeat family protein / beige-related
Phvul.010G049000.1	0	0	0	0	0.018878	0.018745	0.037623	0.01665	0	0.018014	0	0	0	0	0	0	0	0	0.018298	0.017437	0	0	0	0	0	0	0	0	0.036181	0	0.01761	0	0	0	0.036161	0	WD-40 repeat family protein / beige-related
Phvul.010G049100.2	15.175251	13.349641	6.743672	5.391055	5.91034	5.064289	14.920154	18.26993	6.355735	6.476181	9.331185	6.43312	12.76956	16.554945	10.4839	3.575471	9.233693	6.461205	10.300122	10.445368	9.906219	6.684746	11.062531	4.43339	10.662299	14.509131	8.892323	6.924471	9.941095	5.558695	12.308138	16.313962	12.211197	5.791479	9.006406	3.965015	#NA
Phvul.010G049100.1	8.417398	7.411493	2.27801	2.250783	5.224002	2.500518	6.384605	6.219694	3.20714	1.698098	3.195246	2.670319	5.5171	4.777432	5.054024	2.699163	4.891767	4.359372	7.847394	9.73485	6.53407	3.325234	5.902254	3.436869	5.79694	5.634583	4.089005	2.657957	6.150117	1.765823	6.479384	7.038607	3.509868	3.776284	4.523147	3.733014	#NA
Phvul.010G049200.1	10.408541	8.261276	100.061226	87.613621	43.173968	32.442184	5.327382	12.623826	48.135438	54.410166	67.662292	46.881359	15.77966	8.908662	275.70659	39.530923	63.258037	45.051978	22.272049	16.886396	93.348949	44.154885	62.324108	24.705367	13.501049	11.575684	161.565962	83.783065	126.743361	64.223056	14.764296	14.118573	81.882914	57.948724	128.358431	37.480026	uclacyanin 1
Phvul.010G049300.1	233.280001	133.217066	64.72761	65.222084	60.60266	60.695592	89.840024	83.258433	50.895061	50.496921	83.047039	68.610825	168.010842	147.455213	137.036518	42.567797	100.934113	96.073352	97.81011	84.097176	108.730528	43.695869	104.026707	51.546765	163.167772	109.316499	90.692364	65.105667	106.980784	60.878342	90.220698	93.613539	91.823579	63.17743	92.950439	54.577942	Hyaluronan / mRNA binding family
Phvul.010G049401.2	0.507323	0	0.445732	0	0	0	0.230691	0	0.15773	0.723923	1.249375	0.888308	0.839251	0	0	0.266275	0.194582	1.589414	0.204908	0	0	0.214461	0.270839	0.79627	0.164057	0.114353	0	0	0.627175	0.145862	0	0	0.41974	1.461619	0.315208	0.662107	glycine-tRNA ligases
Phvul.010G049401.1	6.168893	3.213556	4.653193	10.077187	6.098299	7.391437	2.915574	1.550768	4.225186	3.987261	1.340622	3.722082	7.36546	4.203319	3.11594	8.142071	2.989116	4.458329	2.044469	1.322919	2.244695	4.567314	4.937246	4.800028	3.833597	3.840105	4.044096	6.587981	2.864946	5.925546	1.75288	1.529932	1.374409	4.098822	2.116789	3.848896	glycine-tRNA ligases
Phvul.010G049500.1	0	0	0	0	0	0	0	0	0	0	0	0	0	0	0	0	0	0	0	0	0	0	0	0	0	0	0	0	0	0	0	0	0	0	0	0	#NA
Phvul.010G049700.1	23.689824	17.302754	11.415786	7.739787	11.277775	10.702207	29.632375	16.11351	10.936006	10.092509	11.526153	11.291479	23.944718	18.030501	19.630004	9.168122	17.159635	10.989194	22.215858	15.81245	20.707897	10.01729	19.238013	10.622993	18.561585	15.150315	14.233743	13.772053	16.495975	7.807512	21.715818	18.042068	20.756417	12.354325	19.969162	10.808114	RWD domain-containing protein
Phvul.010G049800.1	0	0	0.314357	0.105514	0.765437	0.209215	0	0	0.05301	0.211881	0.105838	0.114031	0	0	0	0	0.475617	0.107227	0	0	0.053773	0.051151	0.105354	0.052252	0.053071	0	0.054743	0.053265	0.209739	0.161448	0	0	0	0.053644	0	0.156997	alpha/beta-Hydrolases superfamily protein
Phvul.010G049900.2	0	0	0	0	0	0	0	0	0	0	0	0	0	0	0	0	0	0	0	0	0	0	0	0	0	0	0	0	0	0	0	0	0	0	0	0	GRAM domain family protein
Phvul.010G049900.4	3.577712	2.852286	1.24899	1.919427	1.087321	0.829409	3.328612	3.899276	0.784749	2.00538	1.596296	1.982346	2.553175	4.477164	1.798283	1.201107	1.572096	1.987444	1.836594	4.583529	1.614823	1.709407	2.715223	2.482718	1.678437	1.924964	2.060088	1.84646	1.240952	0.186501	3.393981	3.419616	0.988977	2.925112	1.579551	0.623633	GRAM domain family protein
Phvul.010G049900.3	1.071441	2.417224	0.581884	0.450743	0.81459	0.266354	3.666213	1.978825	0.572934	1.630052	0.779394	1.024974	2.378002	2.813176	1.141987	1.406478	0.351275	1.634358	2.300735	3.524683	1.617418	1.233585	2.237954	1.325814	1.789243	2.600129	2.378138	0.593415	1.629684	2.222372	2.116472	3.284486	0.847352	1.208781	1.36816	1.114046	GRAM domain family protein
Phvul.010G049900.1	14.526668	19.199417	5.631045	6.453275	11.076231	7.970092	21.437508	17.894264	11.114737	10.986868	6.743246	12.289841	15.736912	19.796288	11.398463	8.150169	10.36736	9.593537	18.94968	21.409883	8.529619	14.467848	9.333207	12.269904	7.977863	15.379931	7.650594	8.075594	9.162862	8.283892	16.206774	20.030742	8.030844	13.545363	8.443541	9.2011	GRAM domain family protein
Phvul.010G050000.1	4.339836	1.276658	3.093849	4.443223	4.075464	3.289044	1.477207	1.429341	4.015589	4.465663	3.319906	4.799619	3.687796	1.428096	2.073247	3.769576	2.224863	3.370727	1.323466	0.722942	2.460912	5.16426	2.354485	3.778464	2.838828	0.62015	2.200895	3.803141	2.678181	4.103543	0.577914	1.278105	2.789816	4.765258	2.594796	3.030697	Protein kinase superfamily protein
Phvul.010G050100.2	0.017466	0.016266	0	0.048385	0	0.017275	0.017165	0	0	0.049548	0.070491	0	0.089252	0	0.033607	0.03269	0	0.050059	0.104069	0	0.033236	0.066484	0.050777	0.016721	0	0	0.0343	0	0	0	0.065282	0	0.082777	0.085833	0.032879	0	Protein of unknown function (DUF630 and DUF632)
Phvul.010G050100.1	0	0	0.078222	0	0.050511	0	0	0	0.066518	0	0	0.085901	0	0	0	0	0.113166	0	0	0.031753	0	0	0	0	0	0	0	0	0.113538	0	0	0	0	0	0	0.066404	Protein of unknown function (DUF630 and DUF632)
Phvul.010G050200.1	0	0	0	0	0	0	0	0	0	0	0	0	0	0	0	0	0	0	0	0	0	0	0	0	0	0	0	0	0	0	0	0	0	0	0	0	#NA
Phvul.010G050300.1	0	0	0	0	0	0	0	0	0	0	0	0	0	0	0	0	0	0	0	0	0	0	0	0	0	0	0	0	0	0	0	0	0	0	0	0	#NA
Phvul.010G050400.1	0	0	0	0	0	0	0	0	0	0	0	0	0	0	0	0	0	0	0	0	0	0	0	0	0	0	0	0	0	0	0	0	0	0	0	0	GDSL-like Lipase/Acylhydrolase superfamily protein
Phvul.010G050500.1	0.096818	0	0	0	0	0	0.184452	0	0	0	0	0	0.099051	0	0	0	0	0	0.187608	0	0	0	0	0	0.092743	0	0	0	0	0	0.550042	0	0	0	0.089629	0	ethylene-responsive element binding factor 13
Phvul.010G050600.1	0	0	0	0	0	0	0	0	0	0	0	0	0	0	0	0	0	0	0	0	0	0	0	0	0	0	0	0	0	0	0	0	0	0	0	0	ethylene-responsive element binding factor 13
Phvul.010G050700.1	1.354258	0.703007	0.348125	0.229978	0.238456	0.793727	2.394084	0.441621	0.362066	0.355493	0.455743	0.368961	1.507456	1.295258	2.033272	0.116634	0.3603	0.362254	11.028182	0.920682	0.729683	0.704534	0.736495	0.960003	1.635579	0.91609	0.483601	0.593424	1.042682	0.467491	8.564057	1.251102	1.14876	0.363771	1.391764	1.078651	ethylene-responsive element binding factor 13
Phvul.010G050800.1	2.220265	0	0	0	0.107824	0	1.376167	0.194928	0.333238	0.107349	0.321457	2.205852	0.33802	0.10253	6.06868	0	0.108638	0	5.492828	0.102882	0.216865	0.107556	3.226453	0.21909	0.966711	0	0.767008	0	0.104403	0	6.302331	0	1.258297	0.109999	1.13753	0.331523	ethylene-responsive element binding factor 13
Phvul.010G050900.1	0	0	0.019405	0.01957	0	0.019819	0	0	0	0	0	0.041855	0	0	0	0	0	0.019755	0	0.056665	0	0.019095	0.019481	0	0	0	0	0	0	0	0	0	0.019276	0	0	0	H(+)-ATPase 11
Phvul.010G051000.2	0.77851	0.431373	0.920961	0.350349	0.428388	1.662256	0.810176	1.685779	2.516273	0.568532	0.383332	1.084668	2.350354	0.780875	1.571734	0.455945	2.177321	0	1.240545	2.806883	2.584275	1.545976	2.168004	1.117676	1.825289	1.298395	0.702602	0.72985	0	0.822462	0.865306	2.088343	0.582088	3.034225	2.139358	0	Protein prenylyltransferase superfamily protein
Phvul.010G051000.1	3.780629	3.162712	1.991597	2.268664	1.968781	0	2.052909	1.901982	0	3.018615	1.663271	1.751223	1.819292	2.299047	2.186483	1.891726	1.312384	2.279968	1.753874	1.088503	1.661096	1.555591	2.148414	0.80195	1.428611	1.811191	3.934807	3.526803	1.869465	0.81072	2.129263	1.809162	2.707105	0	0.915441	1.501451	Protein prenylyltransferase superfamily protein
Phvul.010G051100.1	0	0	0	0	0	0	0	0	0	0	0	0	0	0	0	0	0	0	0	0	0	0	0	0	0	0	0	0	0	0	0	0	0	0	0	0	Auxin efflux carrier family protein
Phvul.010G051200.1	0	0	0	0	0	0	0	0	0	0	0	0	0	0	0	0	0	0	0	0	0	0	0	0	0	0	0	0	0	0	0	0	0	0	0	0	Auxin efflux carrier family protein
Phvul.010G051400.1	0	0	0	0	0	0	0	0	0	0	0	0	0	0	0	0	0	0	0	0	0	0	0	0	0	0	0	0	0	0	0	0	0	0	0	0	#NA
Phvul.010G051500.3	0	0	0	0	0	0	0	0	0	0	0	0	0	0	0	0	0	0	0	0	0	0	0	0	0	0	0	0	0	0	0	0	0	0	0	0	Auxin efflux carrier family protein
Phvul.010G051500.2	0	0	0	0	0	0	0	0	0	0	0	0	0	0	0	0	0	0	0	0	0	0	0	0	0	0	0	0	0	0	0	0	0	0	0	0	Auxin efflux carrier family protein
Phvul.010G051600.2	5.267113	2.079092	7.727865	4.060208	10.244195	4.325507	5.746617	0.647099	6.951246	3.768617	5.711973	3.443399	4.780324	5.973647	3.868359	5.8062	4.490124	8.908363	6.510599	2.03443	4.833524	7.595763	3.510668	7.758473	5.329288	3.041756	7.093845	3.045318	5.781814	4.045554	7.186231	0.399671	4.191182	4.820584	2.197461	5.399236	#NA
Phvul.010G051700.1	0	0	0	0	0	0	0	0	0	0	0	0	0	0	0	0	0	0	0	0	0	0	0	0	0	0	0	0	0	0	0	0	0	0	0	0	Beta-1,3-N-Acetylglucosaminyltransferase family protein
Phvul.010G051800.1	0	0	0	0	0	0	0	0	0	0	0	0	0	0	0	0	0	0	0	0	0	0	0	0	0	0	0	0	0	0	0	0	0	0	0	0	#NA
Phvul.010G051900.1	25.040469	14.944343	11.779913	7.126046	13.639604	8.192336	25.371103	9.950514	13.127421	11.116234	16.591194	8.969996	20.277751	17.205995	13.016347	5.136689	15.102587	10.350411	20.597135	13.752931	17.624861	9.768143	18.693508	6.262721	23.354454	12.167168	9.649227	13.309549	19.048379	7.403295	17.128728	12.327763	26.808848	11.396365	24.669219	10.459069	#NA
Phvul.010G052000.4	0.179968	0.154915	0.559564	0.358817	1.60911	1.089611	0.578744	0	0.753998	0.77048	0.730755	0.89788	0.168951	0.155547	0.360416	0.674432	0.992389	0.858972	0.30837	0	0.859786	0.990064	2.013195	1.46238	0.421267	0	1.056341	0.592862	0.722522	0.659132	0.248886	0.411625	0.691508	0.66014	0.917583	0.690541	FKBP-like peptidyl-prolyl cis-trans isomerase family protein
Phvul.010G052000.3	0	0	0.885717	0	0	1.207856	0.642848	0	0.178897	0.438905	0.189265	0.277174	0.168482	0	0.536495	1.05893	0	0.24289	0	0	0.424537	0.255335	0.90917	0.215062	0.231516	0	0.987426	0.636889	0.229408	1.021721	0.161597	0	1.01924	0.679038	0.284453	0	FKBP-like peptidyl-prolyl cis-trans isomerase family protein
Phvul.010G052000.1	13.69984	2.213808	24.195889	24.584729	15.911211	23.903234	5.9356	1.721484	20.504447	14.53449	13.67445	12.164242	17.433485	5.562488	19.02658	27.321474	15.57418	16.035576	4.737961	2.364442	23.804118	18.211628	21.82149	19.869339	16.359851	3.408517	23.841554	29.50366	14.111855	17.04982	4.810651	2.034563	22.397817	19.281859	18.63318	15.180801	FKBP-like peptidyl-prolyl cis-trans isomerase family protein
Phvul.010G052000.2	0	0	0	0	0	0	0.668348	0	0	0	0	0	0	0	0	0	0	0	0	0.161256	0	0	0	0	0	0	0	0	0	0	0	0	0	0	0	0	FKBP-like peptidyl-prolyl cis-trans isomerase family protein
Phvul.010G052100.1	32.641552	17.085752	22.567025	18.895357	25.2565	17.511958	35.560818	22.706858	19.630989	23.514102	20.285235	15.006153	32.965971	20.86522	20.20401	22.048423	21.659524	20.50959	23.237651	23.699924	20.515833	25.178321	26.070209	20.413457	27.428318	16.69254	21.937243	24.050434	20.582293	15.41095	30.399824	23.292881	22.954923	20.497216	21.635572	16.170242	ARP2/3 complex 16 kDa subunit (p16-Arc)
Phvul.010G052200.1	19.120747	0.979082	1.122137	0.812898	1.153253	1.245256	2.090698	1.342161	0.62467	0.652415	1.098898	1.179202	31.826341	2.15146	0.885268	0.698359	1.33946	0.707315	3.207265	0.931352	1.708256	0.972224	1.867328	0.860682	28.145221	0.526807	1.183092	1.176429	1.231843	0.894845	1.653362	0.992441	0.973854	0.879244	1.380567	0.947147	homeobox-leucine zipper protein 3
Phvul.010G052250.1	7.61845	3.370554	3.881316	4.474518	4.595033	3.77252	6.06986	3.238206	5.955704	4.895969	6.306746	4.659688	6.290578	3.14051	3.084548	3.818195	3.812497	4.970327	4.888405	2.313672	5.024045	5.651452	4.539801	4.765155	5.592749	2.960388	4.446875	4.305971	4.180501	5.034715	5.140707	2.68173	4.693694	6.406679	5.085104	5.015422	Mitochondrial transcription termination factor family protein
Phvul.010G052300.1	256.892861	46.075538	1771.791877	2137.727906	2210.586093	2403.4963	89.14035	17.195801	2355.943117	2666.505535	1864.793963	2124.746382	549.996589	91.009938	940.925709	2822.641427	1858.799657	2018.226326	27.776147	15.494357	1298.942601	2624.386478	1406.757519	2396.77061	422.69707	95.189004	1663.489328	1830.490937	1701.007653	2618.600263	8.581628	25.718174	1394.613829	1830.975643	1147.927637	2072.487148	photosystem II subunit Q-2
Phvul.010G052400.1	0	0	0.082622	0.083402	0	0.042253	0	0	0.041962	0.041786	0.086572	0.408119	0	0	0	0	0	0.042171	0	0	0	0	0.084608	0	0	0	0.044101	0	0	0.041455	0	0	0	0.04287	0.042529	0.08322	Plant protein of unknown function (DUF247)
Phvul.010G052500.1	0	0.050175	0	0	0	0.051002	0	0.094929	0	0	0.051787	0.11055	0.056399	0	0.04962	0.049176	0	0.050898	0	0	0	0.245367	0	0	0	0	0.053053	0	0.050824	0.050638	0	0.047948	0	0.051568	0.051592	0.049908	Plant protein of unknown function (DUF247)
Phvul.010G052600.2	0.14427	0.262361	0	0	0	0.269461	0	0.252048	0.281781	0.279104	0	0.298281	0	1.207587	0.398821	0.266494	0.276314	0.563873	0.56158	0.786286	0.142309	0.598123	0.280036	0.823279	0	0.614143	0.288685	0.402686	0.136766	0.408576	0.139245	0.899724	0.270334	0.816466	0.273375	0.137876	RING/U-box superfamily protein
Phvul.010G052700.1	0.037848	0	0.07053	0.035551	0	0	0.03792	0	0	0	0.03689	0	0	0	0	0.069496	0.035496	0	0	0	0	0	0.072108	0	0	0.102447	0	0.108701	0	0.035274	0	0	0	0	0	0	Plant protein of unknown function (DUF247)
Phvul.010G052800.1	0	0	0	0	0	0	0	0	0	0	0	0	0	0	0	0	0	0	0	0	0	0	0	0	0	0	0	0	0	0	0	0	0	0	0	0	#NA
Phvul.010G052900.1	0.588777	0.086997	2.682458	2.965955	4.533014	3.72284	0.375629	0.298337	5.062201	4.355078	4.062882	7.903104	2.351519	0.471596	3.599016	3.230498	6.711742	2.993296	0.243	0.4006	8.187504	5.707335	4.500021	3.421354	1.173074	0.337194	5.467992	3.557113	3.428932	2.657995	0.291468	0.332039	6.52407	4.65607	4.274489	3.642795	Plant protein of unknown function (DUF247)
Phvul.010G053000.1	2.247467	0.095673	6.009062	6.954189	4.838839	4.831926	0.204832	0.179622	6.920484	8.197641	5.908314	9.006842	0.743953	0.194534	1.950549	7.842186	2.844761	5.927411	0.149327	0.094901	3.723089	9.645947	2.27675	9.092055	0.535342	0.092071	2.815824	9.308059	1.963057	4.753157	0.192367	0	5.553564	13.513954	5.308706	10.749974	Plant protein of unknown function (DUF247)
Phvul.010G053100.1	131.166719	94.135591	44.206836	50.752377	39.063598	37.518651	30.926884	81.706024	37.148531	34.635249	39.508014	36.102817	123.684457	93.897049	31.676394	46.702282	26.421805	40.225411	46.482424	47.834369	25.787235	36.762419	20.620037	33.306628	133.509747	70.784354	35.742929	46.700725	31.74989	40.835584	23.876295	65.918813	27.004777	35.374498	22.262617	30.349733	CYTOCHROME P450 51G1
Phvul.010G053200.1	0	0	0	0	0	0	0	0	0	0	0	0	0	0	0	0	0	0	0	0	0	0	0	0	0	0	0	0	0	0	0	0	0	0	0	0	myb-like HTH transcriptional regulator family protein
Phvul.010G053300.1	35.628414	35.718573	12.769167	12.181139	8.028022	8.620222	19.365904	36.168634	12.274778	8.930503	11.555158	10.717833	29.583568	40.018258	18.248523	11.103976	8.951394	10.596953	25.564686	33.603178	16.621698	10.970749	12.419386	8.171565	35.668955	37.193638	15.256306	13.584811	14.510518	8.447446	21.167713	35.189792	16.548116	12.244945	11.846047	8.562645	Phosphoglycerate mutase family protein
Phvul.010G053400.1	0	0	0	0	0	0	0.048212	0	0	0	0	0	0	0	0	0	0	0	0.047598	0	0	0	0	0	0	0	0.047772	0	0	0	0	0	0	0	0	0	sugar transporter 1
Phvul.010G053500.1	0	0	0	0	0	0	0	0	0	0	0	0	0	0	0	0	0	0	0	0	0	0	0	0	0	0	0	0	0	0	0	0.0445	0	0	0	0	UDP-Glycosyltransferase superfamily protein
Phvul.010G053600.2	0.171463	0.167536	0.225206	0.125867	0.13549	0.387891	0	0.470485	0.548552	0.464511	0	0.135202	0.44809	0.357279	0.782267	0.127541	0	0.487667	0	0.658229	1.12666	0	0.350914	0.380315	0.318545	0	0.40952	0.134904	0.11892	0.487918	0.335843	0	0.083387	0	0	0.418616	Vacuolar sorting protein 39
Phvul.010G053600.1	6.377006	10.945066	5.207925	4.786537	5.812484	4.593478	8.669671	8.981293	5.186313	5.702529	4.997413	6.438998	7.636302	8.992982	5.259906	5.354808	6.47261	5.601261	7.796126	11.102965	6.289103	6.112797	6.820751	5.497928	3.744598	7.891886	6.267305	5.692558	4.548811	4.752921	6.701347	10.415117	5.247482	6.611271	6.576247	4.938619	Vacuolar sorting protein 39
Phvul.010G053700.1	0.034581	0.032639	0	0	0.033516	0	0	0	0.032944	0	0.065946	0.034828	0	0	0	0	0	0.033245	0	0.032082	0	0	0	0	0	0	0.067412	0	0	0	0	0	0	0	0	0	UDP-Glycosyltransferase superfamily protein
Phvul.010G053800.1	0	0	0	0	0.24578	0	0	0	0	0	0	0	0	0	0	0	0	0	0	0	0	0	0	0	0.243886	0	0	0	0.718739	0	0	0	0.236954	0.250703	0	0	DNAJ homologue 2
Phvul.010G053900.1	182.31991	159.586505	85.470511	72.041719	66.802749	67.943255	178.783048	140.880724	76.452439	74.272959	86.587654	81.298899	180.539896	178.516106	152.786626	75.060215	107.011886	81.906356	210.42367	183.731734	143.734346	73.678077	115.01102	69.337115	197.735556	151.1441	113.861863	110.947966	90.045354	66.628695	174.328851	166.245344	130.733544	92.48662	116.285885	74.081217	DNAJ homologue 2
Phvul.010G054000.1	7.889021	21.667236	0.501829	0.503497	0.632697	0.454331	2.32536	20.274215	0.774307	0.358569	0.528952	0.985241	4.243328	14.439091	0.348083	0.692295	0.498655	0.520103	5.409134	8.497225	0.983718	0.733978	0.510596	1.151441	6.819824	9.716683	0.529006	0.601878	0.453646	1.044719	3.872931	10.992583	0.549083	0.772193	0.405941	0.75544	Integrase-type DNA-binding superfamily protein
Phvul.010G054100.1	7.659627	8.116509	8.388156	7.39145	7.102216	6.072385	26.205194	10.923563	9.400173	7.689001	9.976214	8.368789	6.82498	8.72206	7.508658	6.752455	7.371864	7.007926	25.288143	18.284748	8.528261	8.562146	9.080378	7.847993	7.288181	8.733384	8.806777	8.330341	6.526929	7.074437	30.042249	11.597578	7.831187	8.562859	9.458309	8.542287	alpha/beta-Hydrolases superfamily protein
Phvul.010G054200.6	0	3.007367	0.393779	0.766221	0.683325	0.509726	0	3.625863	0.521701	0.546895	0.129699	0.430612	0.197116	3.149491	1.185274	0.988498	0.405813	0.677074	0	3.228109	0	1.039279	0.0677	1.404788	0	2.739671	0.164365	1.068286	0.379428	0.367269	0.121678	4.956231	0	1.294746	0.068083	0.421026	Disease resistance protein (TIR-NBS-LRR class)
Phvul.010G054200.5	0	0.488167	0	0	0	0	0	0	0	0	0	0	0	0.597782	0.094352	0	0	0	0.375316	1.795772	0.059242	0	0	0	0	1.04212	0	0	0	0	0.156649	1.620482	0	0	0.059059	0	Disease resistance protein (TIR-NBS-LRR class) family
Phvul.010G054200.2	0.166582	3.112657	0.022316	0.170601	0.026426	0.306217	0.332174	3.109298	0.026406	0.17302	0.06328	0.213396	0.093036	3.373629	0.654286	0.141373	0	0.080705	0.155644	4.238098	0	0.136368	0	0.171018	0.02389	2.056676	0.095683	0.44769	0.300606	0.130362	0.264438	2.946291	0.038937	0.34545	0	0.195728	disease resistance protein (TIR-NBS-LRR class), putative
Phvul.010G054300.1	3.66341	75.921761	11.212359	2.649116	25.756448	1.304843	9.921817	58.364409	23.571305	2.533198	29.997254	3.876954	2.88589	71.358379	8.982059	2.092471	13.644313	2.441502	1.232608	67.738504	8.122509	3.248782	14.457346	2.729636	3.493746	83.770406	11.465494	9.068266	11.47758	2.336163	4.045974	68.809903	8.980362	3.054467	13.060428	1.433287	Disease resistance protein (TIR-NBS-LRR class) family
Phvul.010G054400.1	1.403451	16.986521	0.204868	0.990639	0.129992	1.004473	36.263077	32.565172	0.503217	2.795975	0.601773	3.406269	0.994569	30.238589	2.261318	0.720884	0.210197	1.130527	17.84875	78.411681	0.254322	2.212758	0.756526	1.35736	0.59093	39.101308	0.998465	1.992986	1.289437	2.126963	36.723773	40.327795	0.496536	4.332156	0.764372	1.080055	Disease resistance protein (TIR-NBS-LRR class) family
Phvul.010G054500.1	0	0	0	0	0	0	0.06961	0	0	0.032602	0	0	0	0.031684	0	0	0	0	0.0338	0.154284	0.033071	0	0	0	0.033278	0.023787	0	0	0	0	0.032606	0.147366	0.032399	0	0	0	disease resistance protein (TIR-NBS-LRR class), putative
Phvul.010G054600.1	0.059191	0.107162	0	0.054775	0.057238	0	1.428032	0.467687	0	0	0.056167	0.118159	0	0.431151	0.108422	0	0	0	0.922421	0.753676	0	0.054132	0.055531	0	0.056214	0.589245	0.057613	0	0.165607	0	1.50294	0.622781	0	0	0.225365	0	disease resistance protein (TIR-NBS-LRR class), putative
Phvul.010G054700.1	0	0.19856	0	0	0	0	0	0.215359	0	0	0	0	0	0.231338	0	0	0	0	0	0.678801	0	0	0	0	0	0.342282	0	0	0	0.034806	0	0.10676	0	0	0	0	Disease resistance protein (TIR-NBS-LRR class) family
Phvul.010G054800.3	0	0	0	0	0.077653	0	0.773213	0	0	0	0	0	0	0	0.14538	0	0.037267	0	0	0	0	0	0	0	0	0	0	0	0	0	0	0	0	0	0.113121	0	Disease resistance protein (TIR-NBS-LRR class) family
Phvul.010G054800.1	0.30408	0.822398	0	0.114136	0	0	0	1.718866	0	0.058477	0	0.123883	0.125172	1.666563	0	0.054838	0	0.057995	0	4.370712	0	0.111564	0.058023	0	0.058397	1.202124	0.060226	0.230144	0	0	0.081661	1.466555	0	0.175672	0	0	Disease resistance protein (TIR-NBS-LRR class) family
Phvul.010G054800.2	0	0	0	0	0	0	1.104542	0	0	0	0	0	0	0	0	0	0	0	0.499243	0	0	0	0	0	0	0	0	0	0.239319	0	0.963325	0	0	0	0	0	Disease resistance protein (TIR-NBS-LRR class) family
Phvul.010G054900.1	0	0	0	0	0	0	0	0	0	0	0	0	0	0	0	0	0	0	0	0	0	0	0	0	0	0	0	0	0	0	0	0	0	0	0	0	#NA
Phvul.010G055000.1	0	0	0	0	0	0	0	0	0	0	0	0	0	0	0	0	0	0	0	0	0	0	0	0	0	0	0	0	0	0	0	0	0	0	0	0	AP2/B3-like transcriptional factor family protein
Phvul.010G055100.1	0	0.522599	0	0	0	0	0	1.106673	0	0.02426	0	0	0	0.714501	0.023438	0.023332	0	0	0	1.645213	0	0.023614	0	0	0	1.054978	0	0	0	0.024524	0.024197	1.071719	0	0.024844	0	0	Disease resistance protein (TIR-NBS-LRR class) family
Phvul.010G055200.1	0.41038	0.604743	0.018022	0	0.019024	0.018436	5.24229	1.045195	0.25628	0	0.113286	0.039517	0.158182	0.700253	0.053029	0	0.054752	0.018388	2.687347	1.962669	0.055588	0	0.01814	0	0.258068	1.187858	0.019019	0.130241	0.036391	0	3.197365	1.332865	0.018101	0.074755	0.055941	0	disease resistance protein (TIR-NBS-LRR class), putative
Phvul.010G055300.1	0	0.188165	0	0.588754	0	0	1.495808	0	0	0.808453	0	0	0	0	0	0	0	0.202949	0.643851	0	0.20494	1.017515	0	0.60607	0.206365	0.192682	0	0.651776	0	0	0.202468	0	0.20484	0	0	0.41016	Disease resistance protein (TIR-NBS class)
Phvul.010G055600.1	5.954039	1.991347	3.58447	3.652236	3.530311	2.307059	4.23015	2.66154	3.409134	2.337312	2.084346	2.049612	7.543051	3.485239	3.260942	3.595448	2.590066	2.462204	4.302165	1.903898	3.448818	2.955761	5.613483	2.385687	6.208913	2.488821	4.13514	4.559421	2.966692	1.770844	4.020155	2.764888	2.913213	2.517329	2.815028	1.290035	ATP-dependent caseinolytic (Clp) protease/crotonase family protein
Phvul.010G055700.3	5.435755	0.26991	0	0	0	0	19.07178	6.199129	0	0.957683	0	1.875782	2.669875	0	0	0	1.802962	0	25.641047	6.946349	2.011555	0	0	3.665642	4.290777	0.524843	3.351451	0	0	0	31.405311	5.76722	1.505396	0	0	2.600502	Lactate/malate dehydrogenase family protein
Phvul.010G055700.1	6.45657	0.127648	9.511635	9.97455	7.174334	6.447597	32.697376	4.609905	6.913143	10.447548	5.459814	8.214986	9.418508	1.273002	4.686707	18.657639	3.675416	12.991178	22.967307	4.363963	5.077336	16.462332	4.686236	9.751764	8.253603	0.773081	7.698657	8.684578	6.605807	10.453602	25.240747	3.757631	3.08399	10.565738	4.196321	7.801806	Lactate/malate dehydrogenase family protein
Phvul.010G055800.2	0.044425	0	0	0	0.043677	0	0.043606	0	0	0	0	0.089603	0.045414	0	0.042787	0	0.042724	0	0	0	0	0	0.086204	0	0	0	0	0	0	0	0.125222	0	0	0.087379	0	0	#NA
Phvul.010G055800.3	0	0	0	0	0	0	0	0	0	0	0	0	0	0	0	0	0	0	0	0	0	0	0	0	0	0	0	0	0	0	0	0	0	0	0	0	#NA
Phvul.010G055900.3	0.589307	0	0.242677	0.230637	0.548256	0.627569	3.868806	0.948688	0.985712	0.499007	0.588726	1.766374	0.277604	0	0.253463	1.195987	1.265123	0.582492	2.579602	0	1.509928	0.250358	0.67584	0.44291	0.21877	1.131868	0.309664	0.63149	1.305044	0.996411	3.024077	0	0	0.882339	1.203197	0.821604	#NA
Phvul.010G055900.5	15.30492	3.946754	4.490926	4.181172	5.60883	7.458322	17.638254	4.172847	6.828379	3.715152	9.5726	4.501781	10.265399	4.943116	8.663147	3.151187	8.66084	4.209626	26.174026	1.780977	8.399399	2.256619	10.767139	6.063286	14.493265	3.893231	8.935275	3.778948	12.016639	4.612621	26.504106	4.826199	9.701597	4.404629	11.161004	3.088656	#NA
Phvul.010G055900.2	1.266791	1.543139	1.339481	0	1.136326	0.594566	4.816807	0.185459	0.864673	0.852259	0	0	1.710727	0.299822	1.222274	0.602361	1.303665	0.607121	1.630901	0.797452	3.539246	0.224203	2.766821	0.646755	2.50671	0	0.43193	0.29577	0.168958	0.239654	0.930664	0.230563	0.792571	1.417383	0.992947	1.000081	#NA
Phvul.010G055900.1	11.109133	6.054937	5.540547	4.895129	3.97314	3.350896	18.249653	2.894655	3.498211	6.090287	4.860548	5.593448	8.488763	7.127752	9.961731	6.626159	4.940957	6.315094	13.22436	3.224207	4.769091	7.629483	6.9166	6.178017	7.025954	3.732463	6.549576	7.424339	5.534274	5.294077	17.469059	3.225995	7.084489	5.82271	8.916239	5.854404	#NA
Phvul.010G056000.1	2.203647	0.225047	3.657558	2.720021	5.247106	3.743292	2.331726	0.03789	5.686269	3.949786	5.022653	3.580685	1.978829	0.24947	3.276618	2.921002	4.525312	4.768431	0.897914	0.121985	4.041591	4.352393	4.933093	5.292939	1.595615	0.150384	4.167363	2.568424	4.487152	4.060272	1.050355	0.176694	3.845868	3.708519	3.915886	4.071239	squamosa promoter binding protein-like 8
Phvul.010G056100.1	0	0	0	0	0	0	0	0	0	0	0	0	0	0	0	0	0	0	0	0	0	0	0	0	0	0	0	0	0	0	0	0	0	0	0	0	#NA
Phvul.010G056200.1	0	0	0.057957	0.087495	0.366259	0.330379	0	0	0.060251	0.029441	0.242128	0.186468	0	0	0	0.147924	0.087801	0.120075	0	0.028479	0.029726	0.145165	0.059317	0.446448	0	0	0.030139	0.029894	0.204147	0.205544	0	0	0	0.060058	0.057958	0.328127	squamosa promoter binding protein-like 8
Phvul.010G056233.1	0.132736	0.121277	0.202206	0.199572	0.170526	0.262407	0.067211	0.092367	0.128618	0.228453	0.066437	0.136994	0.154599	0.098278	0.064986	0.31962	0.130851	0.232848	0.103341	0.176463	0.032094	0.161936	0.258675	0.158746	0.170762	0.196441	0.243483	0.06486	0.196941	0.097405	0.141524	0.127905	0.066723	0.162345	0.127922	0.168414	RNA polymerase subunit beta
Phvul.010G056300.1	0.069448	0	0.065698	0.098693	0.172221	0.131857	0.067539	0.030537	0.204156	0.13321	0.170341	0.284342	0.214924	0.033122	0.165793	0.391389	0.297519	0.305197	0	0.031906	0.201573	0.356872	0.067115	0.299514	0	0	0.068729	0.166869	0.231225	0.132813	0.032623	0.062928	0.097934	0.169825	0.398403	0.368268	Matrixin family protein
Phvul.010G056400.1	11.012066	2.60617	27.037317	13.713285	36.620387	24.074987	13.154081	1.893929	43.246592	12.30239	51.333412	30.372998	13.226472	2.211879	21.702837	7.843664	78.730869	20.713674	15.417748	2.754615	133.870995	10.387038	97.613866	14.893744	10.893544	2.455693	30.135736	29.726196	36.305897	10.581302	20.942473	1.826194	163.484604	14.797409	117.585026	14.602143	#NA
Phvul.010G056500.1	13.289427	3.609472	2.105981	1.878358	3.329598	2.118555	8.658673	3.236853	2.164233	1.189655	4.880332	2.565645	7.478394	3.543265	4.273345	0.6555	4.454985	2.853778	7.555435	2.811102	5.713876	0.851252	5.371581	1.173716	8.249588	2.861658	2.485258	1.444415	4.365335	2.460915	7.633671	2.770156	6.072752	1.292063	6.39836	1.653726	Tetratricopeptide repeat (TPR)-like superfamily protein
Phvul.010G056600.1	16.174198	7.697064	9.961516	5.652794	8.869935	4.819283	13.975723	7.071579	8.314745	4.551818	10.663983	6.697393	12.200234	6.577268	9.416298	4.378644	10.890878	6.830681	12.226115	10.14476	11.584002	3.985939	12.640074	5.040531	15.440365	6.309791	11.216608	6.691572	10.217169	4.99033	13.434696	8.050268	15.83859	7.434183	13.427178	5.302016	#NA
Phvul.010G056700.1	0	0	0	0	0	0	0	0	0	0	0	0	0	0	0	0	0	0	0	0	0	0	0	0	0	0	0	0	0	0	0	0	0	0	0	0	#NA
Phvul.010G056800.2	6.566278	4.270439	2.903605	3.097878	4.122858	4.215604	7.432776	5.704712	3.861738	4.493553	3.316409	8.270376	7.826695	4.396796	4.959662	3.675321	4.412846	5.562961	5.006029	7.856442	3.481571	3.635908	6.83773	5.193769	2.095705	4.025863	3.210285	4.673793	5.882187	6.651361	4.070276	6.454263	3.539322	5.854109	5.578149	2.652025	transcription regulators
Phvul.010G056800.1	9.619464	14.619655	8.136048	8.305573	12.44502	9.860767	14.411919	9.987862	9.159677	10.968264	5.521176	11.55016	11.293644	12.978737	9.542304	7.365993	13.194136	10.864206	11.025216	19.075194	11.297932	11.601754	13.906746	13.463087	4.893093	10.019085	14.519811	9.316723	6.792579	8.869686	10.110546	12.260225	7.400393	13.322103	7.096216	11.813964	transcription regulators
Phvul.010G056900.1	0	0	0	0	0	0	0.148382	0	0	0	0	0	0	0	0	0	0	0	0	0.068716	0	0	0	0	0	0.065361	0	0	0	0	0.142364	0	0	0	0	0	#NA
Phvul.010G057000.1	1.376162	3.616944	1.404667	0.548595	0.745197	0.494946	7.876944	2.365497	0.925027	0.430454	1.172344	0.641448	1.25964	6.571854	2.079888	0.649935	1.017743	0.661808	2.834303	5.078602	0.77512	0.429719	0.571177	0.503972	1.068582	6.278706	1.314289	0.73289	1.108228	0.552247	4.635492	2.768345	0.494314	0.497992	0.999026	0.353552	S-locus lectin protein kinase family protein
Phvul.010G057100.1	8.285393	1.277893	2.085982	1.567915	3.1409	2.183186	10.90585	3.500565	3.54144	3.541125	2.889042	2.917248	8.577866	1.905125	1.265372	2.302772	1.387746	3.028684	9.262687	3.526896	1.720081	4.190497	2.159792	3.560154	8.949346	0.851054	1.314467	1.550666	1.618468	2.306392	9.510625	3.416841	1.617572	3.115066	1.751579	2.146356	S-locus lectin protein kinase family protein
Phvul.010G057200.1	2.039113	0.876688	2.083252	2.475899	1.739821	1.577977	1.505991	0.237937	1.034324	1.464037	1.062695	1.517641	1.690988	1.21196	1.064091	2.252153	0.695042	0.851502	1.568273	0.112944	0.853207	1.38745	1.159121	1.015668	1.396356	1.41371	2.085611	1.441496	1.620478	1.889958	1.612666	0.155477	0.547423	0.924342	0.742743	1.136768	vacuolar sorting receptor homolog 1
Phvul.010G057300.1	0.42613	0.302388	0.178196	0	0.020534	0.012018	0.534733	0.557336	0.063413	0.102883	0.171968	0.021261	0.268748	0.288654	0.584808	0.039884	0.138343	0.060186	0.897316	0.413125	0.205611	0.096841	0.080371	0	0.563411	0.19547	0.170363	0	0.669863	0.039756	0.599695	0.208982	0.116536	0.101481	0.178573	0.021176	S-locus lectin protein kinase family protein
Phvul.010G057500.1	0.046245	0.017186	0.063848	0.022481	0.040644	0.016441	0.126626	0.034854	0.015619	0.03788	0	0.040555	0	0.099528	0.258266	0.018552	0.078523	0.060642	0.124675	0.018357	0.270449	0	0.173884	0	0.038216	0.11246	0.195351	0	0.150392	0.106903	0.082526	0	0.13769	0.058843	0.162787	0.061682	S-locus lectin protein kinase family protein
Phvul.010G057600.1	0.222687	0.337592	0.544821	0.268761	0.822284	0.784966	1.201532	0.501135	0.617341	0.678239	1.376533	0.696765	0.43485	0.701861	2.737077	0.070869	1.668919	0.698649	0.984388	0.505463	2.136801	0.378013	1.711055	0.307279	0.103743	0.75198	0.933183	0.200236	3.291262	0.57093	0.73957	0.5486	2.33024	0.889347	2.403273	0.363769	receptor-like protein kinase 1
Phvul.010G057700.1	25.817778	12.775977	10.110605	13.512645	17.020164	15.386407	12.649566	8.578249	17.140583	13.574189	20.691694	14.151963	20.449041	13.023246	14.714538	6.866538	19.072882	22.797031	11.431616	7.985558	30.380156	11.296914	24.514877	12.329692	25.439709	9.580253	12.050485	15.329512	16.735689	11.774493	8.124643	9.484959	33.953489	22.506105	31.936814	17.421639	Ubiquitin carboxyl-terminal hydrolase family protein
Phvul.010G057800.1	14.422403	9.880828	7.348438	5.184479	6.908277	5.062674	15.923353	11.145146	7.372966	5.859792	9.087219	7.609452	17.244314	10.146514	8.106914	4.786906	8.263174	6.546021	16.655836	9.078844	9.736237	5.778154	7.518289	4.576559	13.566751	8.835126	8.167611	4.772267	8.139581	6.424506	15.180915	11.209181	7.910663	6.327109	7.703462	4.313285	Lung seven transmembrane receptor family protein
Phvul.010G057900.1	2.059045	0.12396	0.553924	0	0	0	1.801807	0.291607	0.18843	0	0.77951	0.068013	1.953709	0.256588	10.948356	0.061743	0.744103	0.255175	9.495408	0.184939	1.548107	0	2.032801	0	0.815548	0.665912	8.019823	0	5.531342	0.679277	4.477829	0.060158	2.238144	0	2.008528	0	WRKY DNA-binding protein 70
Phvul.010G058000.4	0.064809	0	0	0	0.12062	0	0	0	0	0	0	0	0.37753	0	0	0	0	0	0	0	0	0	0	0	0	0	0	0	0	0	0	0	0	0	0	0	aminophospholipid ATPase 1
Phvul.010G058000.2	0.861636	0	0	0	0.371952	0	1.451083	0	0.33519	0	0	0	0	0	0.222703	0.664089	1.254437	0.755431	0	0	0.592004	1.290333	0	0	0	1.45134	0.376159	0	0.551219	1.01576	0	1.479474	0.448623	0	0	0	aminophospholipid ATPase 1
Phvul.010G058000.3	0	0.969367	0	0	0	0	0	0	1.308817	0	0	0	0	0	0.444817	2.457278	0	0	0	0	0	0	0.902844	1.836483	0.436964	0	0	0	0	0	2.44236	0	0	0	0.6995	0	aminophospholipid ATPase 1
Phvul.010G058000.1	1.844405	0	1.782016	3.175251	1.902164	2.284364	3.199671	1.610088	0	3.17655	1.1781	3.323125	4.090051	1.965779	0	1.291215	0	1.654132	3.554143	1.4407	0	1.945433	0	0.534509	1.485117	0	1.083284	2.282296	0.431795	1.824277	1.02532	0	0	1.839188	0	1.804792	aminophospholipid ATPase 1
Phvul.010G058150.2	0	0	2.257951	2.101912	4.621186	3.792134	0.502186	0.078512	2.294225	2.848809	2.685179	3.081596	0.638364	0	1.5068	2.25088	2.608183	3.04684	0	0	1.43728	2.575871	2.658108	3.333268	1.208928	0	0.725067	1.342806	2.203761	2.038625	0.207835	0	1.633263	2.103067	2.019871	2.776792	Protein kinase superfamily protein
Phvul.010G058150.1	7.482809	1.041988	25.483989	26.399873	27.347562	30.417584	3.303947	0.279619	25.078603	26.911382	25.104618	29.031568	11.170939	1.327875	13.311567	29.564731	21.66252	27.841744	1.623765	0.36769	15.7041	27.290579	22.964374	36.24287	8.230221	1.162961	22.561836	24.751582	16.111144	33.083095	0.979948	0.466937	13.144296	28.426932	15.879743	33.978978	Protein kinase superfamily protein
Phvul.010G058300.2	0	0.789862	0.156537	0.334338	0.43665	0.212755	0.417388	0.446227	0.826674	1.029411	0.444076	1.613316	0.915277	0.22441	0.449562	0.19876	0.523593	0.399755	0	0.821073	1.225923	0.302891	0	2.221632	0.762511	0.144247	1.440002	0	0	0.192229	0	0	1.433972	0.701419	0.777252	1.247311	Glycosyl hydrolase superfamily protein
Phvul.010G058300.1	1.968431	1.082954	3.834107	3.803083	4.202118	2.800675	1.988736	0.158362	3.295117	5.326917	1.165533	5.103331	3.137491	2.963007	3.198245	5.312761	3.236684	6.259609	2.751776	0.746398	3.492945	5.623883	2.219774	1.887327	1.215074	2.614145	2.45175	3.042649	4.218476	4.145745	2.264326	1.316557	0.996702	7.351774	1.737615	2.724173	Glycosyl hydrolase superfamily protein
Phvul.010G058401.1	5.029211	0	4.923335	0.585669	17.700813	0.964494	2.58822	0.076575	11.563246	0.751144	4.958436	0.613608	9.36265	0	5.346079	1.148311	14.424035	1.028557	2.292971	0	6.557962	1.120636	18.193312	1.394315	1.874228	0	12.050014	0.57219	14.258146	1.360002	1.624274	0.473274	3.406736	0.585587	7.546224	0.491983	alpha-galactosidase 1
Phvul.010G058500.1	69.119214	29.862955	23.511195	21.028068	27.515389	26.66264	48.578002	29.880848	27.293712	25.300211	32.506417	26.33885	79.089095	32.7942	36.279217	18.348848	34.562939	27.501437	51.796863	29.381242	52.127671	25.216883	52.338513	27.504819	62.51197	24.174938	27.225136	27.163743	31.979297	25.051999	46.012127	31.847746	51.119833	36.547393	46.678154	30.915425	TBP-associated factor 11
Phvul.010G058600.1	71.151698	54.664319	37.721786	35.223824	46.1223	38.763157	199.132469	66.784296	49.293077	43.869871	51.472671	42.108993	61.682319	67.175285	52.500774	41.496098	48.537632	44.994162	156.706406	101.571049	51.226863	52.79494	40.930006	44.30647	68.078405	58.563243	48.031737	52.7669	43.091331	32.96193	157.065113	70.383925	49.758806	58.498923	50.485146	39.102352	thioredoxin H-type 9
Phvul.010G058700.1	2.392898	0.416684	1.957731	1.998986	0.928439	0.908293	1.519503	0.343332	1.177762	1.932553	0.41646	1.781129	2.004846	0.964489	0.582599	2.645391	0.622312	1.038	1.589629	0.130541	0.804913	1.722598	0.187473	0.655841	2.648789	0.719328	0.578404	0.427617	1.003101	2.867284	1.555778	0.307211	0.418275	1.696235	0.370385	1.10784	#NA
Phvul.010G058800.1	5.369773	4.895931	2.52172	0.558926	0.161831	0.257268	0.730657	9.183948	0.212678	0.97219	0.332196	0.407445	1.539413	4.043166	1.850511	0.298296	0.37826	0	6.109977	4.137563	0.353549	0.233971	0	0	3.389325	4.20374	1.816355	0.549799	2.431152	0.391007	1.076233	5.779156	0.455459	1.18289	1.157806	0.248716	HAD superfamily, subfamily IIIB acid phosphatase
Phvul.010G058800.2	5.177052	0.574455	0.426538	0.711847	1.961309	1.439093	3.33979	2.779861	1.480407	0.201565	1.3276	1.581998	7.024167	2.088672	2.031418	0.477564	1.189779	1.407216	4.685219	1.982681	0.659007	0.949869	0.698996	0.532856	7.533437	1.742417	0.824862	0	2.042729	0.590335	3.72854	2.757001	0.272703	0.901848	0.5616	0.556047	HAD superfamily, subfamily IIIB acid phosphatase
Phvul.010G058900.1	22.137915	9.332795	11.506769	9.149299	5.044676	5.951939	11.621757	7.159499	4.866197	5.079335	4.027648	4.522293	24.443861	12.510302	11.498071	9.013291	7.308226	5.342386	15.654845	3.94026	9.894959	4.856228	8.754152	3.681247	17.040582	10.247352	9.511725	11.621978	8.833928	5.992601	12.229557	4.902009	6.330985	4.970321	6.728533	3.91668	#NA
Phvul.010G059000.2	18.914752	8.557279	1.593955	0	0.862274	0.253522	47.700566	19.898199	1.35886	0.175282	1.558098	1.506151	20.421543	15.698167	5.997219	0.147839	0	0	53.981244	31.263248	0.191823	0.165972	0.443506	0.20088	28.710353	13.461365	1.762406	0.162231	2.010698	1.522217	60.088852	23.420726	0.943787	0.468113	1.598999	0	HAD superfamily, subfamily IIIB acid phosphatase
Phvul.010G059000.1	1236.502435	508.025931	23.190229	9.06919	8.830558	2.364066	3416.40099	989.234623	12.797071	22.661522	39.102698	11.67645	1382.278325	740.876885	228.798327	6.747965	10.428533	12.904077	3126.276926	1577.969973	38.844178	18.560588	24.865304	8.759422	1841.257375	654.728929	65.82299	17.822618	162.620205	21.77514	3667.264093	1086.665735	30.093597	27.314803	74.932393	5.971924	HAD superfamily, subfamily IIIB acid phosphatase
Phvul.010G059200.1	1.657965	0.924046	1.089263	1.609131	1.340222	1.230213	1.806848	1.53232	2.026378	1.945759	1.446477	1.849587	1.82676	0.875574	0.47882	0.814296	0.887692	1.305436	1.841086	1.077038	1.850675	1.785549	0.937674	0.852278	1.789645	0.896823	0.655192	1.367181	0.820498	0.913424	2.335846	1.145296	1.65433	1.756606	0.831293	1.04942	ZIP metal ion transporter family
Phvul.010G059300.1	5.57472	6.48162	59.512926	66.979163	37.279384	60.79718	3.478091	3.35666	38.565497	41.80538	36.164208	46.960795	14.731324	4.86954	32.050998	59.014673	53.654521	47.633843	2.266094	4.217824	49.61441	29.511478	37.307866	39.445758	11.746324	5.720685	53.625024	57.52799	40.350419	55.727798	2.081771	4.621464	44.99872	31.719105	44.681588	51.605202	Protein of unknown function (DUF3411)
Phvul.010G059400.1	59.587583	28.751012	34.837338	35.56139	36.615233	35.831215	39.815971	21.4312	32.480862	29.957178	44.690731	39.090194	46.763669	32.10565	33.860309	33.869634	31.350476	40.264591	29.567808	14.056043	29.340028	36.052875	33.600491	42.623801	43.468575	24.334746	38.218474	40.254424	34.109549	37.18478	31.380732	17.190273	32.145909	38.962971	43.921127	41.485034	RNA-binding KH domain-containing protein
Phvul.010G059500.1	8.754383	3.292022	47.862352	50.904586	46.482152	44.555612	3.642541	1.463667	42.002241	29.046938	37.724907	37.72677	11.844657	3.360557	14.653856	47.852497	25.799802	47.936244	2.568152	2.00147	19.08833	34.236899	19.867313	38.514966	9.760898	3.227077	32.323969	40.147269	22.964831	41.013919	1.923918	1.854831	20.726415	33.361951	17.182582	36.642003	Protein of unknown function (DUF1191)
Phvul.010G059600.1	0	0	0	0	0	0	0	0	0	0	0	0	0	0	0	0	0	0	0	0	0	0	0	0	0	0	0	0	0	0	0	0	0	0	0	0	Nucleic acid-binding, OB-fold-like protein
Phvul.010G059700.1	0	0	0	0	0	0	0	0	0	0	0	0	0	0	0	0	0	0	0	0	0	0	0	0	0	0	0	0	0	0	0	0	0	0	0	0	#NA
Phvul.010G059800.1	0	0	0	0	0	0	0	0	0	0	0	0	0	0	0	0	0	0	0	0	0	0	0	0	0	0	0.064137	0	0	0	0	0	0	0	0	0	DNA-binding bromodomain-containing protein
Phvul.010G059900.1	30.222356	18.474339	9.757956	9.725979	13.135176	12.3325	25.650137	11.693303	10.855463	11.944028	11.356262	15.268147	25.369374	17.057935	17.009018	8.361756	15.320988	16.813988	19.409017	12.354182	14.985516	10.798176	16.732709	11.165527	14.541029	13.467319	13.160174	11.060118	13.900419	11.584216	20.626579	11.284106	10.992859	13.418613	14.917735	11.734232	hydrolases, acting on acid anhydrides, in phosphorus-containing anhydrides;ATP-dependent helicases;nucleic acid binding;ATP binding;RNA binding;helicases
Phvul.010G060000.1	42.030981	16.669855	16.338192	15.918225	18.778494	15.410833	33.204083	9.449879	19.75453	16.942469	23.784573	16.459881	27.901891	18.685712	16.412855	16.531567	18.001255	18.389165	24.093586	19.685208	17.85746	17.05102	17.106605	18.921578	31.006549	13.662703	16.68808	14.790368	17.28159	17.253846	26.402712	15.444161	17.771711	18.356708	16.760451	17.708729	#NA
Phvul.010G060100.1	6.827654	8.832962	3.821494	3.44125	2.8325	2.615915	20.300843	8.065179	7.455931	9.89466	4.631214	11.051935	4.831705	7.842913	5.336424	3.143246	2.559515	3.043085	14.674423	10.971203	5.005474	6.953232	3.829811	3.732361	3.781893	7.435341	4.830069	7.439446	3.897883	2.599833	22.780714	6.762454	5.005242	8.045488	7.144997	4.595853	Late embryogenesis abundant (LEA) hydroxyproline-rich glycoprotein family
Phvul.010G060150.1	0.949536	1.199237	0.902259	1.470454	1.49955	0.569497	0.623893	0.866518	2.433161	2.158467	1.108057	0.937772	0.96693	0.608551	0.308351	0	2.153669	0.936689	0.619819	0.900715	1.583032	1.203099	2.211497	1.825881	1.799609	0.897328	0.615111	0.305997	0.291537	0.587924	0	0.294213	2.014111	1.530365	0.579888	2.130766	#NA
Phvul.010G060200.1	2.038206	0.986958	0.594169	1.089007	0.280749	0.945012	7.006417	5.388751	1.273646	3.327973	0.765868	1.670819	1.296069	1.910795	0.450341	0.495413	0.436966	0.613339	8.210068	7.888489	0.613547	1.462352	0.055068	0.440508	2.077725	1.143102	0	2.078035	0.918339	0.87479	5.00173	8.835994	0.478942	2.621552	0.376014	0.605975	Protein of unknown function (DUF567)
Phvul.010G060300.1	29.591944	26.560025	8.207574	8.610309	11.641864	8.512476	27.736864	24.892569	7.518242	8.482725	14.024994	8.45115	20.659307	25.377284	17.972121	6.15664	15.125515	16.450671	20.912054	25.761639	19.810997	11.638391	23.12948	7.291345	17.078914	25.191797	13.161277	13.016285	19.747822	9.289794	22.132808	23.776306	18.816061	9.843518	16.663942	5.76698	RNA polymerase Rpb8
Phvul.010G060400.1	49.479901	52.70041	28.781381	28.127422	36.948289	31.554765	57.869737	52.30942	35.608844	38.858261	31.045635	38.361873	57.428256	47.296446	50.07013	30.048781	43.496997	40.449086	48.254836	60.492777	59.652668	41.115775	56.328782	37.052545	43.22311	43.847213	46.519157	42.011366	41.333817	33.074313	46.36479	55.103435	54.982759	46.979067	53.68501	34.72678	#NA
Phvul.010G060500.3	0.147474	0.221479	0.608603	0.141162	0	0.372466	0.247315	0	0.581168	0.0978	0.482933	0.774718	0.564402	0	0	0.403719	0.519897	0.552407	0	0	0.331893	0.141764	0.527989	0	0	0	0.16309	0.140106	0	0.382127	0.102745	0	0.742857	0.161424	0.305222	0	Amino acid dehydrogenase family protein
Phvul.010G060500.2	0	1.116466	0	0	0	0	0	0	0.32826	0	0	0	0	0	0	0	0	0	0	0	0	0	0	0.316452	0	0	0.224442	0	0	0	0	0	0	0	0	0.199291	Amino acid dehydrogenase family protein
Phvul.010G060500.1	8.998085	0	7.89744	7.508151	11.164723	10.053683	2.757947	3.202005	9.600311	9.179243	7.761048	8.393481	9.734646	1.657444	5.525323	9.447191	8.293897	8.862957	3.147993	2.346728	9.462407	10.735218	12.317911	10.967423	6.263806	1.082696	7.561662	8.468679	7.615629	8.255255	2.54214	2.737006	8.300022	9.133137	7.843901	7.607382	Amino acid dehydrogenase family protein
Phvul.010G060600.3	11.946583	5.626645	14.464864	8.861985	5.279456	7.347222	10.554668	6.714609	9.81174	8.172781	6.992685	5.10304	11.851034	2.900532	18.042292	11.30671	11.396944	6.182052	7.470642	6.239786	18.652989	10.707463	17.032509	6.28173	8.935958	4.8223	20.024989	19.104783	7.735311	6.725223	5.72353	9.348769	20.927051	9.72716	13.836746	5.888833	#NA
Phvul.010G060700.1	55.289962	61.790435	68.648453	60.24296	43.08813	40.623718	47.340673	65.101215	40.253075	44.30209	50.126764	38.226287	51.249836	61.360533	69.815425	52.340426	47.28417	41.443422	57.454243	38.856713	65.995011	42.924499	61.867899	38.32719	64.631881	72.096625	73.354098	53.687745	56.566522	39.962108	51.031983	48.802386	68.44178	38.967582	57.65859	36.894986	#NA
Phvul.010G060800.1	4.507917	15.313029	14.593268	17.469	20.058748	20.801449	9.93004	8.476103	45.116396	43.702453	44.04457	42.226615	1.452333	7.482604	10.050633	18.940901	9.120782	31.366211	2.959079	10.172148	13.426151	36.364708	10.583296	34.318203	2.744998	5.972805	11.253712	25.499349	18.632421	25.398919	4.773336	11.510445	14.496754	48.456808	19.319466	45.766961	lectin receptor kinase a4.1
Phvul.010G060900.1	1.678335	1.075699	1.896542	1.611249	2.906957	2.697164	1.056792	0.369617	1.81467	1.605315	2.639721	2.165075	0.661118	0.99657	0.990952	2.259414	1.509961	2.960551	2.563681	1.449351	1.038551	3.730436	1.215999	4.655683	1.010958	0.937992	0.943894	2.958261	2.092132	3.209944	2.309898	1.135882	0.592697	3.377458	2.300791	4.487046	Protein of unknown function (DUF688)
Phvul.010G061000.1	0	0	0	0	0	1.011148	0	0	0	0	1.857022	0	0	1.066151	0	0	0	1.15971	0	0	0	1.086891	0	0	0	0	0	0	0	0	0	0	0	0	0	0	#NA
Phvul.010G061100.1	0	0	0	0	0	0	0	0	0	0	0	0	0	0	0	0	0	0	0	0	0	0	0	0	0	0	0	0	0	0	0	0	0	0	0	0	Regulator of chromosome condensation (RCC1) family protein
Phvul.010G061200.1	0.147862	2.887812	0	0	0	0	2.042954	3.007052	0	0	0.137045	0	0	4.140824	0.272219	0	0	0	3.167343	7.908986	0	0	0	0	0.142295	3.807927	0	0	0.545802	0	5.529299	8.161589	0	0	0	0	Protein of unknown function (DUF567)
Phvul.010G061300.1	0	0	0	0	0	0	0	0	0	0	0	0	0	0	0	0	0	0	0	0	0	0	0	0	0	0	0	0	0	0	0	0	0	0	0	0	GDSL-like Lipase/Acylhydrolase superfamily protein
Phvul.010G061333.2	0.165514	2.035584	0.213442	0.749512	0.727029	0.84161	0	2.534574	0.317555	1.256249	0.851725	1.818242	0.27551	2.769441	0.126497	1.620556	0.293915	1.242093	0	4.280931	0.055292	3.01466	0.380214	1.905765	0	2.363486	0.368652	1.301405	0.211826	1.142978	0	2.529332	0.188548	1.433237	0.050858	0.777231	Disease resistance protein (TIR-NBS-LRR class) family
Phvul.010G061333.1	0.438877	1.125166	1.175644	1.288737	1.067886	2.104814	0.377561	3.525294	0.984617	1.062921	0.260308	1.716202	0	1.811592	0.496902	2.457791	1.071922	2.458129	0.158261	4.724747	0.432195	1.694953	0.204243	1.980386	0.518964	4.555747	1.270918	1.469617	0.732344	2.347699	0.410091	4.113668	0	3.365762	0.17995	1.807134	Disease resistance protein (TIR-NBS-LRR class) family
Phvul.010G061400.1	0	0	0	0	0	0	0	0	0	0	0	0	0	0	0	0	0	0	0	0	0	0	0	0	0	0	0	0	0	0	0	0	0	0	0	0	PLAC8 family protein
Phvul.010G061500.1	17.023928	16.128006	24.814796	19.002869	14.307317	6.673836	4.141978	14.279785	37.777536	19.729992	22.020203	37.596176	7.213229	11.192533	4.968343	27.074924	17.617614	4.667782	13.83392	5.920107	6.388586	28.987735	4.602949	20.388558	2.051991	22.940833	8.816086	22.013508	10.074918	8.854574	46.396717	7.36935	13.587747	17.557579	18.509318	27.515781	Nuclear transport factor 2 (NTF2) family protein
Phvul.010G061600.1	0	0	0	0	0	0	0	0	0	0	0	0	0	0	0	0	0	0	0	0	0	0	0	0	0	0	0	0	0	0	0	0	0	0	0	0	#NA
Phvul.010G061700.2	0.220579	0	0	0	0	0	0	0.051979	0	0	0	0	0	0	0.057551	0	0	0	0.158355	0	0	0	0	0	0	0	0	0	0	0	0	0	0	0	0.052391	0	NAD(P)-binding Rossmann-fold superfamily protein
Phvul.010G061700.1	0	0	0	0	0	0	0	0	0.045912	0	0	0	0	0	0	0	0	0	0	0	0	0	0	0	0	0	0	0	0	0	0.172319	0	0	0	0	0	NAD(P)-binding Rossmann-fold superfamily protein
Phvul.010G061800.1	0	0	0	0	0	0	0	0	0	0	0	0	0	0	0	0	0	0	0	0	0	0	1.088197	0	0	0	0	0	0	0	0	0	0	0	0	0	#NA
Phvul.010G061900.2	0	0	0	0	0	0	0	0	0	0	0	0	0	0	0	0	0	0	0.134996	0	0.190874	0	0.157558	0.148871	0	0	0	0	0	0	0	0	0	0.141505	0	0.329108	SCAR homolog 2
Phvul.010G061900.1	17.261974	15.573997	14.947294	13.373106	15.369822	13.470366	12.823947	11.858127	15.926715	14.503214	16.484781	17.209638	14.362165	13.190155	18.133736	12.153371	14.877032	15.817392	12.950975	11.605253	20.885398	12.005738	17.854646	14.150254	12.084634	12.324458	19.822333	15.136151	13.729935	14.592547	10.572534	11.386619	20.090318	17.560547	21.801663	15.464287	SCAR homolog 2
Phvul.010G062000.1	24.969714	12.340509	13.864473	10.046091	14.846913	13.496777	20.323354	13.276311	17.029146	14.648505	18.575523	15.620231	22.408953	15.965485	21.962295	11.685506	20.71294	16.845042	15.259101	15.226996	25.009663	17.124629	28.658201	15.89478	18.428851	10.581578	18.44886	16.131921	19.037153	13.903417	18.81176	14.300214	26.429852	20.193263	23.73194	15.855661	#NA
Phvul.010G062100.2	0	0	0	0	0	0	0	0.033289	0	0	0	0	0	0.054265	0	0	0	0	0	0.034643	0	0	0	0	0	0.016844	0	0	0	0	0.017859	0.016954	0	0	0	0	S-adenosyl-L-methionine-dependent methyltransferases superfamily protein
Phvul.010G062100.1	0	0	0	0	0	0	0	0	0	0	0	0	0	0	0	0	0	0	0.081292	0	0	0	0	0	0	0	0	0	0	0	0	0	0	0	0	0	S-adenosyl-L-methionine-dependent methyltransferases superfamily protein
Phvul.010G062100.4	0	0	0	0	0	0	0	0	0	0	0	0	0	0	0	0	0	0	0	0.066661	0	0	0	0	0.070623	0	0	0	0	0	0	0	0	0	0	0	S-adenosyl-L-methionine-dependent methyltransferases superfamily protein
Phvul.010G062100.3	0	0	0	0	0	0	0	0	0	0	0	0	0	0.06456	0	0	0	0	0	0	0	0	0	0	0	0	0	0	0	0	0	0	0	0	0	0	S-adenosyl-L-methionine-dependent methyltransferases superfamily protein
Phvul.010G062200.2	1.575387	2.523579	5.842729	3.230142	5.940524	3.756347	2.59806	4.706796	5.799392	6.282559	4.463032	5.972421	2.437926	1.767006	4.439421	3.578935	8.157349	4.666193	2.045507	4.573284	8.004663	4.452016	6.667739	6.187096	2.095162	1.624612	5.706878	6.256089	4.928603	3.390337	2.721013	7.293121	7.32468	6.444846	10.216955	4.975495	iron regulated 2
Phvul.010G062300.2	0.352305	0	0	0	0	0.748421	0	0	0	0	0	0	0.240848	0.187323	0	0	0	0	0.425242	0	0	0	0.442953	0	0.816066	0	0	0	0	0.612712	0	0	0	0	0	0	iron regulated 1
Phvul.010G062300.1	0.09277	0.250544	0.160701	0.19142	0.423721	0	0.575633	0.232604	0.380219	0.075129	0	0.269526	0.65101	0	0	0.326956	0.210288	0.13557	0	0	0	0	0.140744	0	0.138231	0	0	0	0.143948	0.133999	0	0	0	0	0	0	iron regulated 1
Phvul.010G062300.3	0.759955	0	0.404275	0	0.630146	0.123193	0	0	0.76754	0.494774	0.808883	0.589853	1.027043	0	0.385407	0.689109	0.902193	1.425549	0.135861	0.299111	0.516145	1.143974	0	1.089506	0.541028	0.149082	0.759849	0.719117	0.14124	0	0.502126	0.232091	0.659769	0.940426	0.388279	0.658551	iron regulated 2
Phvul.010G062400.1	29.931305	8.337777	13.301728	8.221473	21.292937	14.981468	46.438588	4.914067	16.215473	10.480992	20.401688	17.70286	27.341186	11.487905	18.057386	9.745306	18.71201	18.779477	34.151818	7.389282	14.952944	13.251428	18.885805	15.992461	24.759841	7.930329	12.386328	7.373263	22.495631	15.148661	43.810907	5.903054	12.429948	11.947945	14.608343	13.510763	RNI-like superfamily protein
Phvul.010G062500.1	4.98624	1.137802	2.591174	3.768025	1.402107	1.670457	9.720696	2.426535	6.191991	6.626003	3.22108	6.757534	5.455131	3.738994	21.988404	1.329654	1.800966	1.454408	10.83413	4.634446	5.793104	3.809953	12.524151	2.460288	6.809806	2.882815	2.489726	2.55377	8.179514	2.043929	14.640587	3.041659	4.653092	6.884023	5.093303	2.030242	WRKY DNA-binding protein 33
Phvul.010G062600.2	0	0	0	0.10081	0.516332	0.103059	0	0	0	0	0	0.107832	0	0	0	0	0	0	0	0	0	0	0	0	0	0	0.211125	0.210415	0.099119	0	0	0	0.198114	0	0.203905	0.101263	Uncharacterised protein family (UPF0497)
Phvul.010G062700.1	0	21.308275	0	11.375162	0.301959	50.147897	0	21.176668	0	37.568648	0	50.095205	0	15.813395	0	23.997994	0	41.503897	0	35.561316	0	36.773097	0	52.817217	0	11.817641	0	23.716914	0	37.236142	0	28.641569	0	52.761765	0	32.599804	RING/U-box superfamily protein
Phvul.010G062800.1	0.083741	0	0	0	0.242544	0	0.251379	0	0.157196	0.07808	0	0	0	0	0	0	0.079246	0	0	0.075315	0	0	0	0.077788	0	0	0	0	0.078288	0	0	0.0724	0.07825	0	0	0	Uncharacterised protein family (UPF0497)
Phvul.010G062900.1	25.345889	27.403995	27.453444	31.51754	11.030691	21.541163	75.617562	36.154212	80.858944	37.878943	52.996597	114.701811	19.682652	19.721198	34.455365	23.485563	11.662352	21.968607	46.980417	43.444809	27.786594	45.759667	59.907773	36.351073	32.009044	27.718516	21.497361	36.261125	31.849087	40.020246	78.318002	33.665873	43.855447	54.459654	63.037179	34.204758	methyltransferases
Phvul.010G063000.1	3.11539	2.951545	2.643455	2.786451	3.446458	2.632152	6.929196	3.249121	4.296177	5.064578	3.760391	4.379304	2.783021	3.122329	3.906585	3.225204	3.042421	3.242341	4.661449	3.967079	4.590513	4.582526	3.912866	4.038568	1.717356	2.988231	3.546723	3.501443	2.864802	3.476317	4.640978	3.411652	3.76693	5.824707	4.619345	3.798441	NB-ARC domain-containing disease resistance protein
Phvul.010G063100.1	0.12344	0.099981	0.186235	0.2031	0.181358	0.132701	0.135941	0.154781	0.218961	0.117589	0.151691	0.156852	0.110644	0.142152	0.098799	0.098304	0.072824	0.234788	0.072801	0.220005	0.159171	0.113853	0.101292	0.043182	0.058769	0.270106	0.121768	0.238152	0.173493	0.204829	0.086623	0.133825	0.029117	0.119569	0.102118	0.072391	LRR and NB-ARC domains-containing disease resistance protein
Phvul.010G063200.1	0	0	0	0	0	0	0	0	0	0	0	0	0	0	0	0	0	0	0	0	0	0	0	0	0	0	0	0	0	0	0	0	0	0	0	0	Protein phosphatase 2C family protein
Phvul.010G063300.1	4.934919	0.171724	5.351947	4.638322	5.04533	4.246168	1.865678	0.528058	6.899186	2.739376	3.958986	4.850233	15.551329	0.461641	2.878334	5.255356	3.669124	3.665163	1.168694	0.294578	4.012552	4.611035	3.166098	3.82879	10.271916	0.324811	3.958853	4.658766	3.405853	2.809706	0.429039	0.582305	3.656984	4.052715	3.96098	3.048501	SEC14 cytosolic factor family protein / phosphoglyceride transfer family protein
Phvul.010G063400.2	6.037338	7.046526	36.990005	39.469153	24.017694	18.129541	15.106007	10.914425	16.854121	16.168705	26.619364	22.421009	13.349239	11.101177	86.390392	29.991689	12.292186	26.04768	15.37665	9.376776	20.081734	19.954085	13.331039	16.306054	10.182234	14.345109	35.385118	23.362878	58.597153	34.915135	8.514183	8.495695	16.074542	12.154213	33.9012	13.037485	Disease resistance-responsive (dirigent-like protein) family protein
Phvul.010G063500.1	0	2.772158	0.129392	3.456793	0.130563	8.205325	0.131769	7.760445	0.267063	7.535322	0.25723	1.096749	0.140841	2.441931	3.426575	1.508571	0.130423	5.584164	0.539518	5.955088	1.07712	5.374897	0.271205	10.075145	0	3.720924	0.535848	6.383246	2.02713	4.673999	0.669407	9.233369	0.250778	4.36043	0.636923	7.482217	Disease resistance-responsive (dirigent-like protein) family protein
Phvul.010G063600.1	7.516646	41.802784	32.996108	62.931789	8.856141	2.534173	40.133583	102.196694	6.262314	6.08949	37.940235	3.583	13.055538	62.401412	431.892473	1.365503	19.881294	11.407439	67.183456	79.191686	21.460719	7.20008	20.803804	3.46502	15.707562	101.434422	65.421414	3.934209	147.464721	13.124744	66.646655	86.642187	17.839494	9.830487	64.157379	2.092001	Disease resistance-responsive (dirigent-like protein) family protein
Phvul.010G063700.2	0.017623	0.113937	0	0.081624	0.017249	0.084244	0.034931	0.096608	0	0.117122	0.017216	0.089556	0	0.0811	0.016159	0.048269	0.016592	0	0.06816	0.156695	0.118203	0.048987	0	0.114903	0.016652	0.031205	0.034919	0.051679	0	0.067117	0.080016	0.166213	0.016475	0.033992	0.033785	0.132631	LRR and NB-ARC domains-containing disease resistance protein
Phvul.010G063800.1	260.796295	4419.520928	28.996657	26.278311	10.939672	6.910588	689.728216	1108.711564	8.176159	15.960667	39.996197	27.233414	175.469961	3567.3873	900.767666	2.91046	42.689756	77.572527	1132.501968	1270.524387	25.335304	10.573298	10.091693	3.52984	234.764856	4539.404848	83.254074	277.519178	379.987274	12.469762	1472.616809	1305.184491	22.926274	20.303396	44.931935	5.344525	Disease resistance-responsive (dirigent-like protein) family protein
Phvul.010G063900.1	17.03458	2834.02198	10.339226	18.718475	1.396284	1.211562	67.949601	1922.030484	3.237402	4.339638	14.07412	1.788979	19.948929	1925.284995	278.549929	0.852886	5.567125	4.606865	132.108471	2081.686907	13.748948	2.47926	10.733904	1.674383	17.135579	2303.185585	35.9252	132.672822	177.608536	6.364293	222.902137	2041.938052	13.544329	4.561401	27.766208	1.416254	Disease resistance-responsive (dirigent-like protein) family protein
Phvul.010G064000.1	0	0	0	0	0	0	0	0	0	0	0	0	0	0	0	0	0	0	0	0.04571	0	0	0	0	0	0	0	0	0	0	0	0.044258	0	0.095585	0	0	#NA
Phvul.010G064100.1	117.32337	33.028558	20.326835	19.082103	16.60522	15.008001	94.214567	44.195925	28.334528	33.743028	22.762992	20.846789	92.013047	51.538189	49.196035	15.096663	21.734896	14.075536	164.299509	19.737085	41.239565	32.199368	22.804699	16.508603	148.758128	47.937753	25.366546	25.012167	29.013593	12.522404	129.391068	33.397308	36.179179	24.506439	31.227346	17.673528	Tautomerase/MIF superfamily protein
Phvul.010G064200.1	101.333701	118.610147	39.910787	38.571029	46.230906	42.217449	370.541823	148.426893	49.074735	44.498903	59.724904	67.378878	74.622434	141.474137	58.443475	35.892404	35.341899	45.308295	258.242355	177.523321	37.845173	50.635456	41.005087	39.12524	90.106636	138.343587	33.71823	40.680997	58.938146	46.557004	275.221586	110.793024	40.299577	55.699063	45.148789	49.547564	prenylated RAB acceptor 1.B4
Phvul.010G064300.1	0.154467	0	0.343043	0.782193	1.105918	0.753588	0.210586	0	0.777563	0.493792	0.484989	0.729519	0.180451	0.018292	0.326101	0.697926	0.344059	0.887821	0.186927	0.017539	0.667832	0.87274	0.860274	0.578081	0.055036	0	0.304651	0.203435	0.400746	0.346759	0.036077	0	0.253312	0.280284	0.593641	0.273039	inflorescence meristem receptor-like kinase 2
Phvul.010G064400.3	11.124703	7.684376	4.524472	4.470836	5.439315	4.608803	9.529325	5.204273	4.264115	4.949134	6.068001	4.496533	8.427454	8.702041	3.455137	3.494816	6.810101	5.100223	7.981286	4.625989	5.730535	3.107663	6.758857	4.416771	9.311432	6.865428	5.075357	5.278859	6.024948	5.078541	5.904256	5.731945	5.202236	4.941148	6.577883	5.439872	#NA
Phvul.010G064400.2	7.64739	4.319179	1.74853	2.256533	1.698312	2.481097	2.800417	3.623065	1.528047	1.186919	2.91723	1.756612	7.18341	2.585109	4.670371	1.920129	1.387448	2.047655	2.928023	1.995168	2.247452	2.147356	1.96199	1.301642	5.684584	3.860228	2.12808	2.051156	2.685526	1.730417	3.28372	2.12623	3.581519	2.176218	2.308359	2.540303	#NA
Phvul.010G064500.1	0	0.320645	0.164016	0	0.485716	0.300796	0.327808	0.157696	0.671521	0.167422	0.150776	0.339212	0.689917	0.324631	0.322649	0.317221	0.166171	0	0.333601	0.321337	0.169388	0.318598	0.684337	0.164223	0.162901	0.761496	0.164845	0.158669	0.159234	0.644968	0.333567	0	0.467225	0.165433	0	0.165444	alpha/beta-Hydrolases superfamily protein
Phvul.010G064600.1	0.330714	0	0.314695	0	0.31295	0	0.983525	0.304452	0	0	0.289824	0	0.338839	0.318017	0	0	0	0.326898	0.652017	0	0.33372	0	0	0	0	0.312794	0	0.321689	0.612596	0	0.325432	0.308035	0.604233	0	0	0	#NA
Phvul.010G064700.1	0.989596	0.260214	2.999039	2.956958	4.087234	4.543521	0.787699	0.072745	3.263391	1.995226	4.531097	3.717824	1.103249	0.263344	2.087067	2.544883	3.090382	4.398005	0.32809	0.050533	2.482999	2.237699	2.942173	4.120061	0.936891	0.173625	3.083408	3.580103	2.047213	4.126662	0.289269	0.219745	2.555926	2.99698	2.167938	3.309647	NB-ARC domain-containing disease resistance protein
Phvul.010G064800.1	0	0	0	0	0	0	0	0	0	0	0	0	0	0	0	0	0	0	0	0	0	0	0	0	0	0	0	0	0	0	0	0	0	0	0	0	disease resistance protein (TIR-NBS-LRR class), putative
Phvul.010G064900.1	0.782364	0.313948	1.275706	1.112649	0.763452	0.773599	0.162685	0.092901	0.590103	0.811346	0.567154	0.950473	0.594363	0.43518	0.703913	1.279992	0.775687	0.47953	0.358634	0.195265	0.897459	0.65853	0.656946	0.718313	0.49297	0.603741	1.149132	1.059647	0.746671	0.759424	0.213726	0.082133	0.758998	0.789948	0.707542	0.572315	Leucine-rich repeat protein kinase family protein
Phvul.010G065000.1	0	0	0.345044	0.342923	0	0.344434	0	0	0	0.177246	0.641413	0.28305	0	0	0.176802	0.344618	0.34735	0.090173	0	0	0	0	0	0.176593	0.178056	0	0	0	0	0.16729	0	0	0	0.178064	0.086724	0.353012	#NA
Phvul.010G065100.5	0	1.215622	0.919578	0	0	0	0	0	0	1.929702	0	0	2.79665	1.26877	0	0	0	2.809137	0	0	0	0	0.548785	0	0	0	0	1.84749	0.519715	0	0	0.616055	0	0.308055	0	0	TRICHOME BIREFRINGENCE-LIKE 35
Phvul.010G065100.4	0	0	0.456165	0.318734	0	0	0	0	0	0	0	1.780237	0	0	0.445676	0	0	0	0	0	1.044884	0	0	0.985268	0	0	0.368415	2.079139	0	1.76687	0	0	1.151715	1.030643	0	2.31824	TRICHOME BIREFRINGENCE-LIKE 35
Phvul.010G065100.2	16.221307	2.739859	1.845889	6.715868	2.303367	2.652201	4.544807	6.417611	0	3.688349	1.806231	0	12.486812	6.854811	1.516957	8.134105	2.914822	3.682125	4.419943	4.357344	4.341502	9.117857	4.023591	8.45526	8.728557	5.402196	3.623808	5.888668	1.76064	5.755859	1.610075	2.806354	4.600067	6.660892	6.293867	6.387703	TRICHOME BIREFRINGENCE-LIKE 35
Phvul.010G065100.1	0	0	1.507953	1.271492	2.620156	5.897885	0	0	3.467025	0	0.552029	6.851461	0	0	0	0	0	3.603597	0	0	0	2.535986	0	3.895673	0	0	0	0	0	0	1.969052	0	0	0	0	0.713905	TRICHOME BIREFRINGENCE-LIKE 35
Phvul.010G065100.3	0	1.832207	0	0	2.001292	0	2.806327	0	3.044009	3.574127	2.332173	2.324522	0.889998	2.255436	2.761903	0	1.661637	1.071585	2.589584	0.809254	1.50037	0	3.023561	0	5.485452	0	1.604048	0	2.771311	3.17326	1.190041	2.045572	0	2.205704	0	0	TRICHOME BIREFRINGENCE-LIKE 35
Phvul.010G065200.2	28.857673	36.424172	9.795081	12.505812	4.976329	6.991625	42.612961	16.131517	2.59918	9.09243	8.205545	5.95671	26.95656	47.901846	13.959959	12.586832	10.526316	13.80852	25.361999	33.151966	16.111394	9.121447	8.961477	7.610625	24.666121	43.264311	12.459952	17.634562	13.330432	10.314174	31.971269	21.974164	12.465424	8.912638	10.208395	8.501948	20S proteasome alpha subunit C1
Phvul.010G065200.1	71.408236	88.878296	25.996915	30.719091	19.430473	24.44561	91.878796	48.974968	22.107266	29.644108	23.028611	27.608644	52.008487	116.808967	46.228816	30.412965	24.788897	30.876377	75.979675	67.906671	41.205185	25.683199	28.933803	23.332638	54.368187	105.924594	39.705558	48.425772	34.752768	26.843254	77.427843	60.883695	40.961728	28.729608	33.148712	25.217749	20S proteasome alpha subunit C1
Phvul.010G065300.2	0	0.080121	0.242625	0.695243	0.217857	0	0.206678	0	0.490431	0	0.162801	0	0	0	0	0.564866	0	0.537696	0.363739	0.117476	0	0.744307	0	0	0	0.037879	0	0	0	0.788716	0	0.03889	0	0	0	0.348896	TRICHOME BIREFRINGENCE-LIKE 34
Phvul.010G065300.1	0.664519	0	0	0	0.531937	0.752708	0	0	0	0.958011	0	1.072684	0.607518	0.122342	0.674855	0	0.633422	0	0	0	0.691369	0	0.595876	0.474605	0.666429	0	0.493593	0.51559	1.031993	0	0.233597	0	0.311594	0.928443	0.796055	0.804586	TRICHOME BIREFRINGENCE-LIKE 34
Phvul.010G065400.1	28.209758	15.450519	63.568597	86.14969	61.011192	40.738752	31.118569	11.532338	103.760603	111.984476	76.9684	92.65131	8.147624	14.885316	9.827977	92.123101	11.150313	86.344203	15.759198	7.316248	6.669443	125.691445	15.100331	131.945474	12.847534	13.327956	20.799642	81.591984	12.844228	76.845545	17.022753	9.141532	7.944218	128.289339	19.499986	141.26059	PYR1-like 4
Phvul.010G065500.1	57.753442	70.475525	53.565862	50.415222	57.792275	43.566421	129.462669	76.203722	70.417233	61.168789	54.48325	49.334146	58.644581	77.840548	44.937333	83.245509	40.311302	57.440498	100.597451	96.230521	44.005104	81.612512	41.894389	62.835028	71.391436	78.523719	54.496402	63.050328	46.375008	54.362121	110.694417	82.69683	53.825064	58.709898	51.619547	55.823449	Protein of unknown function, DUF538
Phvul.010G065600.1	292.554233	838.350029	432.842602	98.258666	1696.124337	99.923722	506.566852	274.401511	1183.053102	100.481304	1179.758357	134.153288	95.123634	683.114595	138.665051	297.874754	271.362999	594.249779	198.142517	515.595413	107.126353	280.090207	182.61425	465.224725	82.293266	481.983815	255.659855	208.502257	330.234104	128.026334	247.590898	387.925372	174.819662	261.316137	391.935821	219.449225	ferretin 1
Phvul.010G065700.2	24.702001	8.717914	28.545144	30.406259	21.694988	25.855729	8.686675	8.920734	20.976319	22.022957	21.17675	17.772694	29.15084	13.902168	20.696487	24.381415	19.572177	23.013262	7.621678	7.742904	24.459765	18.352944	22.932781	19.253125	24.134341	9.721331	26.598103	32.846144	18.488315	20.590168	3.936474	10.367626	23.852437	24.072804	22.093457	21.161019	#NA
Phvul.010G065700.1	6.101193	3.343062	6.729415	8.236016	5.635888	7.984726	0.821566	1.232323	5.318513	3.41257	4.342409	4.113045	6.013426	2.568261	9.229606	7.250691	4.07249	5.529627	0.574049	0.43023	6.260691	5.59237	4.579427	5.910019	6.904873	3.037952	7.860644	6.765743	4.846987	7.089835	0.919653	1.504523	6.585294	5.767618	4.228672	4.846356	#NA
Phvul.010G065800.1	2.377516	0.599445	33.304279	32.453215	38.472471	23.648304	2.441716	0.691307	24.130566	20.646952	24.14077	17.026453	5.623012	1.616154	5.702012	53.80307	14.22735	34.027788	1.054695	1.635365	4.736863	25.482062	9.823399	32.237428	3.245865	1.848606	23.089745	18.402358	16.869039	36.909912	0.750379	1.914843	4.583145	17.269814	3.782319	23.552041	gamma interferon responsive lysosomal thiol (GILT) reductase family protein
Phvul.010G065900.1	0	0	0	0	0	0	0	0	0	0	0	0	0	0	0	0	0	0	0	0	0	0	0	0	0	0	0	0	0	0	0	0	0	0	0	0	Glycosyl hydrolase superfamily protein
Phvul.010G066000.1	0	0	0	0	0	0	0	0	0	0	0	0	0	0	0	0	0	0	0	0	0	0	0	0	0	0	0	0	0	0	0	0	0	0	0	0	#NA
Phvul.010G066300.1	0	0	0	0	0	0	0.110201	0	0	0	0	0.115096	0.116757	0	0	0	0	0	0.108981	0	0	0	0	0	0	0.092828	0	0	0	0.102945	0.106309	0	0.103731	0	0	0	#NA
Phvul.010G066400.1	2415.910102	88.545458	1601.571193	1636.039272	1925.863275	1940.530872	959.943263	269.398573	1828.820152	1630.660058	1993.227285	2099.198606	3177.157969	116.738302	2825.621537	1804.998539	3536.438229	2200.715372	1462.990506	164.083533	4104.289506	2265.990433	4157.767781	2256.497028	3227.00051	94.063881	1966.056883	1527.550227	1924.683037	1870.492781	496.613647	190.640942	3330.445506	1913.388333	2119.314693	1961.300035	lipid transfer protein 1
Phvul.010G066500.1	12.460973	23.319472	8.369096	3.105986	3.467107	1.33481	5.824511	68.62206	2.63016	1.560294	2.442941	3.019407	50.909087	27.210034	72.160913	2.823942	33.758932	1.130986	66.594621	91.469526	70.302291	4.286719	41.725214	1.71146	36.683331	40.555557	26.00679	9.55364	13.327165	0.7812	63.335593	60.071559	29.406925	2.535461	12.587715	0.988309	lipid transfer protein 4
Phvul.010G066600.1	0	0	0	0	0	0	0	0	0	0	0	0	0	0	0	0	0	0	0	0	0	0	0	0	0	0	0	0	0	0	0	0	0	0	0	0	Peroxidase superfamily protein
Phvul.010G066700.1	0	0	0	0	0	0	0.126947	0	0	0	0	0	0	0	0	0	0.06077	0	0.500494	0	0	0	0	0	0	0	0	0	0	0	0.180772	0	0.119985	0	0	0	Peroxidase superfamily protein
Phvul.010G066778.1	0	0	0	0	0	0	0	0	0	0	0	0	0	0	0	0	0	0	0	0	0	0	0	0	0	0	0	0	0	0	0.075117	0	0	0	0	0	nitroreductase family protein
Phvul.010G066800.1	0	0	0	0	0	0	0	0	0	0	0	0	0	0	0	0	0	0	0	0	0	0	0	0	0	0	0	0	0	0	0	0	0	0	0	0	Peroxidase superfamily protein
Phvul.010G066900.1	0.463506	0	0.054701	0	0.057216	0	0	0	0.056295	0	0	0.058975	0	0.0546	0	0	0	0	0.056414	0.105747	0	0.054731	0.056025	0	0.219879	0.10604	0	0	0	0	0	0.102886	0	0	0	0	Peroxidase superfamily protein
Phvul.010G067200.1	0	0	0	0	0	0	0	0	0	0	0	0	0	0	0	0	0	0	0	0	0	0	0	0	0	0	0	0	0	0	0	0	0	0	0	0	aspartate aminotransferase 1
Phvul.010G067273.2	1.208119	1.506805	3.102151	1.742143	3.994175	4.11242	4.202782	1.719805	3.646264	5.995011	3.861274	5.482544	1.325813	1.780257	1.286269	2.679484	4.76605	3.836747	2.849883	0.594898	5.710833	3.693282	4.828208	3.112233	0.304787	0.592744	3.274372	2.640618	2.140948	4.470282	1.180894	2.882821	2.479408	3.725786	3.485566	3.153416	COP1-interacting protein-related
Phvul.010G067273.1	10.275289	7.214174	8.342761	9.754108	8.823614	9.548346	4.725579	5.650682	11.879479	13.057517	8.686966	12.545197	10.292277	5.318131	10.202942	11.12728	7.832665	10.196272	3.196248	6.868405	11.900083	13.065007	9.182388	11.974583	8.262698	4.032405	9.859487	13.008621	8.883769	9.34419	3.742282	5.434007	11.295334	15.235616	12.673394	12.517977	COP1-interacting protein-related
Phvul.010G067300.1	0.438468	0	0.272947	0.687218	0.360633	0.554327	0.146288	0	0.209628	0.351861	0.217319	0.984511	0.608547	0	0.131599	0.463145	0.757988	0.635902	0.792619	0	0.562426	1.481497	0.557522	0.821422	0.779081	0	0.073103	0.420735	0.62015	0.953692	0.138925	0	1.030631	0.426329	0.070997	0.97164	#NA
Phvul.010G067400.1	3.164119	1.2718	1.896843	1.994352	1.503052	1.087294	1.133808	2.575681	1.873919	1.513468	1.651118	2.167467	3.685511	1.073022	1.250397	1.798109	1.332778	1.584535	4.101078	0.996709	2.054235	1.715354	1.21094	1.316299	2.901498	1.565685	1.513614	1.8207	1.272286	1.673986	2.641447	1.294461	1.676896	1.469052	1.100523	1.353821	Plant protein of unknown function (DUF827)
Phvul.010G067500.1	0	1.037648	0	0	0	0.39893	0	0.187746	0.20519	0	0.189457	0.852536	1.319008	0	0.412153	0.602821	0	0	0	0.199318	1.024701	0	0.406381	0.202023	0	0	0	0.625339	0.394727	0.20482	1.011846	0.379316	0	0.621762	0.198706	0	saposin B domain-containing protein
Phvul.010G067500.2	0	0	0	0	0	0	0	0	0	0	0	0	0	0	0.089346	0	0	0	0	0	0	0	0	0	0	0	0	0	0	0	0	0	0	0	0	0	saposin B domain-containing protein
Phvul.010G067600.1	82.940303	68.856184	45.2757	50.829969	32.654905	34.996912	156.466305	64.339007	51.249315	47.383579	48.618263	69.196359	69.496692	58.342361	47.584599	36.89756	49.543666	29.402647	143.43328	54.633171	58.152324	39.610143	57.483556	39.709511	102.800461	61.320355	42.034406	54.619822	40.078202	41.684327	150.233073	59.526466	55.663926	52.165871	66.172749	51.73922	SOS3-interacting protein 1
Phvul.010G067746.2	0.197627	0.412574	0.140948	0	0.198123	0	0.350836	1.322462	0.094733	0	0.096353	0.152943	0.156261	1.357368	0.835481	0.140892	0	0	0	2.431416	0.171256	0.18561	0	0.09375	0.046603	0.701835	0.29252	0.097166	0	0.095685	0.460119	0.832089	0.092753	0	0	0.047043	Protein phosphatase 2C family protein
Phvul.010G067746.1	0	1.358848	0	0.141341	0	0.09567	1.118122	3.349569	0	0.186077	0	0	0.151889	1.097213	1.099371	0	0.139871	0.141824	0.660161	4.975703	0.164457	0	0.233027	0	0	1.284127	0	0	0.655042	0	1.452974	4.679962	0	0	0.417936	0	Protein phosphatase 2C family protein
Phvul.010G067800.1	10.824412	2.752084	6.222387	5.414915	4.904389	5.704855	5.489851	2.441478	5.318638	4.024327	6.888522	4.165614	14.398433	4.417396	9.443197	4.673115	9.399636	7.791232	6.899605	3.14843	15.058575	4.485839	9.163725	4.709796	18.032387	2.903997	6.537981	7.52771	7.529127	4.994103	3.717461	3.498102	10.899615	4.584687	5.954201	5.047101	ovate family protein 2
Phvul.010G067900.1	2.631151	1.547032	11.697771	14.08281	14.396378	13.986125	2.585063	2.001255	14.615192	20.575004	12.727746	19.378905	4.165218	1.328779	6.750286	23.555388	9.417708	16.085446	1.116443	0.731241	8.805254	20.12848	9.019314	18.429254	2.527323	2.369431	9.339212	15.331875	10.622958	20.691331	1.014467	1.329287	6.601394	20.330713	4.84879	19.172811	with no lysine (K) kinase 5
Phvul.010G068000.1	0	0	0	0	0	0	0	0	0	0	0	0	0	3.947218	0	0	0	0	0	0	0	0	0	0	0	0	0	0	0	0	0	0	0	0	0	0	#NA
Phvul.010G068100.1	105.528896	82.41632	154.933064	149.52934	131.341029	170.512848	125.70314	68.35337	126.585705	160.56556	115.560779	158.28088	117.184669	82.658393	125.179705	122.593114	130.959998	126.62108	153.774965	80.731426	160.577652	123.169287	139.569257	129.583487	131.148327	117.413508	111.44139	116.751345	114.828189	156.478251	82.270878	47.604304	121.552418	128.522448	119.240639	143.572312	photosystem II reaction center protein C
Phvul.010G068200.1	0	0	0	0	0	0	0	0	0	0	0	0	0	0	0	0	0	0	0	0	0	0	0	0	0	0	0	0	0	0	0	0	0	0	0	0	MATE efflux family protein
Phvul.010G068219.1	317.913279	139.603421	51.238469	65.011367	53.766833	56.010169	177.710623	111.172547	31.22448	37.291569	66.732441	45.658173	225.018317	168.534182	127.278146	37.622238	78.683414	75.465396	183.945205	90.236535	58.676041	47.629591	95.183496	42.334418	236.530476	118.284912	69.776682	62.772751	96.668023	42.633693	207.444563	103.493548	52.210605	41.207041	61.815611	33.512718	Ribosomal protein L14
Phvul.010G068300.1	20.010498	27.679068	12.291936	5.919774	13.840174	11.214687	15.568929	13.923274	13.67619	10.920083	13.666876	14.690974	22.553427	18.998645	23.75673	7.565837	32.896537	11.954129	24.783609	24.263493	34.5536	12.00043	36.25964	11.383207	17.899977	18.086682	23.983322	13.649136	17.486837	8.299001	22.310771	19.73746	32.088614	16.433756	29.597046	18.701696	Protein kinase superfamily protein
Phvul.010G068400.1	18.457824	0	0	11.881056	13.255695	17.008932	0	0	11.082538	15.610266	13.939736	8.811007	7.46057	7.210669	2.640721	5.088426	2.71085	10.185578	8.116587	4.574212	2.624119	12.038539	7.266018	0	5.388969	2.518822	13.147174	4.91046	11.043545	6.961236	0	0	2.029274	0	7.484557	4.771549	#NA
Phvul.010G068500.3	0	0	0	0	0	0	0	0	4.611352	0.619192	4.798912	0	0	0	0	0	1.357261	0.997439	2.712974	0.869131	0	2.384739	4.903265	2.740663	0	0	0	0	0	0	1.984909	0	0	2.151041	0.674282	2.590185	MAC/Perforin domain-containing protein
Phvul.010G068500.2	0.676206	1.164189	0.62872	0.293491	1.675393	0.597769	1.73826	0.546635	0.665976	0.729413	0.636305	0.804994	0.591987	0.605602	0.994906	0.45829	0.89709	0.563138	1.281831	0.877532	1.401108	0.687113	1.487578	0.497338	0.965622	0.503272	1.339902	0.899138	0.497493	0.752383	0.918793	0.686481	1.006959	1.273609	1.133245	0.433091	MAC/Perforin domain-containing protein
Phvul.010G068500.1	25.384374	23.081725	18.344602	14.563543	17.83793	15.690028	30.798817	15.094304	18.050558	18.715857	17.178635	19.16609	26.424857	23.206554	29.441028	15.021256	21.392758	19.276294	19.538572	19.883928	28.162475	17.274265	24.981863	16.806326	24.052233	21.617868	27.711231	20.932297	24.170481	16.538915	19.454323	20.959273	27.233635	18.471466	28.697673	16.575806	MAC/Perforin domain-containing protein
Phvul.010G068600.1	0	9.713823	9.503794	0	20.153952	39.637004	0	0	19.586945	0	0	0	0	9.858528	9.867231	0	0	0	0	0	9.87812	19.129279	9.793773	0	9.657904	0	10.087828	0	0	0	9.632776	9.179442	19.335463	9.977978	0	0	#NA
Phvul.010G068692.3	8.677972	8.595909	4.499859	5.75902	2.537066	1.736338	5.549647	10.133129	6.525629	3.197029	4.18542	4.844982	7.148147	6.914162	3.079147	4.062185	4.783915	5.371865	6.489909	8.877969	5.711394	5.382869	5.502851	3.956517	9.819256	8.162026	6.340822	8.930809	2.063471	4.426816	5.690236	6.876706	3.531405	4.250125	2.520463	2.706344	glycolipid transfer protein 1
Phvul.010G068692.2	85.863584	93.107202	47.334529	50.457998	45.011286	42.334472	58.961564	75.61141	47.785645	45.293629	36.034671	43.70817	81.41981	91.911637	58.22745	58.687717	34.34187	36.38402	63.599416	80.151371	48.34145	53.188042	42.499765	37.641878	74.641102	104.765416	58.867276	60.669838	43.220326	35.236571	47.906943	85.365547	44.815636	41.646005	36.59364	38.183545	glycolipid transfer protein 1
Phvul.010G068692.1	0	0.891652	0.408894	0.161356	0	0	0.172538	0.388716	0	0.164443	0.188181	0	0.451321	0.423274	0	0	0	0.171908	0.166141	0.815365	0	0	0.171806	0.169427	0	1.300838	0.414939	0.403036	0	0	0	1.033782	0.390767	0	0.410171	0	glycolipid transfer protein 1
Phvul.010G068700.1	3.49494	3.241251	7.663012	6.243974	7.537953	7.674223	0.850383	1.728931	7.669264	4.979725	2.548393	3.066008	5.384404	3.34121	5.305781	2.778452	4.751384	3.224674	2.661079	1.270995	2.718967	3.506358	3.05118	1.837956	2.507986	2.462133	1.977751	2.002437	6.417637	5.181088	0.937719	0.67528	3.410332	2.58485	4.69763	1.720112	Photosystem I, PsaA/PsaB protein
Phvul.010G068800.1	7.356489	5.200826	9.938208	9.984926	14.758436	12.392969	1.128294	2.71747	13.593226	8.202098	6.775276	6.87087	6.05592	5.254877	5.822684	5.755824	5.481128	5.470245	5.12755	3.092377	5.22185	5.82633	5.035398	3.851734	2.74876	2.144363	2.751991	2.091926	13.544344	6.894193	1.425166	0.499382	4.38742	4.597472	7.24639	4.259937	Photosystem I, PsaA/PsaB protein
Phvul.010G068900.1	13.860386	18.122804	24.13662	27.021236	31.670496	39.365518	19.20565	12.873981	40.064206	32.585888	26.02181	34.384986	29.538773	18.392777	28.405665	25.949109	29.435076	32.471879	44.714107	15.565477	25.871266	33.108368	24.09579	29.588635	33.431206	26.505701	38.393972	17.976196	34.367517	22.916237	33.162014	15.53444	25.190568	27.551132	47.620237	31.005501	chloroplast ribosomal protein S14
Phvul.010G069000.1	22.256622	18.64047	46.977243	62.202753	38.230143	66.686537	30.559408	14.965301	38.518985	62.308958	35.489185	49.228254	27.816746	20.823516	29.453081	45.444377	32.269286	39.137568	32.032262	14.741681	41.32372	46.504448	33.380824	41.919202	28.22103	28.616296	38.815654	44.870959	41.371547	54.058816	16.112611	8.614619	34.435327	43.735767	39.042401	45.703927	YCF9
Phvul.010G069100.1	210.739688	5.232824	549.986717	186.294364	295.878994	339.747427	25.91568	4.153842	125.053627	115.459207	207.022556	328.749632	1249.547424	6.462494	3257.383183	116.615573	3043.566347	104.452179	251.366521	22.635581	4468.239434	104.095035	4791.14256	74.450437	774.726359	7.676001	1458.883302	319.481868	1242.75269	108.713008	223.183649	6.342675	3392.315758	112.670653	1752.12382	135.428813	lipid transfer protein 3
Phvul.010G069165.1	0.104214	0.064837	0.065233	0.032863	0.068767	0.200896	0.204901	0.030476	0.067697	0.066758	0.103354	0.070476	0.282539	0.1967	0.195985	0	0.164992	0.033569	0.06808	0.063991	0.166764	0	0.269355	0.066683	0.163908	0.127127	0.136773	0.13519	0.066296	0	0.293822	0.031111	0.098418	0.102369	0.066163	0.033697	ROP-interactive CRIB motif-containing protein 3
Phvul.010G069200.1	11.464764	10.285224	7.156471	9.866832	7.729499	9.079402	11.970033	13.821758	8.4527	4.730938	6.366931	6.26085	10.819064	9.278615	11.407153	9.061594	9.425115	7.721971	6.654776	6.037518	12.423402	9.163727	8.766031	9.558377	11.715209	6.265646	9.384026	8.51066	10.847172	5.604183	10.637421	17.457834	11.535362	8.957771	10.531505	6.122744	#NA
Phvul.010G069300.1	0	0	0	0	0	0	0.083232	0	0	0	0	0	0.044327	0.040679	0	0.040574	0	0.041673	0	0.039728	0.041496	0	0.041394	0	0	0	0	0.084363	0	0	0	0	0	0	0	0	carbonic anhydrase 2
Phvul.010G069400.6	16.833554	3.664583	4.40586	6.860654	14.51418	5.167775	7.240057	1.919875	9.559444	11.134228	10.372434	8.067958	14.56154	9.769384	2.282241	9.420421	9.881155	12.950473	3.654798	1.773433	11.08265	14.683863	5.746668	11.274477	9.105445	4.858321	9.576212	13.383635	10.458034	10.867777	4.543679	1.64659	7.784426	14.678886	7.005364	7.627948	ureide permease 2
Phvul.010G069400.5	13.385151	3.7581	7.747281	7.724062	13.941615	17.421215	6.603356	0.808592	11.987445	13.884358	10.200921	14.279982	7.929576	6.194667	3.805157	14.24764	8.020723	8.21159	2.781182	1.451937	4.919707	23.281416	5.610401	15.469164	12.106241	1.679747	5.056909	12.303407	7.67204	11.064813	3.081129	0.925712	4.431096	19.181484	1.588575	13.253263	ureide permease 2
Phvul.010G069400.4	0	6.504391	8.027453	3.171906	0	0	4.8508	0	0	0	0	0	0	3.077252	6.761642	0	0	0	0	1.578634	0	0	0	0	0	2.242322	2.234536	0	0	0	0.313922	2.569405	0	0	0	0	ureide permease 2
Phvul.010G069400.3	0	0	0	0	0	1.981135	4.509535	0	8.141043	9.344724	3.232838	3.576714	9.311219	0	0	5.811205	0	6.127902	0	0	0	0	2.912133	7.683458	5.650224	0	0	0	5.998122	0	0	0	3.89067	9.727945	4.873276	0	ureide permease 2
Phvul.010G069400.1	8.715916	7.627864	9.30569	5.413295	6.327463	10.480817	8.087257	0.461594	15.301313	18.456041	8.065233	10.618645	14.195093	7.084767	2.695023	15.734784	5.59169	12.768059	1.668754	1.91534	2.660438	18.751407	7.715865	16.513999	12.210753	2.330897	7.822449	9.036014	8.329592	7.398833	2.322407	0.654505	7.887221	22.323211	8.702119	9.420742	ureide permease 2
Phvul.010G069400.2	3.715845	0	0	2.156815	10.491116	0	0	0	0	0	0	6.087997	0	0	0	1.372959	5.635025	0	1.351025	0	5.824038	9.067731	0	0	0	0	0	5.014857	0	6.588798	0	0	0	4.292137	0	4.906777	ureide permease 2
Phvul.010G069500.1	10.301029	1.276297	51.716055	99.131684	130.786631	165.42994	5.225509	1.978862	42.764348	46.664784	94.362752	115.284834	21.79235	4.380286	19.626943	112.011332	94.940444	243.366213	4.631672	0.730302	24.172748	90.440103	46.540168	183.01033	21.963422	3.716039	31.807329	39.61329	69.380848	161.171627	0.72065	0.418936	33.714046	50.005577	27.041955	108.783672	lipid transfer protein 6
Phvul.010G069638.1	0	0.016289	0.0992	0.066861	0.225176	0.082266	0.152643	0.015429	0.319853	0.132796	0.252949	0.160039	0.071565	0.016851	0.08242	0.132342	0.229088	0.20283	0.066659	0	0.050211	0.288249	0.329758	0.131437	0.097496	0	0.085286	0.04918	0.049607	0.10184	0.016213	0.01582	0.113384	0.117735	0.132522	0.115399	P-loop containing nucleoside triphosphate hydrolases superfamily protein
Phvul.010G069800.8	0	0	0	0	0	0	0	0.135659	1.011064	1.283394	0.464589	0	0	0	0.941748	0.757407	0	0	0.192943	0	0	0	0	0	0	0	0	0	0	0	0	0.167639	2.08311	0	0	0	Pentatricopeptide repeat (PPR) superfamily protein
Phvul.010G069800.3	0	0	0	0	0	0	0	0	0	0	0	0	0	0	0	0	0	0	0	0	0	0	0	0	0	0	0	0	0	0	0	0	0.170868	0	0	0	Pentatricopeptide repeat (PPR) superfamily protein
Phvul.010G069800.4	1.503851	0.485553	1.390281	2.007984	3.911561	2.767466	1.868046	1.391833	2.748257	1.551764	4.060998	2.235189	1.776419	0.664396	2.454487	2.298385	2.86763	3.471522	0.847819	0.473527	3.389969	3.327791	4.028963	3.267089	1.792452	0.752038	2.016248	1.531373	2.350957	2.837908	1.119917	1.001097	1.05083	3.151894	2.851531	1.90791	Pentatricopeptide repeat (PPR) superfamily protein
Phvul.010G069800.1	0	0	1.137004	0	0	0.438057	0.443247	0	0.994246	0	0.813227	1.350897	0	0	0	0	0	0	0.489449	0	0	0.527638	0	1.11344	0	0	1.688757	0	0.958491	1.431646	0	0.187625	0	1.012691	0	1.348667	Pentatricopeptide repeat (PPR) superfamily protein
Phvul.010G069800.7	0	0	0.227691	0.239303	1.252913	0	0	0	0	0	0	1.18158	0	0	0	0	2.080404	0	0	0.431835	0.77956	1.77881	1.909474	2.199863	0.579291	0	1.077218	1.00865	0.839349	0	0.296379	0	0	0	1.694599	2.487298	Pentatricopeptide repeat (PPR) superfamily protein
Phvul.010G069800.5	0.50425	0.300616	3.550372	1.765272	0	1.55931	0.832781	0.280128	2.547226	2.546144	1.161018	2.996154	0	0.183693	1.214755	0.769663	0	1.286214	0	0	0	0	0	0	0	0	2.371667	3.25711	1.687357	2.500238	0	0	4.516741	3.051546	2.72923	1.70839	Pentatricopeptide repeat (PPR) superfamily protein
Phvul.010G069800.6	0	0	0	0	0.725517	1.763969	0	0	0	0	0	0	0	0	0	0	0	0.575535	0	0	0	0	0	0	0	0	0	0	0	0	0	0	0	0.893715	0	0	Pentatricopeptide repeat (PPR) superfamily protein
Phvul.010G069800.2	0	0	0	0.188825	1.838911	0	0	0	0	1.594084	0	0	0.212382	0	0.627742	1.045835	2.177009	1.756767	0	0.17655	2.618343	2.18128	1.910193	1.398444	0	0	0	0.49061	0	0	0.834657	0	0	0	0.873001	0	Pentatricopeptide repeat (PPR) superfamily protein
Phvul.010G069900.1	0	0	0	0	0	0	0	0	0	0	0	0	0	0	0	0	0	0	0	0	0	0	0	0	0	0	0	0	0	0	0	0	0	0	0	0	#NA
Phvul.010G070000.1	0	0	0.243687	0	0	0	0	0	0	0	0	0	0.262979	0.247702	0	0	0	0	0	0	0	0.242757	0	0.246572	0	0	0	0	0	0	0	0	0	0	0	0	adenosine kinase 2
Phvul.010G070100.2	3.766634	4.187124	3.388581	2.078445	1.06256	2.351719	7.643579	8.682586	0.20257	0.953488	1.585439	2.662865	3.511062	6.083202	2.211564	2.538693	1.751285	2.971109	4.476052	6.795768	1.805597	0.308799	1.525746	0	4.331988	3.149875	2.998949	2.408932	0.781266	1.750305	3.969307	8.847986	0.47478	1.439453	0.556475	0.899291	Protein kinase superfamily protein
Phvul.010G070100.1	8.773545	21.269952	3.010032	3.003498	2.225425	0.404096	16.46626	23.364452	2.600918	2.537497	3.516434	1.072235	6.800957	27.682849	10.400979	1.481649	2.119891	1.134539	14.405978	34.572356	1.47232	1.450958	1.093535	2.059589	5.45231	22.206622	3.154204	3.912642	9.165981	2.157474	20.699622	28.250236	3.187592	3.547593	3.426041	1.041083	Protein kinase superfamily protein
Phvul.010G070100.3	0.632887	2.19011	0.489728	0.248443	0.357177	0	4.552151	3.370053	1.113253	0.449871	0.339079	0.483254	0.78865	3.2552	0.740389	0.244554	0	0.509021	2.784607	7.754503	0.101246	1.426406	0.896661	0.822032	0.791574	2.866146	0.6861	0.527254	0.421281	0.336761	3.56736	5.252915	0	0.144667	0.538364	0.66625	Protein kinase superfamily protein
Phvul.010G070111.3	0	0	0	0	5.319493	6.318394	1.954153	0	8.359398	0	4.060745	1.244903	0	0	5.843638	5.636533	9.821082	3.107109	2.009062	0	4.91778	8.222567	4.774608	0	5.446844	0	9.756102	5.868081	0	0	1.611226	0	13.181419	11.789098	2.618039	6.20499	Plastid-lipid associated protein PAP / fibrillin family protein
Phvul.010G070111.2	14.23408	9.842769	17.985525	12.206198	17.054363	17.519686	9.091735	4.228364	10.17127	14.795321	14.956868	17.191772	16.984027	7.027553	10.889458	10.020857	10.658845	14.442548	2.971	5.922698	14.725427	10.855193	13.404005	15.756137	9.270588	7.558838	9.765095	9.17149	20.36462	17.326853	3.000628	5.210275	12.15834	16.850775	18.46819	13.792655	Plastid-lipid associated protein PAP / fibrillin family protein
Phvul.010G070111.1	212.566846	91.552968	288.575253	215.807335	324.952467	283.135963	64.63397	52.009176	335.335899	263.366172	342.367885	283.074051	229.368443	98.733523	245.111358	248.199649	309.610013	286.288864	60.492677	57.965454	363.03178	265.0638	313.329358	302.32957	208.193399	73.9034	292.703483	281.028314	257.942853	287.603306	43.558799	64.390685	372.852144	309.116476	402.382111	342.516516	Plastid-lipid associated protein PAP / fibrillin family protein
Phvul.010G070200.4	0.849898	0	0.57307	0.195117	0	0	5.140102	0	0	0.100418	0.182892	0.136604	0	0	0	0.231036	0.34007	0.314012	0	0	0.385728	0	0	0	0	0	0	0	0	0.33741	4.299569	0	0.61089	0.526252	0.31493	0	HSI2-like 1
Phvul.010G070200.3	0	0	0	0	0.121013	0	1.632916	1.051751	0.215611	0	0	0	0.750515	0.117439	0	0	0	0	2.351193	1.607324	0	0	0.403784	0	0.984401	0.549135	0.468672	0.273211	0.240643	0	0	0.626763	0	0	0	0.532287	HSI2-like 1
Phvul.010G070200.2	1.955838	0.982349	1.181974	0.78397	0.32309	1.248419	13.201794	3.210552	0.487057	1.30318	0.779992	2.007734	1.658609	0.197046	1.455555	1.563994	1.391412	0.708601	10.19432	3.512485	1.064552	1.646495	0.449748	2.09956	1.16535	0.841393	0.949217	0.549978	0.519148	0.826935	10.730999	2.207296	0.98558	1.695727	1.340054	1.100978	HSI2-like 1
Phvul.010G070200.1	0.787917	0.857542	0.394751	0.403146	1.597668	0.400731	10.950459	2.148784	1.710731	1.045838	0.867878	0.684547	1.670891	1.787648	0.746022	0.465908	0	0.576109	8.41734	4.144685	0.468998	1.093484	1.914665	0.161133	1.676735	0.848189	0.62272	0.88959	1.10136	1.145752	10.249963	2.126045	0.187353	0.603526	0.995236	0.871005	HSI2-like 1
Phvul.010G070250.1	5.418705	125.108107	1.587661	3.269798	2.378795	1.575216	275.897623	365.678486	0.949074	6.654317	4.815152	3.227518	3.307672	194.961288	10.892539	0.68336	3.316911	6.768139	105.319483	490.541945	2.190631	5.393037	5.28737	2.800896	1.774635	167.346492	1.579954	1.054617	26.750121	6.181275	143.522423	409.358732	2.034437	12.329853	11.998763	3.982775	#NA
Phvul.010G070300.1	0.488933	0.459733	0.689349	0.573641	0.593384	0.333464	3.258651	1.549491	0.702639	0.233055	0.343496	0.494632	0.383475	0.119015	0.231105	0.113661	0.232133	0.712582	2.14894	4.398876	0.601641	0.449137	0	0.694969	0.818305	0.220367	0.361245	0.229961	0.230316	0.228666	4.717788	3.564531	0.113295	0	0.227697	0.232022	#NA
Phvul.010G070400.1	0.843298	0.407076	1.13429	0.832653	1.352613	0.826668	0.418355	0.15291	1.14073	1.367985	0.884413	1.471087	1.07387	0.266715	0.904213	0.957735	1.104394	0.952178	0.624093	0.395467	0.952161	1.600921	0.835993	1.219784	0.949854	0.468096	0.917159	0.880024	0.876253	0.859043	0.642114	0.249873	0.869086	1.396387	0.960315	0.563874	Leucine-rich repeat protein kinase family protein
Phvul.010G070500.1	508.484325	772.863594	112.996909	145.711959	104.46746	93.588317	282.71912	391.153069	94.00925	144.925122	124.365232	116.21328	362.430603	856.671498	272.471037	134.195391	104.412793	208.513972	245.462105	292.834687	93.02481	147.635094	118.443211	106.57237	336.894367	741.365422	130.329932	171.239553	228.296812	123.064345	249.414603	291.862873	91.735547	146.19033	117.35644	107.222675	Preprotein translocase Sec, Sec61-beta subunit protein
Phvul.010G070584.1	1.632638	0.182605	8.370549	11.986158	8.757905	10.739504	0.549863	0.068483	7.899105	7.18549	10.747144	12.129496	2.691713	0.319301	3.594664	10.941839	8.818362	12.223812	0.239681	0.106314	6.599488	8.581686	5.779981	10.911339	1.66133	0.243962	8.392993	9.790675	4.794714	11.214403	0.19669	0.227649	6.203719	8.890674	6.206181	9.100279	fatty alcohol oxidase 3
Phvul.010G070600.3	11.508242	3.360312	54.935027	87.050975	55.696485	53.997461	3.147869	2.805254	47.684219	66.978712	41.495604	69.834585	13.519657	3.773338	33.834741	73.503112	42.367948	53.658771	1.960812	1.592466	32.200287	63.672765	34.366241	60.25907	7.762356	1.822037	55.898673	73.225203	30.838872	60.071857	1.88613	2.564936	24.358898	64.593333	27.148599	65.985467	basic helix-loop-helix (bHLH) DNA-binding superfamily protein
Phvul.010G070600.1	0.867073	0.291348	5.278948	8.341722	5.975394	6.660392	0.190583	0.139786	3.888017	6.999669	4.248297	7.332744	1.596475	0.392549	2.428097	5.816249	5.206342	7.42761	0.257951	0.316305	3.872256	6.040958	3.621533	6.1926	0.894764	0.20126	5.598374	5.73079	3.322911	7.807909	0	0.381471	2.046477	6.10172	3.288962	7.843504	basic helix-loop-helix (bHLH) DNA-binding superfamily protein
Phvul.010G070700.1	0	0	0	0	0	0	0	0	0	0	0	0	0	0	0	0	0	0	0	0	0	0	0	0	0	0	0	0	0	0	0	0	0	0	0	0	#NA
Phvul.010G070800.1	2.222351	0.526329	1.287189	0.61552	1.484278	0.867038	1.074819	0.06267	1.433085	1.635911	2.197067	2.864928	1.7988	0.337738	1.458735	1.254539	3.373165	0.757866	1.172833	0	2.500629	1.772143	1.759122	1.332411	1.234244	0.122576	1.48624	1.590398	1.617631	0.545455	1.347486	0	1.332213	2.203785	2.325253	0.940373	cyclin p3;2
Phvul.010G070900.1	0	0	0	0	0	0	0	0	0	0	0	0	0	0	0	0	0	0	0	0	0	0	0	0	0	0	0	0	0	0	0	0	0	0	0	0	expansin B2
Phvul.010G071000.1	0	0	0	0	0	0	0	0	0	0	0	0	0	0	0	0	0	0	0	0	0	0	0	0	0	0	0	0	0	0	0	0	0	0	0	0	expansin B2
Phvul.010G071057.1	0	0	0	0	0	0	0	0	0	0	0	0	0	0	0	0	0	0	0	0	0	0	0	0	0	0	0	0	0	0	0	0	0	0	0.250515	0	Alkaline phytoceramidase (aPHC)
Phvul.010G071100.1	0	0	0	0	0	0	0	0	0	0.03677	0	0	0	0	0	0.036178	0	0	0	0.036214	0	0.035803	0	0.072763	0	0.035436	0	0.074661	0	0	0	0.071032	0	0	0	0.036597	C2H2-type zinc finger family protein
Phvul.010G071200.1	0	0	0	0	0	0	0	0	0	0	0	0	0	0	0	0	0	0	0	0	0	0	0	0	0	0	0	0	0	0	0	0	0	0	0	0	#NA
Phvul.010G071300.1	0.545668	2.19103	1.005529	0.536247	1.031641	0.66636	1.641295	4.806524	0.848904	0.601755	0.991276	0.968162	1.219015	3.062825	2.748485	0.587223	1.812239	1.034086	2.216269	5.168534	1.570363	0.887575	2.421228	0.657335	1.399615	5.025778	1.507885	0.614872	2.443417	0.838237	2.941706	6.234192	1.528512	0.526208	1.373939	0.842309	C2H2-like zinc finger protein
Phvul.010G071400.1	0	0	0	0.02959	0	0.030027	0.030396	0	0	0.05861	0.030042	0.063379	0	0	0	0.088067	0	0.060014	0	0	0	0.231241	0	0.323229	0	0	0	0.060545	0	0.029803	0	0	0	0	0	0.029587	#NA
Phvul.010G071500.1	14.22908	12.643058	9.68707	6.667526	9.576599	7.086029	16.292703	12.983986	10.214256	7.959554	7.21942	9.056772	18.271155	12.753147	11.315047	8.039841	11.218954	8.534486	16.059626	15.92096	14.370577	7.5984	10.587102	6.314103	14.406038	10.256107	11.3657	8.72526	10.665486	7.99543	16.851472	14.273571	11.281426	9.71702	8.753734	7.76002	#NA
Phvul.010G071500.2	2.321718	1.092018	1.221314	1.104369	0.959875	1.249742	3.427056	1.444294	1.054176	1.386361	3.259837	2.076433	2.383952	1.615173	1.476149	0.836818	1.715151	0.891582	1.704786	3.280724	1.51657	1.217042	1.767561	1.540688	1.882445	1.245967	1.181857	0.784845	0.855733	0.575739	1.302416	3.478837	1.671245	1.483208	2.00658	0.739466	#NA
Phvul.010G071530.1	73.102005	64.920864	97.637512	88.400114	114.744759	97.218656	59.585962	44.723957	114.315055	108.145671	109.930773	119.767608	72.573068	59.009987	88.623778	90.413066	102.402898	108.626894	51.658859	60.294491	109.705806	105.498428	95.191625	110.796002	62.316672	54.176415	117.005583	102.391626	96.920871	109.049478	45.316883	54.502346	104.26249	133.559995	117.364809	111.401986	cytidinediphosphate diacylglycerol synthase 2
Phvul.010G071600.2	4.713683	0.844203	11.791205	12.746901	8.827392	8.66996	3.121127	1.297964	8.968538	9.97055	6.741998	8.244428	5.43142	2.128146	7.98004	12.669445	7.280391	8.642617	3.115091	1.492762	9.332263	9.016717	11.839113	9.067814	5.373042	1.213733	8.682682	14.104061	6.826779	8.55962	2.307495	1.670173	11.943581	9.737149	8.073364	8.139981	Polynucleotidyl transferase, ribonuclease H-like superfamily protein
Phvul.010G071700.1	20.750704	17.930337	10.382166	8.651091	8.356888	8.052412	22.40809	15.164524	7.994931	8.627375	10.769194	9.500199	19.847757	20.249192	19.322718	6.957804	11.986004	10.804509	24.858303	17.378894	16.638708	7.622937	13.192053	8.010391	21.457218	18.606917	15.723587	10.959138	13.480467	7.339294	26.877056	16.097329	16.43892	10.115255	15.686918	8.827879	#NA
Phvul.010G071766.1	6.364637	9.860801	3.128902	4.065415	6.848396	4.463179	6.74838	7.405176	5.832818	7.006589	3.383189	8.010179	9.661487	9.214923	5.481099	5.202085	6.076416	6.397055	5.080228	9.691031	4.732168	6.607445	8.477934	7.001351	1.618064	6.624156	7.226036	4.849178	4.663748	6.470465	5.402399	8.775498	3.217666	8.024469	4.247484	5.035609	Nucleotidyltransferase family protein
Phvul.010G071832.1	5.466608	6.23114	2.362068	3.079209	4.184741	3.481844	5.638806	5.383107	3.285149	3.471579	2.319803	5.783028	6.598355	6.302889	3.996747	2.88993	4.686487	4.341978	4.249813	6.48508	3.607429	4.31694	3.962037	3.805739	1.300487	4.79717	4.430639	2.684194	2.874133	3.803675	4.887111	5.198844	2.299305	4.788896	2.360288	3.306503	Nucleotidyltransferase family protein
Phvul.010G071900.1	0	0	0	0	0	0	0	0	0	0	0	0	0	0	0	0	0	0	0	0	0	0	0	0	0	0	0	0	0	0	0	0	0	0	0	0	UDP-Glycosyltransferase superfamily protein
Phvul.010G072000.1	0.388629	0.544857	0	0	0	0	132.399258	6.149562	0.061146	0	0.061504	0	0.402499	0	0.123337	0	0	0.122867	187.856877	1.925626	0	0	0	0	0.606723	0	0	0	0.061483	0	177.347443	1.321482	0	0	0	0	SPX domain gene 3
Phvul.010G072003.2	0	0	0.198247	0	0.201874	0	0.129541	0.112685	0.637493	0	1.260096	0	0.272336	0.060998	0	0.832974	0	0	0.191036	0	1.263019	0	0	0.389366	0	0.116689	0.456093	0.92776	0	0	0.101845	0.209446	1.001041	0.469095	0.337874	0	phosphate 1
Phvul.010G072003.1	0.455718	0.099956	1.14897	0.628797	1.292347	1.564515	0	0	1.117193	0.674763	0	1.344796	0.265849	0	0.996981	0.60475	1.880476	1.053412	0	0.177345	3.640632	1.024435	3.235654	0.646017	0.392268	0	3.00444	2.398093	2.230494	0.934263	0	0	4.342724	2.006436	4.718938	1.456172	phosphate 1
Phvul.010G072200.1	0	0	0	0	0	0	0	0	0	0	0	0	0	0	0	0	0	0	0	0	0	0	0	0	0	0	0	0	0	0	0	0	0	0	0	0	#NA
Phvul.010G072300.1	45.135904	30.599343	47.475903	43.532744	51.80768	60.518848	37.87238	26.329236	48.255931	47.432967	57.031469	61.093013	45.640901	26.736944	51.600128	34.196461	62.010633	48.054064	43.547984	27.338173	83.169861	40.519146	67.393037	44.603084	52.527603	25.916011	50.951263	50.227753	53.161746	45.706535	31.740073	26.492592	87.410892	52.269043	86.632652	60.778551	#NA
Phvul.010G072400.4	2.19656	3.846923	1.21764	0.808515	2.019422	1.46469	2.232727	2.628881	1.481765	1.20077	1.744876	2.091713	1.50109	2.40683	1.336817	1.075337	1.625848	1.376904	2.46191	3.473474	1.752481	1.690244	2.086095	1.610166	1.363118	3.093405	1.358865	1.554074	1.556082	0.772289	2.151462	2.529474	1.753886	1.778939	1.279867	1.07369	plant VAP homolog 12
Phvul.010G072400.3	0	0	0	0	0	0	0	0	0	0	0	0	0	0	0	0	0	0	0	0	0	0	4.792987	0	0	0	0	0	0	0	0	0	0	0	0	0	plant VAP homolog 12
Phvul.010G072400.1	55.388808	77.317696	40.351308	35.578772	46.522831	39.143526	40.675941	53.929468	49.248907	45.780443	46.065252	44.776809	56.574105	70.528995	55.461034	36.441142	50.358948	43.583358	36.253303	60.440228	69.012601	43.09887	53.457048	36.520809	47.348902	67.251017	52.75073	44.242641	52.762147	36.11028	34.252136	58.416921	72.715705	48.590277	62.169222	38.344572	plant VAP homolog 12
Phvul.010G072476.1	0	0	0	0	0	0	8.830833	0	0	0	0	0	0	0	0	0	0	0	12.239106	0	0	0	0	0	0	0.241705	0	0	0	0	10.427231	0.237809	0	0	0	0	PLAC8 family protein
Phvul.010G072500.5	1.868477	0	0.809506	0.63291	0.894897	0.672637	0	0.632414	0.569832	1.29884	0	0.441249	0.846719	1.000612	0.57405	1.141686	0.764446	1.746896	0.150947	0.529187	0.551272	1.299837	1.061305	1.070002	0.172916	0.537595	1.431836	1.125827	0.524534	0.12784	0	1.209905	1.753176	0.548239	0.34584	0.420976	calmodulin-related
Phvul.010G072500.2	2.440613	2.7674	1.957121	2.596254	2.376121	1.788601	2.271591	3.961592	2.316475	2.618095	2.470696	2.664631	4.189392	2.593082	1.894483	2.502532	2.836832	1.340818	2.591594	3.191546	3.204748	2.102779	3.402436	1.576034	3.220725	2.230916	2.440127	2.885989	1.681171	2.147941	2.119291	3.972617	1.459275	2.175788	1.546396	1.848647	calmodulin-related
Phvul.010G072500.1	0	0	0	0	0	0	0	0	0	0	0	0	0	0	0	0	0	0	0	0	0.121609	0	0.206043	0	0	0	0	0	0	0	0	0	0	0	0	0	calmodulin-related
Phvul.010G072500.4	0	0	0	0	0	0	0	0	0	0	0	0	0	0	0	0	0	0	0	0.110917	0	0	0	0.105014	0	0	0	0	0	0	0	0	0	0	0	0	calmodulin-related
Phvul.010G072600.1	0	0	0	0	0	0.024391	0.023389	0.065991	0	0	0.023718	0.049739	0.050146	0.024065	0	0.048659	0.024148	0	0	0.046066	0	0.072086	0	0.024416	0.022964	0	0	0.024649	0	0.049039	0	0	0.023315	0	0.046544	0	#NA
Phvul.010G072700.4	0	0	0	0	1.655537	0	0	0	0	0	0	0.352792	0	0	0	0	0	0	0	0	0	3.020968	0	0	0	0	0	0	0	0	0	0	0	0	0	0	GRAS family transcription factor
Phvul.010G072700.3	5.53287	0	0	0.718306	0	1.777475	0	0	0	0	0	0	0	0	0	0	0	0.406971	2.896651	0	0	0	2.336783	0	3.058923	0	0	0	0	0.820833	1.746074	0	2.925436	1.339021	0	0	GRAS family transcription factor
Phvul.010G072700.1	1.215783	0	0	0	2.201704	0	0.261097	0	0.519581	2.643813	0	0	3.728004	1.751693	0	0.705509	1.469878	0.602087	0	0	3.3285	0	3.882728	2.602087	2.891863	0	0.905066	0	0.604312	0.642163	0	1.80431	1.037362	0	1.058223	2.127168	GRAS family transcription factor
Phvul.010G072700.2	0.85499	2.390713	6.60707	7.19357	4.304186	6.320879	1.720618	2.476217	9.272657	6.902519	8.24857	8.01472	1.801528	0.561284	4.12589	6.917061	5.181518	7.31814	0	1.475562	6.23841	5.963261	0.487786	4.424246	0	2.084881	5.902523	8.478193	5.124234	6.768898	0	0	5.473439	9.305826	5.890912	6.597973	GRAS family transcription factor
Phvul.010G072800.2	0.828563	1.26038	0.982767	0.393044	1.287099	0.669822	2.153494	1.579244	0.890996	0.578371	0	1.512231	1.546075	1.64884	0.785008	0.103796	0.132483	0.931622	1.463005	2.15806	1.077482	1.863332	2.168715	1.649275	2.290648	1.186011	1.134311	0.178611	1.293883	0.422461	1.379109	2.017603	0.595279	0.272234	0.548213	1.345845	#NA
Phvul.010G072800.1	6.744618	5.164183	1.783135	2.879546	2.937912	3.2119	3.826786	5.977282	2.994986	3.279482	3.376346	3.345198	5.077532	4.764778	1.698572	3.16557	2.353917	3.161227	4.75122	3.431166	1.520335	3.11826	0.781668	2.634402	3.236954	4.212377	1.378244	2.990681	1.585104	2.944793	3.917766	3.726858	1.356988	4.067261	1.574751	1.634616	#NA
Phvul.010G072900.1	10.556376	6.256155	17.226139	15.290633	15.376072	13.523898	7.030024	5.518995	14.73531	9.933265	15.07293	12.917144	8.861254	6.698935	9.235208	11.576141	10.996146	14.80975	6.896418	5.586337	10.787098	10.125701	9.517659	11.98168	10.214125	6.304347	14.760704	12.405926	11.373822	13.872225	8.045475	5.371522	9.936395	10.965861	9.759708	11.47614	GRAS family transcription factor
Phvul.010G072949.1	6.169653	25.1659	2.322043	2.100048	2.671662	1.983049	18.000757	26.111837	3.770164	2.058309	2.99283	2.226978	5.059681	17.187149	7.93038	2.243521	3.259097	2.814692	25.698039	40.793488	5.013955	3.382793	4.329273	1.922343	4.766233	17.026542	5.558277	4.847065	7.60924	1.303809	24.701974	38.841729	4.739836	2.111579	4.343838	2.185673	Peroxisomal membrane 22 kDa (Mpv17/PMP22) family protein
Phvul.010G073200.3	1.331257	1.382073	0.873741	0.734009	2.360794	1.778945	2.001903	0.177099	0.96921	0.808648	1.378055	0.959833	1.631892	1.256482	1.154573	1.151822	1.28412	2.141177	1.212367	0.476623	1.180861	1.782577	2.279154	0.952119	0.130129	1.68493	0.786047	1.24278	1.372791	1.233473	1.160749	0.862224	0.764451	1.6516	0.565644	1.496091	APRATAXIN-like
Phvul.010G073200.2	2.038858	0	0	0.807482	0	0	1.376299	0.728385	1.189102	1.974236	0	1.773068	0	0	1.11321	0	1.779371	0	1.260989	1.262357	0.929242	0	1.372071	1.291461	1.019683	0	1.707087	0.800816	0.856185	1.586646	1.135549	0	0	1.148392	1.184689	0	APRATAXIN-like
Phvul.010G073200.1	0.244459	0.934126	1.066757	0.233055	0.732031	0.443093	1.641154	0.654574	0	0.203155	0	0.236755	2.169133	1.08534	0	1.057777	0	0.735954	1.424965	0.225265	0	0.902667	0	0.218478	0.636957	0	0.22813	0.255172	0.24873	0	1.049568	1.072681	0.742248	0.252251	0	0.308141	APRATAXIN-like
Phvul.010G073300.1	0.419365	1.414073	0.346853	0.446257	0.266281	0.240786	8.206869	2.676107	3.690911	1.340759	1.062183	1.04816	0.430341	1.718266	1.841507	0.168863	0.175934	0.078723	5.455923	5.496845	1.586504	1.190307	2.028269	0.231511	0.665104	2.148053	0.310204	0.365291	0.491008	0.155059	8.444708	3.231632	1.237195	2.162947	1.704741	0.391125	receptor like protein 7
Phvul.010G073400.1	0	0	0	0	0	0	0	0	0	0	0	0	0	0	0	0	0.139962	0.283232	0	0	0	0	0	0	0	0	0.144282	0	0	0	0	0	0	0	0	0	APRATAXIN-like
Phvul.010G073422.1	2.167365	2.112417	2.178084	1.597391	2.169575	2.983808	1.22628	2.207617	2.663818	4.063608	3.461593	3.765446	2.594114	1.953784	4.48682	2.426836	4.654711	2.420982	0.85784	2.747279	5.07229	3.6064	5.300296	2.991368	2.804257	2.373385	4.733584	3.498208	3.270028	3.133991	1.252452	3.332341	3.350015	3.664362	5.47867	2.844986	embryo sac development arrest 6
Phvul.010G073500.1	11.034119	3.08773	11.183455	0.561195	1.604008	3.762352	8.476117	10.253255	2.358276	0.41491	3.335754	0.982631	33.060639	3.789505	85.306065	0.258555	41.305641	0.421332	40.634219	22.217122	152.318766	0.357502	120.141247	0.367244	44.385241	3.711791	59.190198	3.334584	34.85794	0.256401	21.649869	14.178979	149.33009	1.054903	98.485255	1.371581	PEBP (phosphatidylethanolamine-binding protein) family protein
Phvul.010G073600.2	0.113676	0.109393	0	0	0.119038	0.366489	0	0	0	0	0	0.129938	0	0	0.361065	0	0.422004	0	0	0	0	0	0.105101	0.105366	0	0	0.295277	0.119619	0	0	0	0	0.107038	0.107986	0.253227	0	BCL-2-associated athanogene 4
Phvul.010G073600.1	34.201738	34.078875	28.051269	23.495891	26.899816	20.452646	33.612422	27.534964	30.58426	27.771405	28.673515	25.388703	31.273776	36.081106	35.660411	27.880095	27.27109	28.828014	29.769312	34.641761	31.66161	28.959566	31.191732	26.990096	32.36976	34.033654	36.558784	32.388918	29.482035	22.544017	29.993746	28.990601	32.115009	34.05525	34.577018	26.563145	BCL-2-associated athanogene 4
Phvul.010G073700.1	0	0	0.1646	0	0.028503	0	0	0	0.028222	0	0	0.029244	0	0.028497	0.144927	0	0.05505	0.028361	0	0.026954	0.198554	0	0.111487	0	0	0	0.225915	0.028078	0.054694	0	0	0.053768	0.026984	0	0	0	ammonium transporter 2
Phvul.010G073800.1	5.421748	2.885002	7.870409	6.413511	7.954926	5.404801	4.629592	0.205158	3.988599	6.094465	2.329626	10.53909	6.186785	4.351767	8.735182	7.085183	6.746604	7.344533	7.12291	1.995292	7.76192	6.689388	3.665912	3.968424	5.138947	3.178428	6.808322	4.544383	7.823432	7.404922	4.552845	0.589392	5.156982	8.621297	8.227261	6.437392	Laccase/Diphenol oxidase family protein
Phvul.010G073900.1	56.281567	8.094852	140.327282	36.381702	12.375234	15.689648	11.438031	5.301051	70.730636	21.16531	27.769616	8.289657	50.027132	8.066069	190.168451	18.500754	65.024231	16.235939	3.861947	2.736787	158.87945	26.167411	70.62817	6.350391	61.956365	6.320804	126.556387	61.132684	41.602783	10.08753	2.948809	6.927881	94.17704	30.488265	72.655964	10.238214	#NA
Phvul.010G074080.1	1.951792	0.789209	2.616723	1.91054	2.9648	2.810185	2.067574	0.65636	4.410372	2.999453	2.377979	2.443468	2.017209	0.996663	1.744243	2.102331	3.291158	2.045361	0.849196	1.461648	5.034435	2.37566	3.806113	2.172225	1.753955	0.844533	2.415425	4.505671	2.763476	1.966057	0.411177	0.674282	4.85169	4.262664	3.460696	2.534836	#NA
Phvul.010G074100.1	0	0	0	0	0	0	0	0	0	0	0	0	0	0	0	0	0	0	0	0	0	0	0	0	0	0	0	0	0	0	0	0	0	0	0	0	Peroxidase superfamily protein
Phvul.010G074200.1	0	0	0	0	0	0	0	0	0	0	0	0	0	0	0	0	0	0	0	0	0	0.03249	0	0	0	0	0	0	0	0	0	0	0	0	0	0	peptide transporter 1
Phvul.010G074300.1	0	0	0	0	0	0	0	0	0	0	0	0	0	0	0	0	0	0	0	0	0	0	0	0	0	0	0.175293	0	0	0	0	0	0	0	0	0	#NA
Phvul.010G074400.1	3.313943	0	0	0	0	0	0.146336	0	0	0	0	0	1.243426	0	0	0	0	0.029951	0.442138	0	0	0	0	0	1.229587	0	0	0	0	0	0.113208	0	0	0	0	0	cytochrome P450, family 94, subfamily B, polypeptide 3
Phvul.010G074500.1	15.454317	7.547453	10.27469	11.278411	13.037286	12.087402	21.539585	7.19021	12.594503	11.557533	12.641934	11.663651	17.003223	8.208443	11.966929	10.610386	12.799969	12.421721	19.659135	10.733035	13.307093	12.789765	16.657536	11.72185	10.421555	5.595671	12.826677	12.587067	11.457605	10.078276	21.889169	9.1068	9.594272	11.727723	9.118111	10.086699	protein kinase 1B
Phvul.010G074600.1	29.877633	0.62689	132.83603	82.757073	165.763764	94.32254	6.106469	0.947026	99.845371	39.498468	148.106232	87.990125	28.24788	2.027319	26.045779	165.701461	70.605836	168.52345	3.542545	0.863673	29.284697	74.381169	52.243351	153.861172	13.38109	0.838565	84.938729	98.905483	53.205392	93.086049	1.399616	1.024603	43.962822	49.927485	52.232093	104.093582	glutathione S-transferase TAU 8
Phvul.010G074700.1	0	0	0	0	0	0	0	0	0	0	0.262348	0	0	0	0	0	0.283848	0	0	0	0	0	0	0	0	0	0	0	0	0	0	0	0	0	0.265508	0	glutathione S-transferase TAU 8
Phvul.010G074900.1	0	0	0	0	0	0	0	0	0	0	0	0	0	0.160687	0	0	0	0	0	0	0	0	0	0	0	0	0	0	0	0	0	0	0	0	0	0	AP2/B3-like transcriptional factor family protein
Phvul.010G074960.1	1.83649	0.689019	1.278611	1.394262	2.265565	1.666853	0.81707	0.732175	2.201278	1.447373	3.072162	1.815866	1.329073	0.995719	1.212369	1.010311	2.218515	1.840419	0.526926	0.809138	3.000505	2.389177	2.698651	1.4287	1.175751	0.617726	1.406067	2.870419	1.949667	1.175204	0.356357	0.98609	4.001922	2.696047	2.227086	1.896837	Pentatricopeptide repeat (PPR) superfamily protein
Phvul.010G075000.1	0	0	0	0	0	0	0	0	0	0	0	0	0	0	0	0	0	0	0	0	0	0	0	0	0	0	0	0	0	0	0	0	0	0	0	0	Stress induced protein
Phvul.010G075100.1	34.32243	52.232663	14.411122	11.477439	14.075101	12.603795	39.191401	43.89965	15.704582	13.801206	13.074227	17.399981	41.077969	48.344667	24.756445	13.362389	17.166816	12.77941	29.964227	57.296551	25.049166	15.173926	21.930346	12.088555	33.139496	41.630348	19.846104	18.520881	22.063528	11.061332	28.58861	53.307722	19.913157	18.319492	22.243672	11.62712	Arabidopsis Inositol phosphorylceramide synthase 2
Phvul.010G075200.1	0	0	0	0	0	0	0	0	0	0.14286	0	0	0	0	0	0	0	0	0	0	0	0	0	0	0	0	0	0	0	0	0	0	0	0	0	0	Pectinacetylesterase family protein
Phvul.010G075300.1	4.465248	0.389554	1.26332	0.91452	1.539149	0.42164	4.14873	0.59878	1.272435	0.416934	0.951802	1.737761	7.790629	0.705313	0.977305	0.79066	1.47023	0.480199	5.569727	0.516342	0.996433	1.297	1.460356	0.662707	5.012952	0.485831	1.881498	0.624646	0.97517	0.554977	3.033972	0.345662	0.746446	0.94133	0.843939	0.389022	Protein kinase protein with tetratricopeptide repeat domain
Phvul.010G075301.1	13.177672	11.962864	29.136626	19.540721	72.514396	49.989973	23.431883	6.661601	49.320212	57.523698	36.829272	55.561898	19.849643	6.091979	30.401604	28.690549	54.315753	55.539662	10.891816	10.010784	38.411659	51.019057	82.438178	73.435816	7.499652	6.017989	62.588933	27.575325	51.412166	40.489223	15.062296	7.762037	30.180393	64.231345	41.791384	46.800613	AMP-dependent synthetase and ligase family protein
Phvul.010G075302.1	0	0	0	0	0	0	0.370837	0	0	0	0.350492	0	0	0	0	0	0	0	0	0	0	0	0	0	0	0	0	0	0	0	0	0	0.359844	0	0	0	#NA
Phvul.010G075400.1	20.73132	122.151059	11.033482	10.9027	6.812077	2.784214	23.697675	58.995456	5.611723	5.793282	13.031743	7.855894	17.566127	157.451594	86.234193	7.326593	6.475863	9.389058	30.673174	69.948591	9.400896	5.342713	7.810995	3.928911	19.065076	175.783426	20.411918	13.407403	35.277552	5.721024	40.031059	75.292472	9.490033	6.1338	17.165198	4.16431	glutathione S-transferase TAU 8
Phvul.010G075500.2	10.38204	9.154753	3.359044	2.032794	2.058395	1.372224	14.088565	8.94148	2.218406	2.323458	3.184063	3.288447	7.027339	10.314144	4.164483	2.280592	3.326357	3.046361	10.619005	9.726406	3.969635	2.233929	3.373099	1.526053	8.648366	11.042537	3.865205	2.568257	4.89859	1.744821	11.08567	9.921546	4.463153	2.952082	3.248657	1.911794	myb domain protein 1
Phvul.010G075700.1	0.25272	0.75723	0.241672	0.853827	0.836023	0.395668	0.413173	0.037535	0.325415	0.603124	0	0.649635	0.264099	0.911524	0.120295	0.841265	0.0798	0.864897	0.680106	0.11687	0.945747	1.199774	0.040017	0.119121	0.079268	0.750553	0.786793	0.437184	0.400186	0.619813	0.473311	0.116572	0.352422	1.216461	0.320289	0.398203	Plant protein of unknown function (DUF828)
Phvul.010G075800.1	0.61136	0	0.769912	0.71437	1.039973	0.705681	0.77218	0.029934	0.358807	0.580755	0.328726	1.319878	0.458797	0.163362	0.672139	1.332873	0.417613	0.623728	0.361072	0.124837	0.395836	1.37388	0.355562	1.433887	0.322567	0.030318	0.973053	0.774756	0.579434	0.944439	0.352288	0.092344	0.190588	0.81912	0.324114	0.61006	Plant protein of unknown function (DUF828)
Phvul.010G075840.1	0.492419	0.475173	0.473281	0.311446	1.265224	0.302595	1.148531	0.301943	1.891673	0.942518	0.891332	1.313258	0.511196	0.161183	0.706908	0.154756	1.270251	1.291971	0	0.336631	0.330648	1.396746	1.617956	1.720159	0.311537	0	0.63895	0.478007	0.766461	0.936611	0.478654	0.154915	0.449214	1.27133	0.300731	0.468302	microtubule-associated proteins 70-3
Phvul.010G075900.1	78.120883	47.946806	64.047248	56.086155	58.214614	53.204733	38.009754	41.325615	52.200831	49.423155	53.457005	40.8964	84.180007	49.427129	70.85571	51.729836	60.68698	52.089956	38.157191	40.07887	67.99038	46.433331	66.716527	44.566868	98.086146	48.130065	59.501636	63.298033	59.32422	43.615923	31.586391	45.32046	81.273779	45.203944	69.791387	44.239502	CAX-interacting protein 2
Phvul.010G076000.2	122.639421	153.125461	34.904088	17.724054	30.748878	22.53404	207.00812	93.191569	27.881908	26.309958	31.127159	26.367411	117.822426	156.576384	110.706573	18.137828	67.810297	33.325107	139.159344	101.216451	103.782003	26.898565	94.514296	19.391615	102.922537	141.200192	78.224825	43.278615	68.115806	20.841547	147.351608	93.51226	85.92672	31.468574	72.806947	19.891853	acyl-CoA oxidase 4
Phvul.010G076001.2	0	0	0	0	0	0	0	0.300394	0	0	0	0	0	0	0	0	0	0	0	0	0	0	0	0	0	0	0	0	0	0	0	0	0	0	0	0	Mono-/di-acylglycerol lipase, N-terminal;Lipase, class 3
Phvul.010G076001.1	1.398193	2.290902	1.151119	2.023163	2.262303	2.885985	1.885458	5.216006	1.912905	2.132627	1.555312	1.93958	1.915901	2.526874	2.230629	3.460315	2.726514	3.733152	1.428604	3.419939	2.225129	2.573783	4.111983	2.341061	1.494306	1.614876	1.460715	2.921129	1.749054	1.959186	1.898008	4.201956	1.748128	3.646447	1.556764	3.537254	Mono-/di-acylglycerol lipase, N-terminal;Lipase, class 3
Phvul.010G076100.2	52.287223	69.017358	43.1183	36.860225	37.829543	31.528724	65.497652	54.207224	37.333598	33.626379	39.584326	35.674933	42.60047	65.501564	43.988791	34.256289	36.497607	34.176138	59.210514	63.909183	46.595238	32.563238	42.063431	31.53501	40.375482	62.813033	45.2051	42.606124	43.150563	37.483389	51.499853	56.714124	41.774934	42.370061	47.010671	35.288331	SELT-like protein precursor
Phvul.010G076200.1	97.888315	25.511064	378.510114	351.214432	666.479859	501.891577	29.881625	5.453667	533.650098	499.143096	503.106221	469.709035	122.774231	27.179166	130.490738	453.012647	350.409344	515.099295	14.085554	6.200274	198.49423	500.612028	279.731385	598.033041	78.308693	21.738726	312.604184	351.529327	288.479752	500.673827	8.980204	9.023102	195.289983	450.174362	261.251846	542.682789	fatty acid desaturase 8
Phvul.010G076400.1	0	0	0	0	0	0	0	0	0	0	0	0	0	0	0	0	0.279212	0	0	0	0.288834	0	0	0	0	0	0	0	0.265907	0	0	0	0	0	0	0	plastidic pyruvate kinase beta subunit 1
Phvul.010G076500.1	16.860705	1.73819	2.084015	3.252254	3.044967	2.542727	35.932643	2.181205	12.526557	18.94171	4.989808	12.052174	16.229184	2.17374	12.790435	2.780679	1.064862	3.046608	38.69203	1.500707	2.375251	19.600664	5.053662	7.129818	10.378991	2.448769	1.450393	6.989289	3.607027	3.149703	23.021823	1.475786	2.342208	18.633511	3.078349	4.441484	ALC-interacting protein 1
Phvul.010G076600.1	1.852	0.751069	1.000399	2.468534	1.253355	0.957416	1.306374	0	1.020153	0.767601	1.474694	0.785444	0.271071	1.016343	1.541755	1.23889	1.284673	2.072673	1.544779	0.250993	0.264121	1.502299	0.263273	1.012243	0.750614	1.246289	0.514685	0.512077	0.24442	0.737166	1.793336	0.24544	1.45016	2.046765	1.462703	1.266985	#NA
Phvul.010G076700.2	0	0.279419	0.486339	1.067233	0.516461	1.405921	0.044165	0	0.246876	0.657777	0.72388	1.842273	0.136777	0.040597	0.120339	0.830928	0.453141	1.571589	0.04282	0	0.168569	0.758398	0.57664	1.085142	0.126109	0.075534	0.346263	0.842611	0.45411	1.646817	0	0.07523	0.205995	0.714933	0.421269	1.590976	cytochrome P450, family 83, subfamily B, polypeptide 1
Phvul.010G076720.1	0.955005	0	0.468456	0.801092	1.094659	0.792748	0.433492	0.38063	1.81833	0.790588	0.883274	2.32787	1.012101	1.12343	0.444818	1.567403	1.117295	2.129817	0.6075	0.158039	0.978536	2.544179	2.063593	2.962264	0	0	0.960531	0.647797	1.216714	1.120339	0	1.245314	0.599432	3.629065	1.834839	2.105139	Transcription factor jumonji (jmj) family protein / zinc finger (C5HC2 type) family protein
Phvul.010G076800.1	0	0	0	0	0	0	0	0	0	0	0	0	0	0	0	0	0	0	0	0	0	0	0	0	0	0	0	0	0	0	0	0	0	0	0	0	cytochrome P450, family 79, subfamily B, polypeptide 2
Phvul.010G076878.1	0	0	0	0	0	0	0	0	0	0	0	0	0	0	0	0	0	0	0	0	0	0	0	0	0	0	0	0	0	0	0	0	0	0	0	0	#NA
Phvul.010G076901.1	0	0.626698	0.314695	0	1.877697	0	0.655683	0.304452	0.640096	1.291355	0.579648	2.628152	1.016516	0	0.322459	1.243748	1.610124	1.307592	0.652017	0.632502	1.002712	1.258505	1.332486	2.865787	0	0.312794	0.969983	0	0.918894	0.307152	0	1.540175	0.604233	1.931221	0.608702	0	pleiotropic drug resistance 12
Phvul.010G077000.1	0	0	0	0	0	0	0.066275	0	0	0	0	0	0	0	0	0	0	0	0	0	0	0	0	0	0	0	0	0	0	0	0	0	0	0	0	0	cytochrome P450, family 83, subfamily B, polypeptide 1
Phvul.010G077100.1	0	0	0	0	0	0	0	0	0	0	0	0	0	0	0	0	0	0	0	0	0	0	0	0	0	0	0	0	0	0	0	0	0	0	0	0	cytochrome P450, family 71, subfamily B, polypeptide 37
Phvul.010G077150.1	0.040005	0	0.047875	0.042783	0.160989	0.12438	0.013128	0.005853	0.135434	0.121626	0.156652	0.158474	0.027572	0.006429	0.069018	0.101419	0.210302	1.32299	0.019192	0	0.115996	0.111819	0.195804	0.170966	0.006305	0	0.092771	0.057757	0.068805	0.145685	0.006201	0.005951	0.108529	0.162591	0.097075	0.178446	#NA
Phvul.010G077200.1	0	0	0.425373	0.132388	0	0.426654	0	0	0	0	0	0	0	0	0.185125	0	0	0	0	0	0	0	0	0	0	0	0.29486	0	0.400101	0	0	0	0.349685	0	0.483932	0	cytochrome P450, family 83, subfamily B, polypeptide 1
Phvul.010G077400.1	0	0	0	0	0	0	0	0	0	0	0	0	0	0	0	0	0	0	0	0	0	0	0	0	0	0	0	0	0	0	0	0	0	0	0	0	#NA
Phvul.010G077478.2	0.397648	0	0.065511	0	0.068238	0	0	0.060715	0	0.066274	0	0	0.986616	0	1.421716	0	0.365188	0	0	0	2.210783	0	3.24896	0	0.724385	0	0.551526	0	0.661167	0	0	0.061792	1.629132	0	1.246987	0	2-oxoglutarate (2OG) and Fe(II)-dependent oxygenase superfamily protein
Phvul.010G077478.1	0.093392	0.079895	0	0.027041	0	0	0.028384	0	0.082261	0	0.057269	0	0.129871	0	0.239917	0	0.198386	0	0.055709	0.08019	0.836354	0	0.587416	0	0.138474	0.051862	0.084042	0.054873	0.160282	0.053353	0.080964	0	0.372443	0	0.033891	0.027093	2-oxoglutarate (2OG) and Fe(II)-dependent oxygenase superfamily protein
Phvul.010G077500.1	0	0	0	0	0	0	0	0	0	0	0	0	0	0	0	0	0	0	0	0	0	0	0	0	0	0	0	0	0	0	0	0	0	0	0	0	2-oxoglutarate (2OG) and Fe(II)-dependent oxygenase superfamily protein
Phvul.010G077556.1	39.72306	27.298379	23.001762	22.466604	22.918307	19.367546	17.302262	27.351939	22.320813	20.72218	25.745208	21.856261	38.464027	30.773386	29.473396	19.993519	25.917983	25.355267	21.455754	21.274405	32.20313	22.082344	28.093124	18.698645	37.966201	29.266445	25.511721	25.70963	26.749192	22.111126	15.492242	23.433554	31.126041	23.056223	31.918129	17.867406	Peptidase C12, ubiquitin carboxyl-terminal hydrolase 1
Phvul.010G077600.1	0	0	0	0	0	0	0	0	0	0	0	0	0	0	0	0	0	0	0	0	0	0	0	0	0	0	0	0	0	0	0	0	0	0	0	0	Plant transposase (Ptta/En/Spm family)
Phvul.010G077634.1	2.105861	1.505195	1.213102	1.760913	2.282053	1.572723	4.177893	2.311177	2.19735	2.40005	1.405621	3.049339	2.648518	2.090392	1.310679	1.818499	1.40447	2.250799	4.509709	3.67399	1.75796	3.262336	2.022961	2.029412	1.346312	1.799341	1.857745	1.803276	1.534907	1.88577	5.841929	2.021586	1.544313	2.650076	1.413613	1.601154	Protein kinase family protein with ARM repeat domain
Phvul.010G077700.1	2.90454	0.682486	0.244899	1.026687	0.715615	0.302148	0.819255	0.627838	0.350385	0.097816	0.352295	0	10.872594	0.208975	1.102647	0.439583	0.445937	0.248759	0.701365	0.56005	0.452844	0.588316	0.699811	0.148238	4.064542	0.949779	0.508373	0.822228	0.231711	0.197098	0.093903	0.426134	0.437811	0.050395	0.243327	0.297917	#NA
Phvul.010G077700.2	0	9.203473	0.329415	0	0	0	0	21.284665	0	0	0	0.178908	0	6.218774	0	0	0	0	0	41.217113	0	0	0	0	1.156747	12.395685	0	0	0.520695	0	0.508445	31.687572	0	0	0	0	#NA
Phvul.010G077712.1	15.96578	11.538904	12.720211	9.242479	15.540656	12.848495	19.456058	9.163756	18.888219	14.221292	17.914154	14.809131	13.049203	10.979476	14.891096	11.141827	17.528509	13.946684	18.403147	12.021928	22.241639	14.90427	17.48467	15.168259	16.302583	7.86799	15.90135	13.628908	15.441979	10.825465	17.877034	11.605059	21.145897	18.682089	19.522624	13.984197	#NA
Phvul.010G077790.1	42.93253	62.781328	33.835294	38.2319	35.779995	34.865816	24.847277	46.996265	31.423785	40.288721	31.916104	40.45715	48.233462	65.086622	54.476072	37.659917	41.246686	40.317984	23.494625	43.794625	51.856207	42.014368	51.906825	41.846895	34.690343	55.698187	50.349465	48.636275	41.205374	37.60389	18.795967	48.898096	43.536347	43.544394	44.509556	35.783472	Eukaryotic release factor 1 (eRF1) family protein
Phvul.010G077800.1	0	0	0	0	0	0.299465	1.457543	0	0	0	0	0	0.512223	0	0.150804	0	0.15225	0	0.158991	0	0	0.14752	0	0	0.311161	0	0	0	0	0	0.156536	0	0	0	0	0	#NA
Phvul.010G077868.1	0	0	0	0	0	0	0	0	0	0	0	0	0	0	0	0.036863	0	0.038001	0	0	0	0	0	0	0	0	0	0	0	0	0	0.035538	0	0	0	0	#NA
Phvul.010G077900.1	4.177868	3.386136	3.253084	4.685633	2.840927	3.441245	3.907721	4.501743	3.854482	3.81837	2.18484	2.787555	4.782522	3.64761	4.322146	3.505016	3.700243	3.267096	3.323199	3.493984	5.211669	3.44625	5.068738	2.808611	3.393577	3.328421	3.81948	4.096467	3.167809	2.495575	2.697287	3.765568	4.615777	3.336484	3.635632	2.33077	Protein kinase superfamily protein
Phvul.010G077946.1	0.848916	0	0	0	0	0	0	0	0	0	0	0	0	0	0	0	0	0	0	0	0	0	0	0	0	0	0	0	0	0	0.423298	0	0	0	0	0	#NA
Phvul.010G078000.1	0	0	0	0	0	0	0	0	0	0	0	0	0	0	0	0	0	0	0	0	0	0	0	0	0	0	0	0	0	0	0	0	0	0	0	0	Thiamine pyrophosphate dependent pyruvate decarboxylase family protein
Phvul.010G078024.2	0	0	0	0	0	0	0	0	0	0	0	0	0	0	0	0	0	0	0	0	0	0	0	0	0	0	0	0	0	0	0	0	0	0	0	0	#NA
Phvul.010G078024.1	0	0	0	0	0.053422	0	0	0	0	0	0	0	0	0	0	0	0	0	0	0	0	0.050087	0	0.050727	0	0	0	0.052509	0	0	0	0	0	0	0	0.051234	#NA
Phvul.010G078100.1	19.411551	9.569377	10.5718	9.952269	9.443931	8.804951	11.051465	10.609162	10.15541	10.015864	8.95416	7.154432	23.428558	12.817209	9.30782	13.396409	7.389755	10.577886	7.866702	7.575661	10.705074	15.522118	12.481129	11.239166	20.586843	10.143871	11.375527	12.796681	8.837347	8.592229	6.151914	8.416451	10.877909	11.027468	8.549176	8.447447	#NA
Phvul.010G078100.2	3.827308	0.492302	0.425451	1.247849	2.029685	1.23198	1.246893	1.38922	0.975548	2.144189	1.090433	3.169778	2.251126	0.869294	0.394409	0.822028	0.377938	0.470196	2.986648	0.896699	0.866912	0.616668	1.232438	1.260289	1.178098	0.736953	0.544507	0.720658	0.969195	0.723389	2.037224	0.898526	0.162182	0.874974	0.503155	1.051045	#NA
Phvul.010G078102.1	0	0	0.114762	0.277826	0.096792	0.213344	0	0	0.093447	0.162281	0.095468	0.198993	0	0	0.047035	0.276332	0.091686	0.070785	0	0	0.023552	0.135716	0.069101	0.229052	0	0	0.095865	0.118584	0.069405	0.162526	0	0	0	0.141108	0.069345	0.161499	Subtilase family protein
Phvul.010G078180.1	36.734512	107.36276	117.49683	79.379622	78.461725	98.51337	339.369378	62.999234	118.246551	116.093137	99.521734	86.092057	39.363936	75.85407	110.605494	96.812673	125.971714	99.448144	331.137139	141.674939	207.67679	118.819366	156.537557	74.923377	39.263752	77.105763	137.591272	107.452035	112.599487	101.284237	321.764297	92.811067	230.114138	127.204552	142.033834	87.205255	phloem protein 2-B1
Phvul.010G078200.2	0.255636	0.366196	0.119113	0.074927	0.172584	0.122314	0.259161	0.225304	0.031091	0.231796	0	0.292688	0.297501	0.12986	0.160077	0.033354	0.211748	0	0.1469	0.24174	0.231058	0.169164	0.328687	0.156354	0.165837	0.079424	0.033956	0.03683	0.182745	0.195502	0.02948	0.301784	0.1179	0.028986	0.1598	0.119014	AMP deaminase, putative / myoadenylate deaminase, putative
Phvul.010G078200.1	17.127843	14.994423	5.216434	6.697954	3.842882	5.944135	6.018567	15.165185	3.993274	6.18456	3.871115	6.39935	17.064213	14.229644	11.646116	4.696336	10.143125	7.668392	6.332252	10.594646	15.669613	6.987134	15.228635	4.74218	10.915908	12.772001	10.289806	10.172745	7.092905	6.13817	6.202922	14.404115	10.141367	7.93855	8.658452	5.075768	AMP deaminase, putative / myoadenylate deaminase, putative
Phvul.010G078258.1	1.016573	0.389273	2.56219	1.472214	1.007725	2.273576	0.595462	1.114501	0.70686	1.252557	0.363879	1.061165	7.13277	0.564796	32.855193	1.392545	15.152639	0.794819	1.063533	1.813538	41.065653	0.854492	31.983059	0.811369	4.994989	1.381917	17.005712	4.074966	5.681006	0.677813	0.865212	1.432448	22.630577	1.424245	9.493707	1.068579	alanine:glyoxylate aminotransferase 3
Phvul.010G078300.1	0	0	0	0	0	0	0	0	0	0	0	0	0	0	0	0	0	0	0	0	0	0	0	0	0	0	0	0	0	0	0	0	0	0	0	0	myb domain protein 118
Phvul.010G078400.1	0	0.045722	0	0	0	0	0	0	0	0	0	0	0	0	0.09078	0	0	0	0	0	0	0	0	0	0	0	0	0	0	0	0.047156	0.043883	0	0	0	0	myb-like HTH transcriptional regulator family protein
Phvul.010G078500.1	0	0	0.014571	0.014754	0	0.015267	0.015395	0	0	0.044451	0	0	0	0	0	0.029338	0	0.014986	0.030324	0	0	0	0.014869	0	0	0.028368	0	0	0	0.029583	0	0	0	0	0.029764	0	tetratricopeptide repeat (TPR)-containing protein
Phvul.010G078700.1	0	0	0	0	0	0	0	0	0	0	0	0	0	0	0	0	0	0	0	0	0	0	0	0	0	0	0	0	0	0	0	0	0	0	0	0	#NA
Phvul.010G078900.1	0.409534	0	0.308277	0.234005	0.481955	0.154529	0.815622	0.072867	0.078223	0.077283	0.313315	0	0	0.237618	0.232878	0.230336	0.310058	0.079091	0.554646	0.076262	0.400055	0.604335	0.704477	0.076855	0.388	0	0.1615	0.078436	0.38653	0.078104	0.774961	0.149968	0.152284	0.237	0	0	#NA
Phvul.010G079000.3	1.885364	0.743002	1.569793	0	1.964674	0.649228	1.465747	0.539732	1.448952	0.712586	1.334862	0.484033	2.320269	0.326723	1.119727	1.134865	2.329189	1.452909	1.106132	1.244416	2.773035	1.864619	1.587845	0.724919	1.971319	0	2.212795	0.442883	1.142032	0.697554	1.33538	0.932605	2.208064	0.665315	1.410763	0.150826	lipid transfer protein 3
Phvul.010G079000.2	19.626833	6.781547	27.182938	12.841019	20.236073	11.56213	7.210952	4.818289	19.282872	10.000388	20.14043	13.662444	28.851371	10.477678	19.199757	19.410034	28.674784	24.517165	13.413931	6.747985	25.739995	17.556817	19.707021	15.663064	25.924065	7.529838	18.103067	12.534143	16.151755	10.183965	4.705103	7.162542	22.307484	14.979914	17.155356	12.368203	lipid transfer protein 3
Phvul.010G079100.1	0.423871	0.077874	19.315097	20.927207	36.64859	72.334469	0.085343	0.036843	40.408093	72.138927	44.002003	60.800059	1.324806	0	10.68479	13.07237	36.626905	34.616357	0	0.03818	45.142384	27.288508	35.59065	30.073388	0.405207	0	15.479271	28.372957	21.834245	36.579177	0.040089	0.111245	39.983864	53.90293	66.158196	74.530266	cytochrome P450, family 83, subfamily B, polypeptide 1
Phvul.010G079200.2	0	0.306953	0.255783	0.54657	0	0	0.435247	0	0.543095	0.653086	0	0	0	0	0.506841	0.851097	0	0.47599	0	0	0.543923	0.697839	0.440812	0.153303	0.351	0	0.289451	0.789657	0	0	0	0.138034	0.772153	0	0	0	Plant-specific transcription factor YABBY family protein
Phvul.010G079200.1	1.587353	3.008957	9.86613	8.979208	8.655579	4.670707	0	1.208664	10.509977	7.35981	5.989986	3.11276	1.582277	1.848925	5.697275	8.949998	6.707878	10.141195	1.198758	0.468498	11.525783	9.562536	9.147147	8.273077	0	1.841987	7.916863	10.068853	4.805335	5.473521	0.475956	1.429951	11.23116	7.91859	5.35617	3.335245	Plant-specific transcription factor YABBY family protein
Phvul.010G079401.1	34.074103	27.139684	13.828085	13.099717	18.116047	13.837394	20.475825	26.360036	17.639049	15.561285	15.032923	16.320716	31.773281	33.460026	22.301177	14.556385	17.226338	15.533097	20.998106	23.837717	22.384935	23.786258	22.611327	18.312008	24.610432	25.513893	17.209485	17.65266	17.84595	14.718242	17.802674	22.760956	20.611514	18.487462	16.838408	14.623285	golgi snare 12
Phvul.010G079600.1	0	0	0.039152	0.039752	0.124078	0	0	0	0	0	0	0.042944	0	0	0	0	0.155755	0.120561	0	0	0.080127	0.037822	0.03909	0	0	0	0	0.039115	0	0	0	0	0	0	0	0.038886	#NA
Phvul.010G079800.1	0	0	0	0	0	0	0	0	0.068698	0	0	0	0	0	0.135505	0	0.068229	0	0	0	0	0.133316	0	0	0	0	0	0	0	0	0	0	0	0	0	0	plasmodesmata-located protein 8
Phvul.010G079900.1	1.807998	104.681631	1.399325	1.703019	1.249234	0.824562	2.615246	69.689741	1.400563	1.321834	1.620469	1.292707	1.528785	80.607094	0.518046	1.274526	0.953668	2.267853	6.170625	147.31858	0.523847	1.409935	0.454871	1.342531	1.447036	138.275081	0.943011	6.582049	0.750517	0.890838	5.25269	121.793941	1.009754	1.598367	0.784312	1.171237	Plant invertase/pectin methylesterase inhibitor superfamily
Phvul.010G080000.1	0	0	0	0	0	0	0	0	0	0	0	0	0	0	0	0	0	0	0	0	0	0	0	0	0	0	0	0	0	0	0	0	0	0	0	0	Plant invertase/pectin methylesterase inhibitor superfamily
Phvul.010G080100.1	0.175892	0	0	0	0.086636	0.041686	0.044098	0.03788	0	0	0.042703	0.089789	0.36489	0	0.040941	0.080825	0.041451	0.041909	0.341072	0	0.042594	0.040424	0	0	0.125343	0	0.043412	0	0.124352	0	0.082805	0.076525	0	0.084607	0	0	#NA
Phvul.010G080300.1	0	0.063345	0.063032	0.190526	0.165402	0.25428	0	0	0.064126	0.409175	0.032315	0.374245	0	0.56031	0	0.063072	0.125507	0.321416	0.128531	0	0.09755	0.21572	0.031807	0.188228	0.062796	0.398675	0.131269	0.096088	0.095062	0.41192	0	0.062026	0.093481	0.192693	0.062828	0.315011	Plant invertase/pectin methylesterase inhibitor superfamily
Phvul.010G080400.3	0.715845	0.764108	2.031263	2.47863	4.150886	2.853405	0.80181	0.360648	2.600404	1.794495	1.861105	3.036064	1.656133	0.606184	0.984003	2.25162	3.718834	3.235386	0.52412	0.337279	2.289116	3.379787	4.600256	3.064095	0.346892	0.524452	2.443817	1.508886	1.588631	2.812532	0.544531	0.301297	2.597572	3.68094	2.703183	3.395469	methionine aminopeptidase 1A
Phvul.010G080400.2	5.777924	41.761522	1.49588	2.569204	0.987007	3.398072	24.348142	37.009277	2.500494	2.595852	3.302303	2.209965	4.042089	44.244081	9.924847	2.912618	0	3.351271	20.420507	51.572648	4.531698	3.99608	6.070886	4.682763	3.602116	35.177173	5.262066	2.920308	4.208291	3.151896	22.607866	38.554562	1.816429	2.290682	3.229221	2.569214	methionine aminopeptidase 1A
Phvul.010G080400.1	0.509218	0	1.153623	0	2.806238	1.018446	2.294679	0.331748	0.234902	1.320754	0.563765	0.514182	0.477701	0.375983	2.069841	0	3.332731	0.823899	1.852375	1.031064	1.277423	0.34625	0	0	0.580361	1.040132	0	0.930944	2.725375	0.771463	1.85777	0.339509	1.697927	0.812058	0	0	methionine aminopeptidase 1A
Phvul.010G080500.1	47.340131	36.277437	15.122838	15.609779	20.606474	17.352209	30.351715	27.132475	17.090578	18.323684	14.248322	18.596463	42.43444	37.922963	38.382259	13.351776	23.215013	21.54295	27.049892	23.514995	23.505499	17.664664	33.768226	18.357485	31.705577	32.239158	29.709391	21.938904	27.539305	15.205627	26.379676	25.499217	18.2581	21.329844	24.056809	15.741152	methionine aminopeptidase 1A
Phvul.010G080600.1	0	0	0	0	0	0	0.127754	0	0.245939	0	0	0.131144	0	0	0	0.239126	0	0	0.124446	0.121573	0	0.235574	0.123768	0	0	0	0	0	0	0.120118	0.247465	0	0	0	0	0.121141	Plant invertase/pectin methylesterase inhibitor superfamily protein
Phvul.010G080700.1	0	0	0	0	0	0	0.122419	0	0	0	0	0	0	0	0	0	0	0	0	0	0	0	0	0	0	0	0	0	0	0	0	0	0	0	0	0	Plant invertase/pectin methylesterase inhibitor superfamily protein
Phvul.010G080800.2	29.495425	19.822452	25.487947	20.193111	12.486208	18.144653	19.69553	16.677518	18.204044	17.541145	17.520503	21.307557	34.444184	19.674919	22.871061	19.019305	20.090993	18.108621	20.71718	18.029605	23.904669	18.899948	16.395838	16.669466	33.893626	18.78677	24.977908	25.66018	16.600505	13.5936	16.539726	15.162792	22.45481	28.511042	19.550682	18.323882	Plant protein of unknown function (DUF641)
Phvul.010G080800.1	41.462588	17.746144	22.824131	18.404698	33.30583	22.614374	55.754829	17.598538	29.686395	19.752433	33.06103	21.049331	42.801714	18.657632	32.774554	15.842674	37.731174	27.168446	39.148371	19.682053	41.145406	22.140422	32.197758	18.865194	46.230078	13.905519	31.20135	23.487824	32.496458	19.395092	42.997518	19.623865	44.478836	21.85951	39.730979	17.360319	Plant protein of unknown function (DUF641)
Phvul.010G080900.1	41.576413	19.354563	18.786364	18.064529	20.441993	16.649169	30.619177	20.613622	21.23252	18.468861	19.977687	19.751905	47.622456	22.234411	15.640149	19.766727	16.843002	21.069768	27.522799	18.60384	15.828615	21.18089	15.385516	20.580935	40.009366	19.038521	16.703971	19.639905	15.526935	17.14421	24.658249	18.841774	16.513134	21.266525	17.97019	15.538432	S-adenosyl-L-methionine-dependent methyltransferases superfamily protein
Phvul.010G081000.1	3.797604	0.732839	4.22028	3.359634	6.005233	4.332216	3.322119	0.547662	5.801968	3.694788	5.756531	5.275109	3.341725	1.259403	4.015557	4.269188	5.380552	5.562272	1.666053	0.568758	6.041559	4.310319	6.41149	5.440461	2.61736	0.984677	5.821903	5.439847	4.020534	3.953441	1.663568	0.954125	6.61621	4.832484	6.074031	4.217094	Protein of unknown function (DUF565)
Phvul.010G081100.1	1.92926	0.766056	0.342397	0.424501	0.30352	0.298987	1.208186	0.856056	0.346201	0.210424	0.266907	0.485595	1.015847	0.830007	0.294089	0.39077	0.454166	0.426915	1.027293	0.690552	0.352352	0.444108	0.422431	0.287946	1.200237	0.849239	0.687433	0.551256	0.635455	0.188872	0.964575	0.816731	0.367047	0.379471	0.15988	0.263437	Tetratricopeptide repeat (TPR)-like superfamily protein
Phvul.010G081200.1	1.641601	3.879916	1.763973	2.594104	0.872849	1.53481	2.29726	0.884579	0.885874	1.835478	1.199297	2.710132	2.368968	1.352669	1.684812	3.320439	0.864831	2.750608	1.917277	1.817941	1.828077	1.674919	1.818769	1.711927	0.886038	1.584331	0.898976	0.817431	1.695339	3.297573	2.798048	4.89159	1.22358	3.026163	0	3.498083	phospholipase D delta
Phvul.010G081400.2	6.274833	3.0562	4.906617	5.109505	5.954049	6.884435	4.912494	3.867762	5.632525	4.025812	5.273996	5.539937	5.272675	3.631283	4.705445	3.820811	4.976179	4.478629	5.009496	2.671149	6.547043	3.585222	7.109913	4.059409	5.646114	1.958157	5.017755	4.578743	5.723863	6.248873	4.202446	3.43054	7.602631	5.186867	7.277687	4.599791	nitroreductase family protein
Phvul.010G081400.1	0.268526	0.555268	1.365229	0.69718	0.898566	0.743742	0.310135	0.245531	0.762643	1.1682	0.694327	0.716646	0.855431	0.152554	0.304528	0.490407	0.883564	0.953898	0.39031	0.370589	0.792457	0.634817	0.855934	0.706064	0.315132	0.344502	0.744703	0.597424	0.812604	0.4009	0.495531	0.28926	0.800471	1.127933	0.433004	1.180959	nitroreductase family protein
Phvul.010G081500.1	36.966678	32.937794	30.277346	26.263079	39.438316	29.034569	31.624495	24.741752	36.148359	33.013126	36.112111	33.071673	36.109775	28.481604	34.380672	30.47027	36.768346	34.348395	26.138991	30.689561	35.518313	40.953898	37.95804	34.645656	32.60999	27.504457	39.905042	34.727806	34.102992	28.241993	26.738435	29.056841	35.74126	38.752071	37.179768	30.755206	TATA binding protein 2
Phvul.010G081600.1	27.376605	73.794391	10.116826	10.241985	5.276263	7.879591	78.548683	78.566433	4.948906	7.47199	6.929303	7.375327	23.341966	97.417441	18.589305	8.205222	7.002089	7.638886	87.082605	76.534653	9.326234	6.648781	9.257722	5.827649	24.175172	94.498207	10.834896	12.32025	13.237927	5.841529	80.207478	68.426052	7.417626	6.138159	7.287119	6.376119	arginase
Phvul.010G081700.3	5.396163	0	0	0	6.756366	3.586069	2.503478	0	0	5.434013	7.296016	3.302446	1.109672	1.919155	5.161053	4.48087	2.455111	6.845761	5.010825	2.645254	1.813103	10.372608	12.346839	7.653724	2.986652	4.272902	6.024724	5.048515	7.082658	0	4.925409	5.237662	2.35334	3.95955	5.342233	6.754418	glycoprotease 1
Phvul.010G081700.2	13.901996	18.71409	18.333617	18.998351	18.152948	20.522584	11.088773	11.486463	20.272429	16.326939	10.774675	16.375979	15.027394	12.812968	16.752101	19.911894	17.458751	15.475444	5.701077	12.277614	17.484117	11.62459	16.76059	15.058316	9.612388	10.635498	20.584124	18.810328	14.439954	20.219188	5.090999	11.313149	16.110123	17.752603	12.213593	14.359357	glycoprotease 1
Phvul.010G081700.1	0.556036	0.587218	0.046672	0.186977	0.120802	0.116884	0.119424	0.363275	0.117651	0.397092	0	0.2723	0.189868	0.252302	0.323907	0.047874	0.738839	0.262422	0.119033	0.578345	0.186068	0.457977	0.757904	0.190808	0.045962	0.045218	0.191009	0.192074	0.462026	0	0.174521	0.560356	0	0.04857	0.253415	0.188889	glycoprotease 1
Phvul.010G081800.1	0.18257	0.168164	0.175822	0.352804	0.176144	0.334443	0.354121	0.32154	0	0.180255	0.338606	0	0.188185	0	0	0	0.354781	0.543786	0	0.328893	0.180823	0.170008	0.531215	0	0	0.15645	0	0	0	0	0.517359	0.16265	0.167098	0.176947	0.518198	0	#NA
Phvul.010G081900.2	0.794704	0.385268	0.674862	0.70176	0.470641	0.543987	0.757635	0.053554	0.740632	0.338461	1.200116	0.509455	0.353713	0.18344	1.059113	0.305156	0.639109	0.083686	0.078786	0	0.61476	0.608629	1.642992	0.408981	0.086197	0.077144	1.011341	0.711491	1.340754	0.397359	0.582212	0.308806	1.519984	0.689242	0.61461	0.509837	SLOW GROWTH 1
Phvul.010G081900.1	2.285308	0.468115	0.798572	0.890984	1.252677	1.283801	2.509304	0.709652	1.016631	1.316162	0.901569	1.396576	1.794897	0.673009	0.682543	1.136506	1.138991	1.828219	1.550888	1.070751	2.076139	1.072426	1.029237	1.182947	1.64066	0.646182	0.940988	1.013023	0.610741	1.027176	0.832599	0.554732	1.311027	1.064676	2.262982	0.983663	SLOW GROWTH 1
Phvul.010G082000.1	0.603035	0	0.189922	0	0	0.18615	0	0.350747	0	0.192708	0	0	0	0	0	0	0	0	0	0	0	0.184926	0	0.375327	0	0.174228	0	0.193739	0	0.194355	0.19018	0	0	0.193207	0	0	choline monooxygenase, putative (CMO-like)
Phvul.010G082100.1	7.03098	3.395717	6.64563	5.804579	4.56561	4.554678	2.965762	4.495339	5.501036	5.12132	4.233941	4.803515	8.578833	2.779696	8.098839	5.350596	7.812354	4.223533	2.155668	3.946874	11.759027	4.443261	12.648088	4.880839	6.35799	2.020583	8.126208	7.198287	5.537676	3.858867	2.45875	6.108788	9.900394	5.964949	8.593009	5.383293	RAS associated with diabetes protein 51C
Phvul.010G082200.1	63.836367	244.23866	47.41524	49.741348	32.864277	31.592484	40.408429	79.843799	24.709906	28.474727	30.78337	31.851875	52.972587	232.869211	65.55082	41.246658	26.862318	39.567013	75.847474	82.82324	30.198605	29.60467	30.540822	27.55253	48.810999	280.168845	45.848628	51.275232	47.093882	33.443769	69.306366	80.226067	26.272264	27.727252	30.845917	24.572199	RNA 3\'-terminal phosphate cyclase/enolpyruvate transferase, alpha/beta
Phvul.010G082300.1	61.959854	40.527374	22.336902	23.464717	28.130804	19.724482	124.676191	43.07807	33.013432	27.203268	31.220336	46.346742	34.637073	50.966642	9.003006	19.055772	9.573398	23.668902	102.414015	51.069764	9.097155	26.907359	10.517648	22.812628	52.541258	40.113136	10.29604	23.208474	15.072447	23.679663	89.826599	42.79492	11.235205	25.915699	16.021213	23.074044	UDP-D-glucuronate 4-epimerase 3
Phvul.010G082400.1	0.448688	2.638678	7.037762	6.136143	7.340733	5.726549	1.337047	4.840444	7.754198	8.378135	4.752543	6.403964	0.524526	3.303641	2.245095	11.717738	2.185661	7.416325	0.261222	8.037635	1.277524	8.351735	2.654399	10.185816	0.028788	5.397706	5.718303	6.301657	3.105724	8.369223	0.61271	8.33543	1.372641	7.380571	1.531594	6.576707	Leucine-rich repeat receptor-like protein kinase family protein
Phvul.010G082500.1	0	0	0	0	0	0	0	0	0	0	0	0	0	0	0	0	0	0	0	0	0	0	0	0	0	0	0	0	0	0	0	0	0	0	0	0	nuclear factor Y, subunit C4
Phvul.010G082700.1	33.308373	46.800552	15.263667	14.744731	21.207696	15.664284	18.850792	34.018352	17.372712	20.411581	16.146013	21.276142	33.274147	47.709856	21.330103	18.429259	19.294819	21.65849	17.005909	42.653788	18.6713	21.862176	18.862822	21.343614	20.943739	40.938374	21.619094	20.133891	22.508602	20.064956	15.113473	40.79106	13.803974	23.99506	18.48972	17.401392	SEC6
Phvul.010G082800.1	0.080845	0.147161	0.301731	0.114279	0.358161	0.115152	0.444849	0.378165	0.346462	0.15332	0.278927	0.166294	0.125416	0.257665	0.769254	0.218607	0.038178	0.230276	0.079179	0.250377	0.27145	0.372864	0.304951	0.075217	0	0.659505	0.241	0.116543	0.342121	0.189945	0.11391	0.414308	0.113696	0.313445	0.274331	0.076031	Leucine-rich repeat receptor-like protein kinase family protein
Phvul.010G082900.1	1433.796871	562.16893	258.619267	299.374474	244.923032	212.143573	840.166483	362.321807	150.510579	176.684597	295.105503	224.687543	1010.424059	708.209332	465.796439	183.776615	283.945158	347.859139	763.69331	272.475127	246.661244	185.537835	304.891342	167.906212	1096.472946	488.684837	326.956396	336.830941	431.551207	208.821794	769.935702	284.953145	243.582865	210.083522	264.256217	151.529345	ribosomal protein S13A
Phvul.010G083000.1	6.04183	4.592216	2.622341	3.658038	8.407612	6.206852	5.361531	4.271763	5.194871	6.329919	3.185463	7.579661	17.274166	4.386329	4.952225	4.044998	6.771475	6.347629	3.409848	5.242713	3.848851	5.777029	10.429453	5.649984	1.630224	2.641298	5.982656	5.076916	4.792623	6.087786	2.581835	3.87446	2.400722	5.971676	3.064505	4.10967	P-loop containing nucleoside triphosphate hydrolases superfamily protein
Phvul.010G083100.3	12.610561	7.203195	5.305323	5.413265	10.92401	11.229397	7.43043	6.995442	8.138294	12.385411	5.096098	11.497787	29.676857	8.972287	6.659027	8.29975	11.35821	10.339822	6.204948	9.543144	6.199281	14.051957	15.992581	12.676564	4.976062	5.478455	11.989163	6.674034	9.145555	11.101029	6.558059	9.190764	3.548265	12.009395	7.129716	8.149759	RING/U-box superfamily protein
Phvul.010G083200.1	4.984169	6.683762	3.080422	4.631109	4.979527	11.643413	5.308247	8.910194	4.728803	10.639292	2.685675	12.202024	13.18937	11.286702	4.653143	9.426894	4.201803	8.513277	4.478456	11.34567	2.126152	10.761257	5.524496	11.496033	1.644126	9.445328	5.551923	6.867656	4.463025	7.916274	3.195029	11.621764	1.345568	12.117716	2.32896	5.884908	RING/U-box superfamily protein
Phvul.010G083300.1	0	0.140027	0	0	0.048495	0.048021	0.046123	0.043647	0.096183	0	0	0	0	0	0	0	0	0	0.416798	0.183303	0	0	0	0	0.045163	0.094186	0	0	0	0	0.849583	0.363574	0	0	0	0	Protein of unknown function (DUF1442)
Phvul.010G083400.1	4.557429	2.114341	3.999323	2.167671	3.483063	1.520708	10.153455	4.114821	3.140821	2.487931	3.106263	2.58652	5.156317	3.382048	1.917245	2.565542	2.119227	3.11781	13.257232	6.319714	3.880306	2.999442	1.991724	1.902635	4.012502	2.170778	3.319536	3.303596	1.772209	1.98602	12.836663	6.863266	4.241719	2.535409	2.158497	2.480125	Protein of unknown function (DUF1442)
Phvul.010G083500.1	0	0	0	0	0	0	0	0	0	0	0	0	0	0	0	0	0	0	0	0	0	0	0	0	0	0	0	0	0	0	0	0	0	0	0	0	Plant self-incompatibility protein S1 family
Phvul.010G083600.1	0	0	0	0	0	0	0	0	0	0	0	0	0	0	0	0	0	0	0	0	0	0	0	0	0	0	0	0	0	0	0	0	0	0	0	0	Plant self-incompatibility protein S1 family
Phvul.010G083700.1	4.198938	7.655955	3.092217	2.028835	2.511905	10.238258	3.859295	9.022464	1.348054	1.33522	1.334143	3.375993	16.194234	10.339677	19.013166	1.474012	24.272964	3.254397	10.284963	24.389951	16.150319	0.691733	19.684869	2.619979	8.530527	10.080124	14.772667	5.460924	14.067668	2.681658	14.020476	15.624328	11.55638	0.881652	11.180404	2.643555	#NA
Phvul.010G083800.1	0	0.027033	0	0	0.028356	0.11085	0	0	0	0	0	0.117095	0	0	0	0.081071	0	0.133569	0	0	0	0.160733	0	0.271515	0	0	0	0.028032	0	0.054859	0	0	0	0.055834	0	0.027362	#NA
Phvul.010G083900.2	0.971817	12.475328	0	0.529649	1.302287	0	0	13.860911	0	3.319558	0	0	6.39693	12.252322	3.224953	1.442431	2.447043	3.157079	0	13.710612	0	4.925765	1.394832	1.315223	0	11.684365	0	1.745881	0	7.840138	2.781204	3.466772	0	0	0	1.298185	DHHC-type zinc finger family protein
Phvul.010G083900.1	53.417549	49.850423	25.558937	22.604584	23.507914	20.01208	60.871459	35.335456	25.957571	21.331679	27.725188	26.567197	42.179483	57.147951	31.032873	19.428049	26.050573	20.463689	44.593847	43.097785	38.126641	20.198606	27.152396	19.549296	46.456555	39.793006	30.854695	25.288183	30.04594	14.778087	39.572136	40.810481	32.855792	28.339021	34.338333	20.594233	DHHC-type zinc finger family protein
Phvul.010G084000.1	21.032533	16.558277	12.682065	10.94505	13.642115	13.514942	30.845734	16.007501	14.872008	16.119611	15.348831	13.286121	16.767191	16.17451	16.810036	10.800409	15.652021	14.510266	22.644439	20.688532	18.525713	16.778215	19.030241	14.596053	14.912789	13.796059	14.693843	16.025144	14.203691	10.607869	26.505318	17.029956	17.682191	17.299528	18.273862	14.818841	Zinc finger (CCCH-type/C3HC4-type RING finger) family protein
Phvul.010G084100.1	4.155828	1.880278	5.471272	5.074946	3.914154	3.717199	2.497557	1.25789	5.524348	5.221243	4.073779	4.629385	3.396138	2.549594	4.906635	5.612707	5.291538	3.355101	1.488083	1.326307	8.045184	3.774391	4.987286	3.997273	2.376953	1.847723	6.830422	5.306003	3.771181	2.101134	2.273418	1.980473	6.808205	6.152443	5.951435	3.321677	glutathione S-transferase (class zeta) 2
Phvul.010G084200.1	5.292996	3.220669	2.418652	2.340402	3.490236	2.860817	4.652511	2.960901	3.654779	2.839285	3.253368	3.500401	3.996864	3.495034	3.378668	1.939494	3.675453	3.78858	3.533734	2.951756	4.375404	2.658268	4.671667	2.609947	2.630282	2.969176	2.994512	2.856158	3.074739	2.733729	3.818636	3.257538	3.739101	3.358863	4.36826	2.8189	RNA helicase family protein
Phvul.010G084300.4	0	0	0	0.172685	0	0	0.496307	0.434402	0	0	0	0	0.159486	1.829631	0	0	0	0	0	1.531712	0	0.217139	0	0	0	2.792262	0	0	0	0.144401	0.33218	1.601214	0	0	0	0	secretory 1A
Phvul.010G084300.3	0.589866	2.309665	0.345831	0	0.034101	0.051194	0	0	0.125657	0.198705	0	0	0	0	0.670607	0	0	0.201596	0.612069	0	0.408529	0	0	0.148167	0	0	0	0.411939	0	0	0	0	0.444559	0.229278	0	0	secretory 1A
Phvul.010G084300.2	0.130816	0.288826	0	0	0.061619	0	0.274845	0.078015	0	0	0.226987	0.141226	0.338604	0.369626	0.118222	0.108324	0.196836	0	0.3636	0	0	0	0.286203	0	0.460325	0	0.409978	0	0.26381	0.069065	0.571596	0	0	0	0.351719	0	secretory 1A
Phvul.010G084400.1	244.926578	10.37929	46.030852	38.968434	39.067305	44.104335	49.543623	11.071111	38.573511	37.544873	36.748577	33.604958	244.386937	23.147621	28.436231	48.480629	25.354927	33.747878	97.648262	22.065594	34.583602	30.862984	37.371754	40.712883	210.578408	12.007176	37.181608	44.566573	28.914456	38.963062	71.653372	18.507019	36.002432	35.727681	36.762106	43.76092	#NA
Phvul.010G084500.5	0	2.605799	0.960082	0	0	0	0.96769	0	1.468307	0.700976	0	0	0	0	0	0	0	0	0	1.00004	0	0.895105	0.35037	0	2.692897	0	2.225242	1.31144	0	0	0	1.575265	0.989125	0	0	1.12246	RNA 2\'-phosphotransferase, Tpt1 / KptA family
Phvul.010G084500.4	0	0	0	0	0	0.758756	1.012121	0.845894	0	1.681099	0	0	0	0	0	0	0	0.446762	1.928773	0	0	1.376705	0	0.565823	0.933426	0.458001	0	0	0	0	1.221613	1.696168	0	1.591417	0	0	RNA 2\'-phosphotransferase, Tpt1 / KptA family
Phvul.010G084500.2	7.831115	3.878322	4.594086	5.692661	7.984967	7.209643	7.698295	6.575899	5.57245	6.499533	5.928757	7.431597	11.180195	6.119612	5.947534	5.780054	8.281615	6.704461	10.447813	7.004802	6.99531	7.48569	10.381012	7.383431	4.322065	4.284513	6.641674	5.309685	5.464977	5.068929	7.710547	5.135592	5.730889	8.546528	6.071605	4.732926	RNA 2\'-phosphotransferase, Tpt1 / KptA family
Phvul.010G084500.3	1.703113	0.909787	1.046981	0.274382	2.170964	0	0	0	2.395816	0	1.699357	1.434056	1.562576	0.751734	0.651206	1.349575	1.877768	0	0	3.091341	0.963341	0	2.140322	1.900124	0	0	0.957427	2.013959	2.244493	0.760103	0	0	0.817075	0	1.573752	2.393694	RNA 2\'-phosphotransferase, Tpt1 / KptA family
Phvul.010G084600.2	2.029178	3.335344	0.1968	0	1.027432	0	8.164609	3.090735	0.77946	0.451439	0.253595	0.511021	2.614249	2.327802	0.251799	0.285419	0.85168	0.693859	14.631981	2.545555	1.625443	0.481449	1.264409	0.181316	1.869707	1.352182	0.300843	0.514156	0.715766	0.736986	10.769877	4.752042	0.891905	0	0.555977	0	AT-hook motif nuclear-localized protein 1
Phvul.010G084600.1	11.383543	8.44128	1.943021	0.883554	0.817132	1.706112	24.193301	10.456577	1.109546	0.948064	1.792301	1.468923	10.804341	5.304259	5.35498	1.065587	2.74087	1.136912	43.990802	7.88713	6.150405	1.716878	5.315372	0.991421	12.848105	4.562684	2.898029	2.231344	2.542891	0.330517	40.341866	9.889625	3.749436	2.103961	2.392647	1.317899	AT-hook motif nuclear-localized protein 1
Phvul.010G084700.1	0	0	0	0	0	0	0.039096	0	0	0	0	0	0.031219	0	0	0	0	0	0	0.061929	0	0	0	0	0	0	0.029738	0	0	0	0.182299	0.026522	0	0	0	0	#NA
Phvul.010G084800.2	4.195869	2.866688	2.385015	1.762555	2.333996	2.441675	5.531906	2.246544	2.951758	1.671147	4.000125	2.56419	2.950317	2.494963	2.716548	0.561917	3.325738	2.442703	6.514809	2.964671	3.380906	1.924933	2.815878	1.751473	2.629307	1.505515	2.393408	1.982288	2.602764	0.487891	5.482647	3.399436	3.877845	2.770732	3.419057	1.654627	#NA
Phvul.010G084800.1	0	0	0	0	0	0	0	0	0	0	0	0	1.163946	0	0	1.151629	0	0	0	0	0	0	0	0	1.757138	0.533735	0	0	0	1.982182	0	0	0	0	0	0.670445	#NA
Phvul.010G084900.1	0.073072	0.137772	0.276106	0	0.289801	0.07147	0.145872	0.129364	0	0.069709	0.212475	0.074859	0	0.140781	0.070559	0.138747	0.069848	0.28426	0.354984	0	0.285852	0.138349	0.140567	0.140201	0.277361	0.478285	0.072369	0	0.138533	0	0.61962	0	0	0.142814	0	0.070048	LOB domain-containing protein 31
Phvul.010G085000.1	11.023605	11.696688	2.878958	4.006158	2.736322	2.478299	5.101076	12.617628	2.827383	3.088351	2.245738	3.575854	11.756974	11.889125	2.580142	3.865461	1.732484	2.543908	5.207174	11.04206	2.504352	3.176981	1.904274	2.149995	9.149636	11.603413	2.930317	3.448162	1.695301	2.733074	2.861714	10.287917	1.80294	2.946317	1.521625	2.05895	SEC7-like guanine nucleotide exchange family protein
Phvul.010G085100.1	0	4.97887	0	0.115031	0	0	0.061744	3.349009	0.058204	0	0	0.124987	0	1.5739	0.908591	0	0	0	0.301379	3.79642	0.178249	0.055691	0.058111	0	0	1.285798	0.120852	0.05781	0.230584	0.057562	0.233968	5.163284	0.057258	0.058766	0	0	EF hand calcium-binding protein family
Phvul.010G085300.1	0	0.027279	0	0	0	0	0	0	0	0	0	0	0	0	0	0	0	0	0	0	0	0	0	0	0	0	0	0	0	0	0	0	0	0	0	0	AT-hook motif nuclear-localized protein 22
Phvul.010G085400.1	0	0	0	0	0	0	0	0	0	0	0	0	0	0	0	0	0	0	0	0	0	0	0	0	0	0	0	0	0	0	0	0	0	0	0	0	RNA-binding (RRM/RBD/RNP motifs) family protein with retrovirus zinc finger-like domain
Phvul.010G085500.1	12.289322	9.556826	7.285732	5.243826	4.044068	6.087456	11.068395	7.469668	5.028375	6.124728	6.085408	5.232102	8.560263	9.234081	16.208221	4.904453	11.454125	6.947034	10.120666	6.084787	17.44772	4.065496	12.291069	3.838313	11.749247	9.901873	9.908302	9.08186	10.310526	5.162438	10.328316	6.113297	18.258799	7.978359	13.020141	3.867022	dihydrodipicolinate synthase
Phvul.010G085600.1	0.489551	0.141982	0.149381	0.297993	0.317828	0.724252	0.65432	0	0.307829	0.926243	0.640997	0	0	0.430166	0.5613	1.006204	0.605294	1.234226	0.647785	0.141746	1.859428	1.169823	0.627547	0.902779	0	0.383022	0.645076	1.045176	0.911518	0.4423	0.315316	0	1.222229	2.015236	0.471884	1.210624	protein binding
Phvul.010G085700.2	35.255109	20.909599	18.191843	12.450023	18.545267	16.881124	33.314343	23.64182	18.411086	19.959818	22.622957	18.557256	32.151834	22.658963	30.594983	13.454741	26.968675	18.286812	29.9302	25.262	38.489794	19.593953	31.952536	17.601189	28.841218	18.636069	21.201178	19.683437	28.01024	15.764245	32.723076	27.433649	32.415879	21.017269	35.524795	19.11082	Cyclophilin-like peptidyl-prolyl cis-trans isomerase family protein
Phvul.010G085800.1	0	0.557141	0	0	0	0.248969	0.798711	0.517919	0.273845	0.278172	0	0.283145	0.872454	0	0	0	0.278311	0.281438	1.40591	0.832386	0.285778	0.270584	0.284703	0	0	0.271024	0.304876	0	0.529678	0.265023	0.277053	0.266056	0	0.554814	0.5168	0	glucan synthase-like 12
Phvul.010G085900.2	1.451014	0.931487	1.022432	1.121363	1.186846	1.147701	1.452432	1.328581	1.078808	0.963641	0.878995	1.187632	1.322176	0.972986	1.22144	1.322792	0.776553	1.346462	0.932506	1.569119	0.98263	1.316404	1.977412	1.42684	0.424053	1.003479	1.299314	1.457334	1.014704	1.101639	0.844556	1.229651	0.87139	1.532987	0.942732	0.841042	AMP-dependent synthetase and ligase family protein
Phvul.010G086000.1	20.284342	8.792536	7.543859	7.237632	11.205939	10.962876	12.42824	16.211415	11.530926	13.341779	12.987562	13.579697	16.041466	12.41834	9.063874	12.340096	10.502284	12.70306	11.938891	10.174829	11.836093	18.353013	11.873515	13.373835	16.518245	9.265115	10.433534	13.638351	9.773041	8.377587	11.400972	11.956641	11.513276	13.761392	10.410786	11.880276	HAL3-like protein A
Phvul.010G086000.3	0.186013	0.524466	0.373983	0.477196	0	0.208063	0.458048	0.171066	0	0	0	0	0.546418	0.202443	0.190448	0.176963	0.157742	0	0.181704	0	0.174939	0	0	0.183326	0	0.131209	0	0	0.827097	0.721897	0.392974	0	0.490883	0	0.20725	0.195068	HAL3-like protein A
Phvul.010G086000.2	0.274713	0	0.195769	0.885394	0.252397	0	0.174867	0	0	0	0	0.457021	0	0	0	0	0.210503	0.413027	0	0	0.260367	0.202837	0	0	0	0	0.247774	0	0	0	0	0	0	0	0	0	HAL3-like protein A
Phvul.010G086200.1	27.553865	43.153285	39.121365	46.139241	40.747835	37.919329	13.031497	34.226482	42.421963	48.471757	33.297359	46.633798	38.476616	34.817811	44.50933	48.663446	40.779452	43.031085	12.856219	35.293719	40.302943	52.453209	38.29125	44.164305	27.724129	36.657702	49.39456	51.939218	34.941199	41.62766	10.042128	37.051941	32.932722	55.469967	34.627603	38.213595	Calcium-dependent lipid-binding (CaLB domain) family protein
Phvul.010G086300.5	0	0	0	0	0.321565	1.49159	0	0.435566	0.578927	0.262266	0	1.261197	0	0	0	0	0	0.226769	0.447336	0	0.280884	0	0	1.106502	0	0	0	0	0	0.380816	1.531152	0	1.384364	2.549979	0	0	BCL-2-associated athanogene 4
Phvul.010G086300.6	0	0	0	0	0	0	0	0	0	0	0	0	0	0	0	0	1.379616	0	0	0	0	0	0	0	0	0	0	0	0	0	0	0	0	0	0	0	BCL-2-associated athanogene 4
Phvul.010G086300.1	1.765891	3.599384	2.221385	1.268813	3.680174	1.703059	4.123655	1.297392	4.506768	3.644942	3.631285	2.653382	2.68811	2.20078	2.440232	2.799484	3.698407	2.35382	3.008297	3.987945	3.117928	2.499709	4.3588	2.823046	1.363355	1.839892	5.286989	2.486296	2.919294	3.421249	0.91163	2.83281	2.682681	2.306911	2.531017	2.850968	BCL-2-associated athanogene 4
Phvul.010G086300.2	2.778111	1.480239	2.143457	1.879692	1.753821	1.478022	2.397837	1.563207	2.109141	2.348178	2.515638	2.758002	0.512891	1.65992	2.061139	0.899565	3.225561	1.417107	1.601709	2.694519	2.606947	3.771402	2.962183	2.959786	0.664383	0	2.970796	2.440909	2.855697	0.221435	2.162696	1.786549	1.668658	3.634742	3.74533	1.049413	BCL-2-associated athanogene 4
Phvul.010G086300.3	4.657338	2.727719	4.54127	2.968521	8.637168	6.072394	6.63248	2.680914	3.560753	2.51886	9.534171	6.225983	3.491521	2.984951	4.506442	3.922458	7.716656	7.210062	6.897752	1.947797	7.54383	4.174292	9.526027	5.471996	4.380629	2.52336	3.57231	3.251957	8.527135	4.598814	5.567351	4.472859	6.218991	5.294313	6.73885	5.909913	BCL-2-associated athanogene 4
Phvul.010G086300.4	0	0	0	0	0	0	0	0	0	0	0	0	0	0	1.151766	0	0	0	0	0	0	0	0	0	0	1.789146	0	0	0.492299	0	0	1.33938	0	0	0	2.149013	BCL-2-associated athanogene 4
Phvul.010G086400.1	0	0	0	0	0	0	0	0	0	0	0	0	0	0	0	0	0	0	0	0	0	0	0	0	0	0	0	0	0	0	0	0	0	0	0	0	alpha/beta-Hydrolases superfamily protein
Phvul.010G086500.2	3.220942	0.330005	16.350385	13.998484	15.411633	11.682688	1.24616	0.07656	9.311038	5.166555	14.904581	10.988524	5.101564	0.449989	4.744559	12.35268	12.548114	12.657936	0.840018	0.163549	6.519645	5.655987	7.971284	8.766029	3.143509	0.174021	9.871944	8.422152	8.18514	11.091587	0.793657	0.080116	6.780508	5.271393	6.244802	9.781693	alpha/beta-Hydrolases superfamily protein
Phvul.010G086600.1	2.464176	1.842953	2.5492	2.675536	2.78962	2.250958	1.171081	1.143531	2.550675	2.412726	3.891407	2.925176	2.453856	1.659833	2.591717	2.564404	2.433599	3.121632	1.022525	1.154701	2.255473	2.372652	2.250092	2.803464	2.371161	1.310321	2.58924	2.364784	1.795159	2.889307	0.724938	1.159065	2.632565	3.482258	2.903158	2.87553	Protein kinase superfamily protein
Phvul.010G086700.1	29.42946	22.873158	12.414031	10.62327	12.551171	11.858341	21.015016	16.184126	13.314718	11.456312	15.020101	13.142038	28.193302	23.603485	21.474109	11.653758	18.427383	14.218505	19.244609	20.896698	21.440243	12.393783	18.897359	9.87487	23.58499	18.421211	16.038664	14.07573	19.279538	12.046637	16.025169	20.297619	19.11753	14.2621	17.860345	11.939984	Nucleotidyltransferase family protein
Phvul.010G086901.1	0.079324	0.074362	0.960458	0.735586	1.451352	2.024131	0.756483	0.139996	1.636895	2.52434	1.3725	1.865396	0.319692	0.146779	0.455528	0.961279	1.301805	1.006461	0.386978	0.146849	0.76163	1.433621	0.939411	1.158764	0.456401	0.223717	0.466371	0.309052	0.739851	0.737418	0.223886	0.071632	0.518572	1.955451	0.518117	1.714366	D-isomer specific 2-hydroxyacid dehydrogenase family protein
Phvul.010G087100.1	2.633844	0.331417	0.497774	1.118778	1.11198	1.049812	0.928568	0.414494	0.405364	0.633538	1.337398	1.021099	3.219346	0.275767	0.285339	1.247673	0.458686	0.522185	0.934397	0.324188	0.457562	0.742544	0.521331	0.75166	2.888228	0.165732	0.468771	0.417313	0.78987	1.183852	0.893465	0.366328	0.451475	0.884929	0.284883	0.5233	D-isomer specific 2-hydroxyacid dehydrogenase family protein
Phvul.010G087200.1	0	0	0	0	0	0	0	0	0	0	0	0	0	0	0	0	0	0	0	0	0	0	0	0	0	0	0	0	0	0	0	0	0	0	0	0	#NA
Phvul.010G087300.2	0	0.306809	0.105858	0	0	0.12121	0.342861	0.114343	0	0	0	0.157003	0	0.09923	0	0	0	0	0	0.407388	0.111822	0.105175	0.11093	0.100372	0.145841	0.306613	0	0	0	0	0	0	0	0.134181	0	0	D-isomer specific 2-hydroxyacid dehydrogenase family protein
Phvul.010G087300.1	6.553877	7.355699	7.469937	7.71301	3.731289	4.560987	5.125928	5.134142	4.878181	4.858976	3.885367	4.546723	4.595905	8.747729	6.761148	5.492238	3.19042	4.963723	4.652767	5.035939	4.317492	4.918212	4.70481	3.974914	4.266645	9.819504	5.700528	7.958637	4.665392	5.371779	3.752904	5.333791	5.923126	6.352064	3.724424	2.962688	D-isomer specific 2-hydroxyacid dehydrogenase family protein
Phvul.010G087300.3	0	1.562121	0.313605	0.311685	0.89192	0.414122	1.395216	2.599823	0.939762	0.25558	0.761082	0.787878	0.193719	1.315538	0	0	0.201226	0	0.324692	0.99622	2.987956	1.337519	0	0	1.305461	1.10406	0.948265	0	0.273223	0	0.244982	0.24989	0.811395	0.387071	0.289337	0.935745	D-isomer specific 2-hydroxyacid dehydrogenase family protein
Phvul.010G087401.1	0	0	0	0	0.138758	0	0	0	0	0	0	0.143292	0	0.067209	0	0	0.135907	0	0	0	0	0	0	0	0	0	0	0	0	0	0	0	0	0	0	0	DNAse I-like superfamily protein
Phvul.010G087500.1	0.039599	0	0.073194	1.513396	0	0.596062	0	0	0.075507	1.167066	0.039215	1.618003	0.041123	0.036924	0.036462	0.618008	0	0.837377	0	0	0.075683	0.396692	0.150526	0.626416	0.03769	0	0.038946	1.610328	0.074678	0.922797	0	0.034936	0	0.531895	0.076076	0.741771	gibberellin 20 oxidase 2
Phvul.010G087600.1	42.619482	22.319714	18.033947	20.530569	26.026536	23.863319	22.82655	17.380878	35.607458	29.432293	27.357249	32.682204	37.175942	18.659182	13.58057	21.388141	15.713357	28.714902	16.770529	14.89491	19.134219	34.081151	19.269038	27.820519	28.513443	17.152164	21.085936	22.147167	16.890047	23.059527	15.47285	16.595427	20.796764	34.820446	27.483572	25.636986	galacturonosyltransferase 1
Phvul.010G087700.1	0	0	0	0	0	0.235834	0	0	0	0	0.267614	0	0	0	0	0	0	0	0	0	0	0	0	0	0	0	0	0	0	0	0	0	0.659447	0	0	0	SIN3 associated polypeptide P18
Phvul.010G087700.2	206.697407	150.122322	74.480338	62.026649	72.796186	68.485212	139.800214	103.060144	65.685678	67.935454	88.982236	66.321542	186.285924	159.922044	135.79002	51.607004	93.794667	79.555424	149.327468	108.445782	127.519053	61.396632	143.007465	60.277778	188.09435	135.661504	104.326745	91.017746	112.537916	58.397522	141.091327	115.660052	131.263802	85.528562	133.350544	71.7038	SIN3 associated polypeptide P18
Phvul.010G087800.1	2.647829	15.549671	2.155206	1.575871	0.784045	1.56415	4.594701	8.825554	1.719135	2.785211	1.538301	1.744017	2.34534	12.691465	9.375565	0.917716	1.952788	2.156795	5.142531	14.51746	8.263406	1.683925	3.695676	1.181261	3.425258	14.057454	5.752782	3.426588	5.030088	1.54453	5.620283	13.236982	9.169347	3.393083	7.307343	2.23762	glutaredoxin-related
Phvul.010G087900.1	0	0	0	0	0	0	0	0	0	0	0	0	0	0	0	0	0	0	0	0	0	0	0	0	0	0	0	0	0	0	0	0	0	0	0.054905	0	AGAMOUS-like 6
Phvul.010G087950.1	1.570853	0.809857	0.738087	0.56792	1.559834	1.533661	1.029091	1.09471	1.440011	1.610266	0.605164	2.261883	4.076517	0.954579	1.129843	1.092351	1.182291	1.726251	0.47047	0.58852	0.957109	2.029383	3.079724	1.781239	0.591189	0.855103	1.666697	1.006968	1.072123	1.505053	0.491414	1.0446	0.796431	2.365668	0.810199	1.223009	P-loop containing nucleoside triphosphate hydrolases superfamily protein
Phvul.010G088050.2	0	0	0	0	0	0	0	0	0	0	0.142155	0	0	0	0	0	0.253091	0	0	0	0	0	0	0.773765	0	0	0.173057	0	0	0	0	0	0.138338	0	0	0	AGAMOUS-like 20
Phvul.010G088050.3	0.186152	2.664799	1.712801	0.414384	1.230444	0	0	0.909997	1.630059	0	1.274104	0.246853	0	0.520685	2.07417	0.416025	0.790361	0.740645	1.433397	0.618022	2.234814	0.325572	2.003135	0	0.412416	0.424524	1.661706	0.243085	1.187594	0	1.33243	0.97633	1.925866	0	0.929851	0.657315	AGAMOUS-like 20
Phvul.010G088050.1	0.942459	2.931382	1.256139	0.214278	0.453896	0.265367	1.475383	0.150259	0.452455	0.788163	1.175255	1.461483	1.939392	1.559908	1.165053	0.658051	3.056763	0	0	1.810983	0.769492	0.745825	0.81707	0	0.216657	2.627315	2.284373	0.657116	1.161363	0.322591	0.312171	1.595481	0.909169	1.275375	1.564476	0	AGAMOUS-like 20
Phvul.010G088200.1	29.728747	25.52312	18.003791	18.388437	24.28506	18.702487	29.329223	21.381643	21.288576	25.727042	18.498296	24.646452	33.452794	26.301263	25.011682	21.100491	24.039359	21.118863	26.025554	25.009894	22.667391	24.138685	31.92841	24.041404	17.428251	20.077092	28.555341	22.593984	22.329924	19.378664	22.466171	23.327524	17.771292	23.407495	21.976734	19.198782	calcineurin B subunit-related
Phvul.010G088300.1	0	0	0	0	0	0	0	0	0	0	0	0	0	0	0	0	0	0	0	0	0	0	0	0	0	0	0	0	0	0	0	0	0	0	0	0	#NA
Phvul.010G088400.2	0	0	0	0	0	0	0	0	0	0	0	0	0	0	0	0	0	0	0	0	0	0.112905	0	0	0	0	0	0	0	0	0	0	0	0	0	0	xylem serine peptidase 1
Phvul.010G088400.1	0.145265	0.16136	0.253409	0.349781	0.193151	0.118429	0.264488	0.085957	0.209705	0.25478	0	0.523001	0.050857	0.448711	0.188537	0.276511	0.161525	0.260356	0.23452	0.202273	0.404234	0.746993	0	0.160969	0	0.247381	0.216443	0.286488	0.138595	0.34962	0.113433	0.088023	0.068225	0.566	0.046157	0.161909	xylem serine peptidase 1
Phvul.010G088500.2	0.264237	0.087544	0.112287	0.370203	0.850692	0	0.418469	0.132077	0.428129	0	0.489224	0.510076	0.08546	0.179042	1.086672	0.093871	1.16549	0	0.365364	0.153863	0.132272	0	0.358253	0	0	0.28838	0.383214	0.107458	0.882524	0	0.414094	0.302877	0.274077	0	0.583413	0	S-locus lectin protein kinase family protein
Phvul.010G088500.1	1.344491	0	1.539138	0	1.564077	0.365105	2.962594	0	2.450955	0.98984	3.76017	0	1.076551	0	2.423906	0.079332	0	0.616234	1.397183	0	1.395895	0.863016	1.020242	0.379391	1.702463	0	0.839229	0	1.45045	0.421458	1.919953	0	0.80755	1.007646	1.516872	0.55505	S-locus lectin protein kinase family protein
Phvul.010G088600.1	0.1361	0.040554	0	0.063237	0.02228	0	0	0.09569	0	0.042834	0	0.023244	0	0.020197	0.060356	0	0	0.04253	0.066304	0.059452	0.085092	0.062231	0.042183	0	0.043701	0.114815	0	0.065637	0.106177	0.042114	0.084382	0.076135	0.042332	0.043677	0	0	receptor like protein 7
Phvul.010G088700.1	1.055775	0	1.376393	0.315277	0.842336	0.215788	0.180121	0.138764	0.848305	0.105081	0.744994	0.410737	0.749375	0.021646	1.066705	0.500043	0.690025	0.19208	1.132561	0.041531	0.51694	0.474997	0.316977	0.353948	0.867842	0	1.056763	0.21845	0.532737	0.147571	1.066046	0.080574	0.441165	0.064508	0.276612	0.104929	subtilase family protein
Phvul.010G088800.1	0	0	0.586751	0	0.595374	0.57642	0	0	0	0	0	0.209361	0	0	0	0.572925	0.400439	0.201166	0	0	0.20397	0.577572	0	0	0	0	0.405352	0	0	0	0	0	0.190909	0.397271	0	0.194086	RING/U-box superfamily protein
Phvul.010G088850.1	0.041488	0.038458	0.039166	0	0.122834	0	0.041331	0.035874	0.03974	0.079064	0.039972	0.212215	0.043008	0.078233	0.07807	0	0.07931	0	0.202126	0.037619	0	0.077399	0.03938	0.11677	0	0.036965	0.164588	0.040314	0	0	0.116994	0.145949	0.116545	0	0	0.118215	phospholipase D beta 1
Phvul.010G088900.1	28.682892	21.220793	15.448784	13.276063	15.99745	15.272782	45.510552	16.271865	17.91347	15.708277	14.371981	18.559746	29.479258	22.535963	21.999965	15.34685	16.90656	16.909393	29.659119	21.508076	22.198235	17.223868	19.843006	14.960112	23.774955	19.638198	20.218165	18.364788	19.622506	16.312369	29.467158	19.409757	19.890008	19.309904	23.214355	15.480075	phospholipase D beta 1
Phvul.010G089000.1	3.397	3.142625	2.057375	0.555167	2.371325	4.289044	5.164895	2.280136	5.634684	1.404227	4.597737	4.20372	2.960226	3.159307	2.646912	0.622894	5.370501	2.092762	4.910555	3.612024	3.332362	6.364332	3.018575	1.477875	2.814084	1.214772	4.603333	7.285432	5.22599	2.846173	3.158601	1.966927	1.514577	2.681666	1.896104	2.187908	nuclear factor Y, subunit B10
Phvul.010G089100.2	17.28113	9.990115	18.924149	10.877258	14.842929	11.385861	3.734113	5.062584	7.526736	5.721893	12.484443	6.692344	22.834012	10.963142	12.875176	6.117193	18.001903	11.43389	4.33494	5.974695	15.291138	3.159725	12.156122	4.058542	24.56114	9.537395	14.008479	7.809765	18.323421	8.801961	2.943778	6.775135	11.924227	4.522364	9.812279	3.782181	TCP family transcription factor
Phvul.010G089200.2	0.493864	0.839904	0.693451	0.136218	0	0.705809	2.207453	0	1.032819	0.877946	1.023832	0	1.046894	1.420031	0	0.555644	0.709356	0	1.349112	0.968814	0	0	1.570316	0.559688	0.629755	0	0	0.164881	0	0	0.774122	0.594369	0	0.43006	1.135906	1.289579	shrunken seed protein (SSE1)
Phvul.010G089200.1	22.318522	13.419549	8.627384	8.977201	16.928005	12.106927	39.609302	17.951381	14.206908	14.030808	13.394398	17.458709	23.236373	14.648474	15.633963	10.613251	16.79648	15.024344	29.787304	22.718738	18.003795	17.212174	22.67455	17.403992	13.79383	11.439212	17.114344	14.23148	13.91469	12.155819	36.62532	18.581927	14.799352	14.816482	16.472652	13.128733	shrunken seed protein (SSE1)
Phvul.010G089300.1	124.855443	91.510716	60.524338	52.160469	81.994723	51.316948	201.550572	93.052772	56.530179	45.031466	71.514064	51.990331	139.833024	100.969862	99.260056	45.103018	89.424794	63.764978	188.297185	89.006574	121.09994	54.317723	142.574559	49.279546	125.806877	91.359055	83.589022	79.214207	93.082924	47.392075	199.088658	93.968173	125.650448	62.416386	132.570568	49.666265	Ubiquitin related modifier 1
Phvul.010G089400.1	68.251797	79.747066	27.14723	25.536401	24.483347	22.4012	60.651486	64.799444	26.849543	24.73925	29.698186	25.890861	53.233449	86.470149	48.047523	21.398473	26.48738	30.513759	57.127778	65.228121	30.823069	27.345357	29.279619	21.985526	52.299744	84.08178	35.393838	28.514727	40.014298	25.640243	56.893635	54.429044	30.281576	27.826461	33.977671	23.49297	P-loop containing nucleoside triphosphate hydrolases superfamily protein
Phvul.010G089500.1	0	0.391686	1.996595	0.387339	1.171741	2.607698	0	0.381855	2.006859	0.822273	2.506979	1.63738	0.845742	0	0.808789	0.389946	0.811827	1.651112	0.411519	0.398636	1.674258	0.395233	1.674149	2.003397	0.791631	0	1.614052	2.02353	1.524254	1.533305	1.234971	0	0	0.402338	1.519396	2.016618	peptidoglycan-binding LysM domain-containing protein
Phvul.010G089600.2	0	0.266826	1.117832	0.964406	0.786446	0.452347	0.220955	0.099795	0.648169	0	0.949828	0	0.196413	0.107841	0	0.305316	0.962594	1.203848	0	0.155806	0	0.187352	0.355745	0	0	0.153041	0	0	1.395176	0	0.165291	0.151012	0	0	0	0	UDP-N-acetylglucosamine (UAA) transporter family
Phvul.010G089600.1	0.621042	0	6.325351	0.974361	5.725248	0.799754	0.408218	0	6.167027	1.646102	6.885301	1.899001	0.694459	0	2.714421	2.071945	3.858934	0.5023	0.328842	0	2.931676	2.260505	2.695268	2.35363	0.595251	0	4.732415	0.981585	2.959676	1.694429	0	0	3.340858	2.17602	5.102391	2.111576	UDP-N-acetylglucosamine (UAA) transporter family
Phvul.010G089700.2	3.242972	0.197533	8.790865	9.182916	8.859028	6.405297	0.423644	0	8.231211	7.5396	9.21687	12.422262	4.262362	0.142489	6.671911	8.676068	10.576421	7.226622	0.289186	0	7.539286	7.643024	3.868828	8.044439	3.735201	0	8.410635	11.292037	5.625726	5.631664	0.10118	0	8.935636	9.517421	7.017748	7.944992	#NA
Phvul.010G089700.1	17.825098	2.100958	43.117079	48.23332	40.802331	43.509885	3.546617	0.229199	38.856741	39.623543	42.689562	44.927909	23.766557	1.642149	27.890051	47.504874	42.271246	49.301923	3.541612	0.359142	32.60608	42.091152	31.185327	47.156172	21.129742	0.903047	40.439391	49.119477	29.282756	39.38948	0.909347	0.857219	32.13166	43.022128	29.198743	43.822211	#NA
Phvul.010G089800.1	8.843844	3.969802	1.850344	1.648888	2.629958	2.516086	13.779299	4.720507	2.893235	2.307107	3.892745	2.411256	5.963158	4.450516	4.903808	1.383006	3.858149	2.511431	15.382908	4.813895	4.340049	1.8339	4.313258	1.762104	7.613946	4.37284	3.346034	2.718905	3.215494	2.201348	15.926913	5.122658	5.047891	2.490242	6.823097	2.145239	#NA
Phvul.010G089900.1	13.468708	44.381537	1.61779	2.362694	1.01364	1.692541	157.860402	133.335438	2.335009	2.809663	5.417208	2.367643	11.983478	103.618338	9.913389	0.950669	1.379844	3.224388	57.999289	191.36837	3.046447	3.479635	6.099642	0.738894	8.918477	178.267569	1.924553	1.859584	11.470592	2.984542	128.541238	152.684494	2.816527	3.649142	9.436952	1.724576	#NA
Phvul.010G090000.1	23.918625	34.041391	1.492357	1.979452	1.117606	1.171686	250.967335	97.116203	6.135712	4.128536	4.916496	7.71043	13.717662	96.704959	21.502534	0.841726	1.713296	2.016551	294.513697	134.708357	3.712214	5.047504	4.739225	1.995834	33.475531	112.559245	1.900602	6.20361	16.026401	2.247776	404.912657	91.847717	5.564178	3.749764	8.519374	1.30873	BON association protein 1
Phvul.010G090100.1	38.317913	24.249389	2.266229	3.22756	0.86379	1.823181	215.490853	49.133954	22.225899	6.334934	12.434209	33.194999	14.402495	43.043262	25.337459	1.11167	1.968418	1.219956	240.002216	72.489876	5.44117	12.728086	15.643993	3.865852	30.002627	51.350136	3.179819	16.741251	10.205063	4.175392	323.288848	46.719734	12.875023	7.139677	16.405879	4.96359	BON association protein 2
Phvul.010G090200.1	57.649954	20.582918	19.269311	22.583625	24.306877	22.695614	72.190576	31.820675	35.543111	37.654967	27.830584	35.256539	63.040038	19.948307	38.253225	24.439757	26.167752	26.513889	71.300509	34.869924	33.09297	36.898246	37.542159	32.57077	47.064623	16.245511	25.500805	26.757336	27.192866	27.429651	64.041124	31.069759	28.157268	40.367784	33.894712	34.013472	shaggy-like protein kinase 32
Phvul.010G090300.1	3.796935	3.020747	4.542633	6.817585	6.76245	8.419584	1.858479	1.671969	7.216078	10.521369	7.80444	9.966017	3.682443	2.75264	4.230081	8.64832	7.596673	9.472822	1.900214	1.124	8.962416	10.469643	9.581874	10.762313	3.409953	1.651414	4.638939	8.193689	5.419007	10.1971	1.390145	1.606515	8.916392	12.543759	7.310357	11.688585	Homeobox-leucine zipper family protein / lipid-binding START domain-containing protein
Phvul.010G090400.1	21.442564	5.413455	3.243878	4.039997	3.874599	3.675088	10.025297	6.924219	2.767745	3.51085	2.324464	4.559124	18.792335	4.696675	2.264856	3.409105	2.748879	3.73128	9.251693	3.520555	2.58881	4.272827	3.240739	3.304481	16.208456	4.65308	2.809372	3.655374	3.168118	3.563871	5.538351	4.822919	2.598008	3.916946	2.026528	2.808033	S-adenosyl-L-methionine-dependent methyltransferases superfamily protein
Phvul.010G090500.1	38.196132	40.876414	25.268071	22.50655	19.17489	20.440337	25.56144	29.695483	19.338194	20.278319	19.334714	21.825	34.968717	42.955375	31.594743	21.637323	22.004446	24.61275	29.024729	26.185047	27.081751	19.906923	25.183303	19.792512	31.760826	37.843038	27.10388	24.785069	25.700824	21.194604	27.001649	28.994791	25.341679	20.749958	23.865933	17.128376	26S proteasome, regulatory subunit Rpn7;Proteasome component (PCI) domain
Phvul.010G090600.1	4.582998	0.446312	0.830485	0.911169	0.845723	0.906986	4.513079	1.085366	0.81875	0.983311	0.433067	1.16739	6.083081	0.987833	0.925496	1.471529	0.52906	0.712757	5.393183	0.539759	0.939092	1.258024	0.743177	0.707501	4.447993	0.945365	0.763706	0.766325	0.842933	0.81598	3.428629	1.017631	0.312624	0.611987	0.315047	0.710004	Ubiquitin-like superfamily protein
Phvul.010G090700.1	0	0	0	0	0	0	0	0	0	0	0	0	0	0	0	0	0	0	0	0	0	0	0	0	0	0	0	0	0	0	0	0	0	0	0	0	#NA
Phvul.010G090800.1	7.878772	2.340248	27.882816	30.944483	37.711276	32.376353	3.517391	0.958007	37.718324	29.730581	39.683183	30.237039	7.48335	2.778231	13.472443	32.330291	29.880801	38.393934	1.668949	1.012136	23.97181	29.267742	20.677436	31.677087	5.826367	3.307452	20.994272	31.295949	23.313201	40.390736	1.09862	1.470623	21.405123	35.961269	19.95093	34.630398	S-adenosyl-L-methionine-dependent methyltransferases superfamily protein
Phvul.010G090900.1	0	0	0	0	0	0	0	0	0	0	0	0	0	0	0	0	0	0	0	0	0	0	0	0	0	0	0	0	0	0	0	0	0	0	0	0	transducin family protein / WD-40 repeat family protein
Phvul.010G091000.1	32.411584	34.541768	16.13355	14.886663	12.332123	12.097412	14.96725	24.12986	19.732969	23.754974	18.474945	16.363324	19.729554	27.730322	27.624491	23.064033	13.655878	15.967304	20.631837	18.179726	42.371202	28.783713	30.340627	20.819466	21.001012	24.836984	18.96593	19.971858	15.369066	14.335839	21.980411	21.156244	41.986607	32.292214	22.830644	26.711488	phloem protein 2-A13
Phvul.010G091100.1	0.006433	0.023562	0.029543	0.017964	0.031555	0.061677	0	0	0.024012	0.018009	0.031399	0.071876	0.019805	0	0.017495	0.058106	0.064897	0.036085	0	0	0.006074	0.023601	0.005975	0.047	0	0.011158	0.01261	0.018645	0.01207	0.018105	0	0	0.006158	0.049318	0.006178	0.023789	NB-ARC domain-containing disease resistance protein
Phvul.010G091200.1	0	0	0	0.014409	0	0.021788	0	0	0.014475	0.021654	0.007554	0.007843	0	0.014192	0	0.014386	0.014475	0.007886	0	0	0.014646	0.021135	0.014416	0.021278	0	0.007492	0.007593	0.007502	0	0.028964	0	0.006587	0.021479	0.023181	0	0.014357	NB-ARC domain-containing disease resistance protein
Phvul.010G091300.1	0	0	0	0	0.170224	0	0	0	0	0	0.166421	0	0.370266	0	0.807382	0	1.833036	0	0.35058	0	0.517588	0	0.507983	0	0.343601	0	1.139809	0	0.653369	0	0	0	0.643595	0	0.508627	0	sulfotransferase 2A
Phvul.010G091400.1	0.355984	0	0	0	0.37668	0	0	0	0.255648	0	0	0	0.791864	0	0.503014	0	0	0	0.325563	0.121253	0.127727	0	0.636072	0	0	0	0.192092	0	0.571328	0	0.122515	0	0.119913	0	0.121339	0	#NA
Phvul.010G091500.1	0.010151	0	0.009395	0	0.009962	0.019287	0.010118	0	0.08626	0.076214	0.068995	0.144307	0.031172	0.009409	0	0.009241	0.019047	0.019156	0	0	0.009644	0.046553	0.038015	0.093744	0	0.017802	0	0	0.009546	0.019261	0	0.043716	0.037942	0.155187	0.038968	0.07574	Disease resistance protein (CC-NBS-LRR class) family
Phvul.010G091600.1	0	0	0	0	0	0	0	0	0	0	0	0	0	0	0	0	0	0	0	0	0	0	0	0	0	0	0	0	0	0	0	0	0	0	0	0	Plant protein of unknown function (DUF828)
Phvul.010G091650.1	0	0.050765	0.126859	0.153929	0.161715	0.155852	0	0.02367	0.128722	0.076982	0.05293	0.195207	0	0.025669	0.050384	0.225806	0.235813	0.129113	0	0	0	0.251176	0.051326	0.201958	0	0.024137	0.080453	0.053165	0.051759	0.130812	0.025729	0	0.256898	0.210666	0.078802	0.178589	NB-ARC domain-containing disease resistance protein
Phvul.010G091701.1	0	0.033883	0.154081	0.086697	0.254582	0.157584	0	0.015889	0.191066	0.121448	0.216698	0.189129	0.095505	0	0.117457	0.316893	0.380347	0.259342	0	0	0.052697	0.219002	0.137905	0.270647	0	0.046122	0.200121	0.213569	0.121748	0.192815	0	0.015884	0.138224	0.426315	0.125092	0.153944	NB-ARC domain-containing disease resistance protein
Phvul.010G091751.1	0	0	0.282937	0	0.491322	0.377374	0	0	0.096446	0.483097	0.28645	0.513288	0.310897	0	0.186846	0.844622	0.481983	0.877844	0	0.092349	0	0.376226	0.291143	1.244319	0	0	0.892007	0.677529	0.189216	0.287668	0	0.181252	0.187667	0.784312	0.28907	0.577734	#NA
Phvul.010G091800.3	0.472869	1.094846	1.711258	1.783366	1.292809	1.148602	0.319984	0.742296	1.275622	1.653591	0.779466	2.108891	0.695406	0.654326	1.279993	1.122823	1.234147	1.663673	0.165344	1.194649	1.761183	1.388413	1.001004	1.319558	0.38015	1.021852	1.942604	2.118348	1.053993	2.188012	0.309173	0.852736	1.288378	2.258429	1.05848	1.587482	NB-ARC domain-containing disease resistance protein
Phvul.010G091900.1	0	0	0.054612	0.038066	0	0.017757	0.019163	0	0	0.036211	0	0.059027	0.019612	0.017136	0	0	0	0	0.018513	0	0.056013	0.017883	0	0.036552	0	0.034257	0.019013	0.018605	0.071361	0.036996	0	0	0.018294	0.095572	0	0.017557	NB-ARC domain-containing disease resistance protein
Phvul.010G092000.4	0	0	0	0	0	0	0	0	0	0	0	0	0	0	0	0	0	0	0	0	0	0	0.144689	0	0.157861	0	0	0	0	0	0	0	0	0	0	0.021283	#NA
Phvul.010G092000.3	0.071389	0	0.273551	0	0.168887	0	0.235829	0	0.388159	0	0.315861	0	0.229319	0	0	0	0	0	0.147319	0	0	0	0	0	0	0	0.157922	0	0.251869	0	0	0	0.256695	0	0.119212	0	#NA
Phvul.010G092000.2	0.05832	0	0	0	0	0	0	0	0.217419	0	0	0	0	0	0	0	0	0	0	0	0.2102	0	0.172875	0	0.019996	0	0	0	0.049301	0	0	0	0	0	0	0	ATP binding;GTP binding;nucleotide binding;nucleoside-triphosphatases
Phvul.010G092000.1	0	0	0.091705	0	0.09983	0	0.127546	0	0	0	0.03827	0	0.079195	0	0.133054	0	0.168995	0	0.052138	0	0	0	0	0	0	0	0.128364	0	0	0	0.128227	0	0.04342	0	0.074642	0	ATP binding;GTP binding;nucleotide binding;nucleoside-triphosphatases
Phvul.010G092100.2	1.030821	0.077308	0	0.397034	0	1.302782	16.391599	0.528549	0	0.841731	0	0	1.147494	0.258824	0.412345	0.299277	1.419936	0.143173	10.510065	2.124637	0.646416	0	0	0.786654	1.907263	0	0.391491	0	0	0	11.561588	0.773902	0.237312	0	0.698635	0.334084	ARM repeat superfamily protein
Phvul.010G092100.1	0	0	0.387218	0.477491	1.056249	0	0.633093	0	0.499895	0	0.821783	1.704621	0	0	0	0.409177	0	1.067392	1.578096	0.123225	0.116975	0.870492	0.809802	0	0.171784	0.099949	0.170426	1.068412	0.780126	0.972426	1.310203	0	0.428374	0.855051	0	0.594559	ARM repeat superfamily protein
Phvul.010G092200.2	15.208119	7.798498	4.934258	4.276424	8.699149	7.166892	21.868854	19.276337	6.598822	6.767959	5.843093	5.071435	14.398844	14.125883	6.929384	4.967162	6.966287	5.9212	25.210267	23.812256	6.917042	9.009291	11.243156	9.397803	5.151287	6.968004	4.312817	5.54996	6.006551	6.019514	30.369491	19.599932	4.089568	7.264702	5.09789	4.86519	arginine/serine-rich splicing factor 35
Phvul.010G092200.1	49.558508	19.78252	17.770734	12.571908	11.467025	8.509197	39.157262	12.268362	10.453215	12.154509	14.683665	13.580337	55.000594	24.094844	30.465219	15.212297	18.465721	14.499179	38.248287	12.076897	13.640658	15.394627	15.969409	11.194847	55.895343	14.883681	20.716592	16.19634	16.759496	9.559669	40.62372	11.190933	12.044265	13.952313	16.781092	12.348553	RNA-binding (RRM/RBD/RNP motifs) family protein
Phvul.010G092300.1	0	0	0	0	0	0	0	0	0	0	0	0	0	0	0	0	0	0	0	0	0	0	0	0	0	0	0	0	0	0	0	0	0	0	0	0	related to AP2 11
Phvul.010G092400.2	7.774938	8.433427	7.764484	6.94445	5.285701	4.203717	7.972799	12.848625	5.270301	3.890448	4.672624	4.205817	8.585202	9.066581	8.699559	6.473737	10.268837	4.617737	8.454296	11.703345	11.048797	2.696695	8.526611	3.13293	9.971726	5.75812	10.391509	5.085422	6.817844	2.96673	7.131746	12.009026	12.212677	4.164512	6.009347	4.385043	endoxyloglucan transferase A3
Phvul.010G092500.1	10.984901	1.427901	147.23544	112.672576	169.27488	121.299756	2.063866	1.704634	87.556765	57.173368	104.698178	86.413135	34.03781	6.188507	71.037695	105.865115	160.198148	153.308015	1.222817	0.985775	101.806639	66.532607	129.155089	106.965858	16.400638	2.905527	127.074364	97.965713	111.104076	110.399914	1.58343	1.551949	81.508736	61.774326	74.128898	67.919348	RING/U-box superfamily protein
Phvul.010G092600.1	0	0	0	0	0	0	0	6.056737	0	0	0	0	0	0.551625	0	0	0	0	2.842286	5.327664	0	0	0	0	0	0.529162	0	0	0	0	0.563986	4.704334	0	0	0	0	#NA
Phvul.010G092700.3	0.439897	0.142917	0.759918	0.167655	2.075353	2.320074	1.791725	0.296955	1.937937	1.595626	1.459805	1.016469	1.25575	0.394044	3.160715	1.298339	3.219718	1.514921	0.157542	0.300061	1.42867	2.89148	2.434794	1.219749	0.709977	0.143531	1.908085	1.162135	0.875785	0.774374	0.159766	0	2.646599	1.50328	1.224481	0.396837	Protein kinase superfamily protein
Phvul.010G092700.1	41.439265	13.176695	51.776737	49.589347	69.098551	69.324486	20.090872	7.126937	66.723947	71.447428	61.47695	62.496883	43.110717	20.386606	60.452452	60.753665	63.894971	69.860577	10.966559	7.652817	80.856868	77.529137	84.78452	71.673075	40.584631	12.645873	65.893361	72.098379	61.611079	57.045483	11.751734	10.267937	86.862615	81.559314	86.379569	72.534373	Protein kinase superfamily protein
Phvul.010G092800.1	1.838853	1.698769	2.716247	1.456152	4.828724	3.281772	0.878323	1.258259	5.830195	6.515335	2.704577	6.367608	2.488512	1.765851	1.872441	3.300088	4.32151	4.600518	0.807049	1.472322	2.292976	6.206431	4.234859	6.028114	0.557375	0.977078	3.098415	3.78406	3.737912	3.781344	0.788876	2.139154	1.487495	8.87142	2.397306	4.19978	response regulator 2
Phvul.010G092800.2	1.060096	0.599921	0.326251	0.894593	1.292666	0.495326	0	0.565583	1.250285	0.847053	0.839188	1.891811	0.791252	0.461391	0.839357	0.899374	0.548961	1.000901	0	0.77367	0.406718	1.165623	1.92675	3.044422	0	0.334504	0.544129	0.999558	0.128503	0.803745	0	0.5825	0.244389	1.44095	0.389549	1.595746	response regulator 2
Phvul.010G092900.1	2.292953	0	1.105092	0	3.216056	2.022296	0	0	2.225789	2.346487	0	2.242499	0	0	1.096359	3.171558	3.370027	0	0	1.103201	0	1.086891	1.138811	3.278286	0	0	1.12087	0	3.089047	3.058453	0	1.043118	0	1.108664	1.042565	0	#NA
Phvul.010G093000.1	0.777649	0.318101	0.213171	0.071322	0.073291	0.070259	0.358258	0.330902	0	0.035572	0.208215	0.225185	0.689166	0.726692	0.18338	0.071767	0.07122	0.254497	0.702927	0.24051	0.145112	0.104394	0.107062	0	0.627965	0.102911	0.07255	0	0.316061	0.145558	0.623104	0.068692	0.173563	0.145177	0.035274	0.071171	Pentatricopeptide repeat (PPR) superfamily protein
Phvul.010G093100.1	20.838489	11.891221	29.992697	25.150429	31.167903	29.27865	13.447798	8.818	32.639612	28.844786	29.392233	31.295591	21.155141	10.789308	28.527583	23.295824	34.890864	30.623022	8.264347	9.687981	41.897116	27.161792	34.122707	29.502971	21.12597	10.109632	33.641977	32.967507	26.594764	26.762127	8.137924	12.312934	41.591568	33.91909	38.992622	29.303097	RAP
Phvul.010G093200.1	1.433687	0.497641	0.181099	0.159654	0.212552	0.115507	0.350704	0.336794	0.139725	0.091616	0.232636	0.266472	1.669986	0.432023	0.43171	0.06771	0.160362	0.323906	0.57669	0.264037	0.230911	0.0904	0.435909	0.206126	1.17766	0.461468	0.296834	0.393882	0.564671	0.253562	0.600768	0.343533	0.358473	0.305028	0.250662	0.068907	Pentatricopeptide repeat (PPR) superfamily protein
Phvul.010G093300.1	6.514049	5.37153	4.500556	4.210613	6.286129	5.783818	7.818088	5.807637	5.875876	6.191945	5.289582	6.593616	7.895726	4.695409	5.518489	4.733866	7.19383	6.620361	7.055532	9.518677	7.007985	6.033058	8.461123	6.801087	3.616949	4.339124	6.815199	6.380908	5.564106	5.749541	7.748904	6.92533	6.091007	7.624857	7.329349	6.048631	FRS (FAR1 Related Sequences) transcription factor family
Phvul.010G093400.1	6.158625	40.503478	0.63304	0.758168	0.514174	0.49034	60.353322	69.175663	0.79171	2.335105	2.071738	1.477621	6.421667	58.646891	5.943218	0.133555	0.636655	2.10378	24.387671	88.995908	1.681172	1.009492	3.039329	0.627737	5.213703	115.906503	1.032335	0.131932	6.281292	1.460141	48.012007	85.354464	1.86433	1.910846	3.679515	0.753024	#NA
Phvul.010G093500.2	115.999688	100.456808	0.170749	0	0.259068	0.427143	140.57053	251.010339	0.180956	0.52912	0.241702	1.145142	90.474194	221.507262	3.130788	0.178485	0.356984	0.54459	294.326262	294.809146	0.532764	0.619353	0.091601	0	133.224687	300.577967	0.086601	4.722942	0.926585	0.260867	354.124652	293.834521	0.331436	0.089977	0.165084	0.365149	BON association protein 2
Phvul.010G093600.1	43.859993	14.271837	61.138566	64.501732	69.480366	83.490385	29.55767	15.743877	63.314639	67.318203	60.037277	57.813199	58.287866	17.65584	58.404687	73.1325	70.902302	59.673244	26.121898	16.960198	82.498382	61.28738	92.755363	67.735378	49.101933	16.458478	71.28147	81.034718	65.945788	61.104184	21.300838	17.461048	82.317736	68.344755	74.657071	66.537356	signal recognition particle receptor protein, chloroplast (FTSY)
Phvul.010G093700.2	21.947563	27.497407	15.634036	12.24198	16.791555	14.160484	34.73769	31.27785	17.489321	17.476485	21.192097	16.834482	21.58401	39.137298	20.159044	10.583104	15.329087	19.455406	39.088157	35.90969	17.819903	17.203691	17.638643	16.467822	22.758328	29.576804	12.148233	18.970441	23.6538	11.387506	35.423463	35.257156	20.375098	18.525914	17.009006	15.526237	Thioesterase superfamily protein
Phvul.010G093700.1	18.749884	25.007043	18.660695	22.565149	24.235764	13.719789	26.544749	15.208095	28.236017	27.479548	26.441277	17.80284	12.846015	16.149202	25.939236	24.488436	22.060947	23.988522	14.96948	18.788357	23.173724	33.237368	19.127981	24.331302	15.985397	19.405215	25.205553	18.983278	22.162611	19.506561	24.803936	17.341088	25.469152	22.738038	22.51861	17.619636	Thioesterase superfamily protein
Phvul.010G093800.1	51.92361	81.657921	46.18549	40.050586	50.685553	33.45807	73.373649	99.856947	45.490777	50.006609	42.656314	45.610901	50.99105	72.245634	70.663513	44.742618	40.357293	46.040634	61.684697	93.982137	47.974413	80.586936	47.679773	40.773488	46.184838	103.917228	49.095191	44.779472	63.383165	37.093318	58.935331	95.248269	41.364236	52.317137	45.164359	30.922585	Calcium-dependent lipid-binding (CaLB domain) family protein
Phvul.010G093900.1	8.136796	1.883565	12.921234	13.70115	13.670167	12.5154	7.291819	4.534436	12.25526	10.786991	8.127603	12.460284	11.562504	2.72946	5.512658	15.119995	8.112914	9.488126	5.588579	4.650184	6.860716	12.861159	10.226332	15.177706	7.659986	2.670816	11.715735	9.953481	6.450912	11.026137	4.033733	4.968143	7.413664	10.502989	6.046959	10.525445	NAD(P)-binding Rossmann-fold superfamily protein
Phvul.010G094000.1	43.555493	18.503539	452.165587	387.283279	489.023863	472.430301	18.257009	7.932852	553.236139	445.712638	571.559491	419.170967	118.287842	22.089794	285.852249	443.777182	552.953635	456.389002	5.579056	13.421251	493.658937	466.066431	382.249072	507.877748	108.441192	9.152493	374.986911	470.884626	383.450103	419.920252	1.957664	21.85001	553.863358	505.024583	478.693429	521.95894	#NA
Phvul.010G094100.1	0	0	0	0	0	0	0	0	0	0	0	0	0	0	0	0	0	0	0	0	0	0	0	0	0	0	0	0	0	0	0	0	0	0	0	0	#NA
Phvul.010G094200.2	0	0	0.2007	0	0	0	0	0	0	0	0	0	0	0.134426	0	0	0	0	0	0	0	0.31893	0.217088	0	0	0	0	0	0	0	0.21702	0	0	0	0	0	DEA(D/H)-box RNA helicase family protein
Phvul.010G094200.1	7.529414	16.137315	8.125038	7.454231	8.870621	7.669145	8.721166	16.961916	9.518643	9.630403	8.478358	8.09961	7.438319	13.34925	11.906721	6.825741	9.929617	9.962309	5.795341	19.445458	15.387353	10.588635	13.83781	8.154368	5.630327	14.338338	12.586837	10.09781	11.435142	6.225053	5.412077	19.814169	13.579419	11.151738	14.444094	8.019039	DEA(D/H)-box RNA helicase family protein
Phvul.010G094300.2	2.486747	0.885782	0.642396	0.233241	0.887386	0.182435	2.692467	0.52776	0.387038	0.730315	0.467597	0.171238	1.193012	1.159905	0	0.670014	2.14799	0.20575	0.500921	0	0.264791	0	0.856952	0.469419	1.005237	1.430544	0.707944	0.871245	0.945331	0.298653	0.561239	1.51373	0.16698	0.254989	0.383066	0.154746	#NA
Phvul.010G094300.1	5.511763	2.304134	3.803973	3.058791	2.901922	1.970651	17.863942	3.987127	2.947253	2.699533	3.517093	2.769824	5.373754	3.686309	3.872764	1.622	2.734905	2.545641	12.066488	7.613926	4.371551	2.664611	3.747861	1.422649	6.769464	2.932368	2.9173	2.056445	2.870709	1.519019	19.624573	3.478673	3.494741	2.858227	3.352794	2.793777	#NA
Phvul.010G094400.3	0.134078	0.054103	0.291185	0	0	0	0	0	0.200627	0.154145	0	0.164476	0.278218	0	0	0.235016	0.195906	0	0	0	0	0	0	0.243366	0.326322	0	0	0.183404	0.227634	0.066915	0	0.158813	0.253932	0	0	0.123167	CCCH-type zinc finger family protein
Phvul.010G094400.1	0.878893	0	0	1.087041	0	0	7.555531	0.640902	0.851523	0	1.49058	1.142426	0	0	2.17972	0	1.072078	0	8.668734	7.556762	0	0	2.25135	0	0.474422	0	0	0	0	0	13.869234	1.004985	0.312595	0	1.235913	0	CCCH-type zinc finger family protein
Phvul.010G094400.2	6.99705	4.174116	2.974851	1.871741	3.062003	3.263457	47.684876	6.018152	3.331773	2.5877	2.028189	2.102096	5.392835	4.485319	1.587017	2.461122	2.866537	3.49776	27.539702	34.059392	4.467255	2.914329	1.750593	1.886102	5.438192	3.774532	4.029431	3.871005	2.896675	2.696592	38.875942	7.700468	4.508229	3.605826	2.980417	2.173014	CCCH-type zinc finger family protein
Phvul.010G094450.1	0.509072	0	0	0	0.609127	0.264749	0.273916	0.119517	0.385963	0.179795	0.230084	0.262378	0.734637	0.065035	0.097733	0.098234	0.285423	0.29671	0.330983	0.093264	0.334816	0.41516	0.389068	0.048464	0.043442	0.123303	0.237516	0.217319	0.227195	0.155133	0	0	0.180664	0.232906	0.197196	0.248396	quinolinate synthase
Phvul.010G094500.1	0	0.20235	0	0.814405	0.420534	0.400291	0	0	0.810284	0.201268	1.19169	0.446434	0.225421	0.200315	0.198495	0.397774	0.20043	0	0	0	1.83684	0.802716	0.404701	0.201178	0	0	0.644204	0.212907	0.406372	0.409536	0	0	2.026293	0.837216	1.882906	0.404541	SAUR-like auxin-responsive protein family
Phvul.010G094600.1	22.39579	12.111099	6.216176	6.225383	6.805818	5.655173	14.780147	9.124301	5.508455	4.916993	6.094369	5.842911	18.288998	10.028522	9.911585	4.725548	8.514971	7.458417	10.318586	9.465059	8.975485	5.523338	9.353829	5.053272	12.256126	8.662928	8.574078	6.384887	8.731409	5.658682	11.426051	8.773029	6.96499	6.624038	8.433343	5.326008	P-loop containing nucleoside triphosphate hydrolases superfamily protein
Phvul.010G094700.2	17.612283	12.060312	7.605628	5.7931	9.264026	10.822759	4.627211	19.217501	9.850717	5.96036	12.845096	7.048895	27.405988	19.589602	7.60569	7.501354	6.938496	8.404243	8.064275	5.789651	5.929943	7.281178	12.2943	11.255785	16.432179	11.529414	8.890335	5.45646	10.912786	5.956259	3.702695	14.984973	12.875066	7.183856	7.087659	10.432995	NAD-dependent malic enzyme 2
Phvul.010G094700.1	22.183617	23.836943	19.473455	27.01836	15.446695	16.273439	9.812286	24.257419	13.482731	21.152479	9.726761	17.640751	34.068458	33.619234	21.402347	19.797931	14.732802	16.982898	6.243659	11.218347	20.345666	17.204235	14.923548	14.718166	17.774526	29.070976	22.826044	22.668265	13.189912	16.91975	4.516497	17.047006	16.09316	17.346528	13.478494	10.524003	NAD-dependent malic enzyme 2
Phvul.010G094800.2	2.936028	23.758215	0.857447	0.996333	0.751275	0.302862	7.737395	28.040183	0.559865	0.690511	0.477199	0.434532	1.12978	22.019401	1.585993	2.319413	0.241491	0.973604	5.979107	51.33161	1.264144	0.560745	0.295914	0.395753	1.954103	18.28956	1.615661	3.325969	1.350051	0.173115	7.317152	40.187257	0.852983	0.898857	0.405404	0.52429	NAD(P)-binding Rossmann-fold superfamily protein
Phvul.010G094800.1	0	0	0	0	0	0	0	0	0	0	0	0	0	0	0	0	0	0	0	0	0	0	0	0	0	0	0	0	0	0	0	0	0	0	0	0	NAD(P)-binding Rossmann-fold superfamily protein
Phvul.010G094900.2	66.533407	474.841683	14.092043	8.265335	5.358269	2.825211	157.100186	585.604885	8.830826	7.419101	2.038025	5.999313	27.763256	400.297794	24.309341	7.824607	6.032691	8.350909	121.6392	860.388917	14.816711	7.723312	6.422309	2.403438	30.968711	341.740246	24.788267	25.842831	21.820668	4.983393	148.704514	767.53987	18.160576	10.248714	8.357078	0	NAD(P)-binding Rossmann-fold superfamily protein
Phvul.010G094900.1	4.770894	185.281337	0	0	0	0	49.905579	264.315403	0	0	4.878029	0	1.806648	124.358424	0.405171	0	0	0.505791	23.310168	420.264027	3.83087	0	0	0	3.717567	116.095879	0	4.429916	2.592543	0	21.793631	325.299199	0	1.024904	0	2.714302	NAD(P)-binding Rossmann-fold superfamily protein
Phvul.010G095000.2	0.489078	20.81762	0.152214	0.279651	0.570295	0.488275	0.495042	47.00796	0.126355	0.254561	0.285968	0.124364	0.113304	13.484008	0.142162	0	0.630225	0.312422	0.343436	58.13105	0.394806	0.718332	0.219	0.526846	0	14.472218	0	0.125208	0.433937	0	1.1519	54.74263	0.135469	1.154194	0.366103	0.723623	NAD(P)-binding Rossmann-fold superfamily protein
Phvul.010G095000.1	2.187198	178.166817	1.794367	0.919515	5.418031	2.949315	12.19648	441.7534	4.617336	2.592214	3.133298	3.239361	3.198356	143.9359	1.935717	1.535825	3.497769	3.739963	5.680593	525.317814	2.802443	2.883626	3.185781	3.39371	2.181125	96.020217	2.471015	2.250292	2.83853	3.694224	7.788682	474.121526	2.538221	2.633471	2.651786	2.226943	NAD(P)-binding Rossmann-fold superfamily protein
Phvul.010G095100.1	0	0	0	0	0	0	0	0	0	0	0	0	0	0	0	0	0	0	0	0	0	0	0	0	0	0	0	0	0	0	0	0	0	0	0	0	Cellulase (glycosyl hydrolase family 5) protein
Phvul.010G095200.1	0	0	0	0	0	0	0	0	0	0	0	0	0	0	0	0	0	0	0	0	0	0	0	0	0	0	0	0	0	0	0	0	0	0	0	0	#NA
Phvul.010G095300.1	0	0	0	0	0	0	0	0	0	0	0	0	0	0	0	0	0	0	0	0	0	0	0	0	0	0	0	0	0	0	0	0.059385	0	0	0	0	NAD(P)-binding Rossmann-fold superfamily protein
Phvul.010G095400.1	0	0	0	0	0	0	0.07514	0.066279	0	0	0	0.155187	0	0	0	0	0	0	0	0	0	0	0	0	0	0	0	0	0	0	0.070885	0.133857	0	0	0	0	NAD(P)-binding Rossmann-fold superfamily protein
Phvul.010G095500.2	2.254549	0	14.2962	8.234943	16.052979	14.422312	3.942008	0	7.531988	10.320519	20.206313	10.208577	7.213636	0	9.220505	7.894586	9.996899	13.646217	2.296203	0	3.264903	0	4.61628	12.578732	1.50292	0	7.548361	9.650926	11.581268	18.437425	0	1.072226	2.775126	9.287913	2.362673	12.93893	NAD(P)-binding Rossmann-fold superfamily protein
Phvul.010G095500.1	35.057398	3.74006	81.251425	78.208264	78.39733	62.176422	5.694006	3.170875	76.105006	67.542075	54.434906	63.055832	44.265344	8.403354	37.960713	87.934971	50.478141	67.435274	3.667642	1.795545	46.895847	88.688945	52.372599	79.140809	41.683904	5.027443	79.344226	83.443436	45.26954	54.238695	2.893307	1.48472	56.110227	64.448872	45.433978	57.016257	NAD(P)-binding Rossmann-fold superfamily protein
Phvul.010G095600.1	9.505342	7.604625	18.78389	22.64897	20.434468	20.107394	6.261622	4.688063	18.757519	22.584562	10.455634	21.201926	14.966353	8.959789	14.237653	24.424298	13.6372	17.546017	3.548582	7.00933	16.19108	19.885704	18.873206	20.145936	9.910396	10.630192	23.667377	22.396158	15.400726	22.420728	2.792491	6.413471	12.598625	25.419946	17.516552	20.187832	K+ efflux antiporter 2
Phvul.010G095700.1	0	0	0	0	0	0	0	0	0.064812	0	0	0	0	0	0	0	0	0	0	0	0	0	0	0	0	0	0	0	0	0	0	0	0	0	0	0	GATA type zinc finger transcription factor family protein
Phvul.010G095700.2	0	0	0	0	0.066838	0	0	0.060212	0	0	0	0	0	0	0	0	0	0	0	0	0.066366	0	0	0	0	0.062279	0	0	0.064374	0	0	0	0	0	0.064719	0	GATA type zinc finger transcription factor family protein
Phvul.010G095800.2	2.444857	2.586659	1.688896	1.328167	1.046908	1.05533	1.435466	8.763888	0.97511	0.616699	0.615155	0.724169	3.729003	1.929688	1.597112	1.438754	0.595003	0.785545	1.573259	12.80111	1.023654	0.921301	1.066916	0.695594	1.855736	1.604712	1.651996	1.234206	0.850544	0.799495	0.775427	11.335496	1.013588	0.729139	0.848561	0.516448	K+ efflux antiporter 2
Phvul.010G096000.2	0	0	0	0.341146	1.136432	0	0.340301	0	1.725458	0	0.303734	1.188805	2.249141	0.554179	1.274928	0	0	0	1.729729	0	0	1.545685	4.161725	0.538565	0	1.569294	3.080659	0.754873	2.364179	0.815897	0.264726	0	1.790606	1.960978	1.190039	0.77911	#NA
Phvul.010G096000.3	0	2.44773	1.699315	0	0	0	0	2.311082	0	1.972894	0	0	0	0	0	1.597547	2.570075	0.983885	0	0	3.419463	0	0	1.525775	0	0	0	0	0	0	0	0.644585	0	0	0	0	#NA
Phvul.010G096000.4	1.446165	0.327114	0	0	0	0	0	0	0	0	0	0.211926	0.113285	0.325396	0.343124	0	0.177984	0	0.186566	0	0.441677	0.632238	0.414413	0.483588	0.12937	0.140529	0	0.378239	0.278013	0	0	0	0.194961	0.173841	0.600281	0	#NA
Phvul.010G096000.6	0	0.602266	0.75143	0.771001	0.867412	0.545014	0.790997	0.735235	2.110307	1.243418	0.845099	1.279387	1.915346	0.192944	0.86668	1.167337	1.948145	1.235965	0.935875	0.60962	2.728373	1.249653	4.580312	1.452218	0	0.884737	2.861636	0.183343	1.021525	0.122292	0	1.114227	3.364391	1.780384	2.041363	1.451752	#NA
Phvul.010G096000.5	5.600129	2.705082	3.400737	1.725589	0	2.395705	3.151413	2.579456	0	2.447607	1.830348	0.926807	2.13322	3.126618	4.277294	2.244399	2.529652	0.386783	1.725992	2.362152	5.055738	3.1807	2.820659	0	1.990432	0	4.063329	3.701286	2.773023	1.816115	4.745602	3.00228	4.718774	1.749102	3.022626	1.350849	#NA
Phvul.010G096000.1	0	0	1.502766	1.301512	1.326585	0.312596	1.055016	0	1.85818	0	0	0	2.583423	1.609779	4.987809	0	0	0.667929	1.20971	2.944866	3.560362	0	1.894698	0	3.054733	2.0926	5.865281	4.015933	0	0	0	2.588337	1.767863	2.852641	1.561357	0.191822	#NA
Phvul.010G096100.1	45.652455	112.843459	36.035242	18.23533	22.113735	9.271053	53.94037	65.041405	21.780991	15.453692	31.747901	16.652507	29.484503	91.968976	80.879639	12.195053	25.269287	22.081992	38.374456	67.617811	25.382358	15.787722	19.285417	11.827592	33.562271	93.188258	46.939402	34.4126	74.051846	16.144251	46.474491	80.023758	26.842261	19.448322	43.643706	10.842797	downstream target of AGL15 2
Phvul.010G096200.5	0	0.145718	0	0	0	0	0	0	0	0	0	0	0	0	0	0	0	0	0	0	0	0	0	0	0	0	0	0	0	0	0	0	0	0	0	0.28322	adenosine deaminases;RNA binding;RNA binding;adenosine deaminases
Phvul.010G096200.2	0.40379	0.813858	1.782025	0.648568	1.804861	1.132123	1.381797	1.683601	0.748638	1.310307	1.218895	2.216054	1.491962	1.010465	0.638152	1.259104	0	1.229032	1.047634	0	1.256617	2.437903	2.632787	2.078028	0.274536	0.673615	1.402041	1.454052	0.695237	0.159257	0.922174	1.087194	1.234658	1.623691	0.357969	0.712548	adenosine deaminases;RNA binding;RNA binding;adenosine deaminases
Phvul.010G096200.3	0.332148	0.664614	0.34929	0.239737	1.23109	0	0.329475	0.181994	1.133777	0.747298	0.112227	0.603253	0.928128	0.102333	0.299332	0.387329	0.192684	1.105456	0.224737	0.210864	0.133249	0.182265	0.786879	0.232406	0	0.238239	0.962235	0.10247	0.389713	0.140204	0	0	0	0.690336	0.686421	0.810353	adenosine deaminases;RNA binding;RNA binding;adenosine deaminases
Phvul.010G096200.4	0	0	0	0	0	0	0	0	0	0	0	0	0	0	0.58823	0	0.292463	0	0	0	0	0	0	0	0	0	0.457225	0.687026	0	0	0	0	0	0	0	0	adenosine deaminases;RNA binding;RNA binding;adenosine deaminases
Phvul.010G096200.1	1.418643	0	0	0.785034	0	1.451277	0	0	0.922553	0	1.51123	0	0	0.415596	0.879618	0	2.086752	0	0	0.909451	0.778384	0	0	0.445297	0.874636	0	0	0	1.843189	1.75524	0	0.393591	1.172434	0	1.210577	0	adenosine deaminases;RNA binding;RNA binding;adenosine deaminases
Phvul.010G096300.1	19.448882	7.79292	22.53533	17.071804	28.84697	26.741896	14.462762	8.115073	22.703736	20.876265	21.556383	44.469207	43.878114	6.106373	80.200065	18.364157	83.490281	19.156251	19.452188	9.479351	65.917087	36.401378	59.681742	24.687065	29.074915	7.884149	42.437688	20.457258	43.429812	16.762634	19.334921	6.83106	54.069663	20.21757	38.687572	22.866094	Remorin family protein
Phvul.010G096400.1	0	0	0	0.046727	0	0.046765	0	0.044141	0	0	0	0.050636	0	0	0	0.09233	0.046636	0.048008	0	0	0	0.09077	0	0	0	0.045154	0	0.047354	0	0	0	0	0	0	0.047344	0	myb domain protein 17
Phvul.010G096500.1	0	0	0	0	0	0	0	0	0	0	0	0	0	0	0	0	0	0	0	0	0	0	0	0	0	0	0	0	0	0	0	0	0	0	0	0	Arabidopsis thaliana protein of unknown function (DUF821)
Phvul.010G096516.2	1.476729	0.123627	1.887875	1.360719	3.492	1.387025	2.318401	0.195138	3.207206	1.890992	2.628067	2.205238	1.872563	0.471794	0.919782	1.865426	1.214261	3.376928	1.329593	0.487868	0.684703	2.189766	1.418297	1.893471	0.466083	0.116596	1.010699	1.572366	0.507883	1.416835	0.965489	0.199837	0.832547	1.746053	0.598555	1.16101	Arabidopsis thaliana protein of unknown function (DUF821)
Phvul.010G096516.1	0	0	0	0	0	0	0	0	0	0	0	0	0	0	0	0.11493	0	0	0	0	0	0	0	0	0	0	0	0	0	0	0	0	0	0	0	0	Arabidopsis thaliana protein of unknown function (DUF821)
Phvul.010G096532.1	31.078537	20.079612	27.614186	25.48427	24.897306	27.998774	37.473694	11.712478	35.443375	34.978434	31.521039	39.808616	32.108836	21.048655	39.294352	23.217006	35.957147	28.346285	41.86251	15.891733	48.466331	30.28029	35.06289	28.935086	38.173418	18.156686	43.276591	34.260335	35.852034	31.755964	42.925118	13.089138	52.802241	43.150897	54.607333	36.301093	C2 calcium/lipid-binding plant phosphoribosyltransferase family protein
Phvul.010G096548.1	0.063566	0.058159	0.058559	0	0.06239	0	0	0	0	0	0.063558	0	0.065734	0	0	0	0	0	0.126309	0.057051	0	0	0	0	0	0.057032	0	0	0.060144	0	0.060696	0.055027	0.06055	0.061999	0	0.060761	F-box/RNI-like superfamily protein
Phvul.010G096564.1	0	0	0	0	0	0	0	0	0	0	0	0	0	0	0	0	0	0	0	0	0	0	0	0	0	0	0	0	0	0	0	0	0	0	0	0	#NA
Phvul.010G096580.4	1.194689	0	1.697143	1.651347	5.428817	3.878495	0.855248	0	3.679856	5.598366	1.755939	4.974787	0.658531	1.44203	1.597966	2.661879	3.753715	5.750885	0.929753	0.55683	3.410875	4.712622	6.490552	4.971947	0.712537	1.007668	3.308673	2.531163	3.332407	2.797122	0.677461	0.625851	1.538326	7.302968	4.599617	4.013701	#NA
Phvul.010G096580.3	0.721743	2.156852	2.180037	3.30181	1.063257	2.359279	1.208127	2.848945	2.287704	1.694386	2.302375	3.834225	5.273818	0	0.872802	1.923289	0	0	0.507471	1.565979	1.515212	2.128086	0.446271	3.744998	1.933265	0	1.700344	1.157509	2.88142	1.452599	0.538522	2.738527	1.781598	1.96068	1.287189	0.787179	#NA
Phvul.010G096580.2	0	0.588713	0.24211	1.648987	1.779462	0.364991	0.278456	0	0.843185	0.755865	0.452092	1.188191	0	0.493328	1.20253	0.92638	0.977413	0	0	0	1.786301	1.572932	0.963135	0.978253	0.224721	0.674804	1.756261	0	0.518343	0	0	0	0.265293	1.25885	1.373353	0	Leucine-rich repeat transmembrane protein kinase
Phvul.010G096580.1	1.161099	0	1.031152	0.345876	1.962175	1.562357	0	0	1.233915	0.515326	1.154237	1.485806	0.455934	0	0	0.886672	2.50588	3.226237	0.604003	0.820113	1.190484	1.215338	1.765782	0.987351	0	0	0	1.233725	0.528704	1.522929	0.618685	1.325687	0.829441	4.163951	1.250012	1.426079	Leucine-rich repeat transmembrane protein kinase
Phvul.010G096600.1	0.077202	0.207424	0.212882	0	0.225772	0	0.924465	1.244371	0	0	0.230143	0	0.079758	0.624801	0.421291	0	0	0	0.61229	0.950997	0	0	0.222261	0	0	0.52903	0.076737	0.074242	0.87013	0.141231	0.443467	0.788911	0.146419	0	0.299818	0.072968	FBD, F-box and Leucine Rich Repeat domains containing protein
Phvul.010G096700.1	14.109551	164.329924	10.951161	14.081709	11.391453	4.713642	101.810527	428.791345	8.01497	8.05204	27.539976	4.892672	13.633414	160.303912	133.013897	1.62081	12.375572	15.886954	38.515147	500.333011	15.053317	5.853633	7.689614	2.384005	17.797018	382.489855	33.205087	2.689368	135.832705	12.80289	59.010604	523.218594	11.375985	6.692427	45.852942	4.316673	#NA
Phvul.010G096800.1	5.343816	46.881868	4.872606	5.049362	4.746934	2.605036	43.952012	113.776553	1.924412	3.314409	12.132397	1.566582	4.702923	47.778037	55.378043	0.508883	3.854882	5.480646	16.962232	121.111248	4.473854	1.012368	5.009501	0.864322	7.282443	106.292866	10.552938	1.300489	65.425884	4.688655	23.384482	119.096366	5.055869	2.02265	16.835748	0	#NA
Phvul.010G096900.1	1.781739	0.435117	0.385975	0.055733	0.175687	0.226841	1.248585	0.822355	0.678709	0.113329	0.815582	0.061078	0.617277	0.218457	1.521446	0	0.280619	0.113524	3.261756	0.747843	0.513259	0.054926	0.056409	0	1.315022	0.36171	0.883663	0.115116	1.677293	0.111366	2.245709	0.87642	0.67195	0.057586	0.575455	0	F-box/RNI-like superfamily protein
Phvul.010G097000.1	19.96572	4.06508	5.620835	3.460853	7.076417	4.895523	6.14108	4.507213	16.428061	13.479557	8.15189	6.648261	10.874531	7.095702	10.553759	2.878224	4.265759	5.881578	6.014231	3.105452	7.835909	11.376456	5.380063	3.264177	12.143054	5.055114	5.793444	7.780824	8.439066	4.492621	4.401545	3.2897	9.269557	14.495912	6.554975	3.3158	AT hook motif DNA-binding family protein
Phvul.010G097100.1	129.652182	70.46036	63.670431	52.204469	62.857532	47.414905	82.620395	70.961619	52.608653	55.373494	70.12356	47.930447	99.501983	82.312355	90.356649	50.382939	79.390084	75.260424	66.795079	64.366483	91.028354	57.426365	109.53057	52.436854	97.502794	67.597471	82.074736	64.009018	88.306067	51.070488	75.054531	80.238062	87.367895	55.742936	83.864748	42.697961	#NA
Phvul.010G097200.1	41.982933	47.918452	14.248924	13.236916	14.253237	12.073132	30.057255	32.046412	15.905356	13.526419	15.826878	16.0784	38.068667	46.067541	17.138805	13.225648	8.245971	14.685362	39.739363	31.554793	13.074237	17.677168	10.288185	12.94227	35.879498	50.018634	15.943786	17.278377	14.099761	11.713623	48.006947	30.59068	12.912084	16.380139	12.697283	11.341177	BR-signaling kinase 3
Phvul.010G097300.1	3.183556	0.473723	1.093835	0.700395	1.0929	1.11448	3.057348	0.660952	0.531368	0.625817	1.432883	0.798045	3.114673	0.675155	1.12784	0.305198	1.867115	1.01966	5.520667	0.743237	1.893653	0.484306	2.293967	0.73785	3.785141	0.558699	1.333944	0.471064	1.390604	1.103018	4.351257	0.816646	2.440443	0.325	1.5302	0.783626	Bestrophin-like protein
Phvul.010G097400.1	38.776146	28.983653	15.296809	13.91104	18.040123	13.250238	34.645832	26.315177	15.836335	15.772103	21.079609	20.057473	27.668415	32.458756	25.198157	12.226007	18.633376	16.181839	35.993148	24.733139	24.218266	14.345619	23.550238	11.09302	29.407456	22.197553	23.989524	15.919411	24.070782	11.745314	37.294445	27.292964	23.48696	16.318452	27.320462	16.926939	#NA
Phvul.010G097500.1	10.061693	7.234249	5.547376	8.391517	3.543797	5.041315	3.388937	8.346419	2.612994	2.662708	3.377928	2.677534	9.978608	8.154854	5.717545	4.160794	2.890632	2.90051	3.655667	5.32754	3.997476	2.184841	4.451192	2.508976	11.90986	9.727617	4.824465	6.684344	3.726057	3.14781	3.215719	7.143703	4.193298	3.937797	3.826178	2.583786	Cytidine/deoxycytidylate deaminase family protein
Phvul.010G097600.1	45.603647	25.717546	12.038836	12.376003	9.711166	12.146746	30.549284	25.818357	6.567056	9.335965	10.4292	9.876411	39.428833	30.196348	16.674089	13.502764	16.331706	14.172169	34.529471	26.478961	16.679949	9.936529	16.846783	7.163843	43.414353	26.440384	16.053623	15.071321	16.344292	8.315398	20.876517	26.086506	14.624146	7.814805	12.070083	6.711216	#NA
Phvul.010G097700.2	15.732354	4.220397	0	1.978265	7.157301	5.732277	10.600197	9.249415	7.572014	6.554441	11.433817	4.035403	4.60199	0	4.591959	6.210905	5.984514	1.006849	20.679578	6.940524	2.63565	7.075158	11.897445	7.27831	9.313296	4.108578	0	5.605503	4.661373	4.659921	18.005123	5.914621	6.510763	6.352218	5.380838	3.229642	RNAhelicase-like 8
Phvul.010G097700.1	56.135688	51.493038	24.196859	21.145374	21.235077	18.879842	65.506948	39.709447	17.641426	20.02929	17.684671	21.993983	55.947314	57.048835	39.239076	15.443342	23.828365	26.040228	51.194709	47.155433	33.450018	20.395958	22.128051	17.204473	51.734597	51.149622	32.108267	24.93175	31.727535	18.442063	50.054465	41.588481	25.009497	22.672739	29.14252	20.302516	RNAhelicase-like 8
Phvul.010G097800.1	0.165877	0	0.076729	0.154526	0.397665	0.227212	0	0	0.076943	0.155376	0.077547	0	0.170313	0	0.074287	0.074145	0.233578	0.078212	0.240425	0.074272	0.237183	0.149349	0.076939	0	0.158844	0.071084	0.241428	0.078139	0.230422	0	0.078554	0.071907	0.381	0.156687	0.472965	0.227387	ubiquitin-specific protease 12
Phvul.010G097900.1	0	0.093229	0.284245	0.28563	0	0.094229	0	0	0.286465	0.192137	0	0.207089	0.104541	0	0.184203	0	0.192633	0.096755	0	0	0.293259	0.276678	0.570182	0.093268	0	0	0.49604	0.387542	0.285048	0.097139	0.192386	0.087478	0.377809	0.193749	0.484963	0.281964	ubiquitin-specific protease 12
Phvul.010G098000.1	1.455159	0.240808	0.721303	0.322733	0.247852	1.113613	1.107835	0.303193	0.484061	0.891747	0.481009	0.604683	0.704102	0.320815	0.625846	0.621742	0.81498	0.490331	0.913927	0.311972	0.743505	0.626951	0.964234	0.47379	0.737929	0.150254	0.668827	0.81571	0.796963	0.408422	1.216555	0.680055	1.106509	0.901726	0.487513	0.397171	ubiquitin-specific protease 12
Phvul.010G098100.2	21.127545	21.880668	9.023705	8.335451	11.122638	8.951015	28.906621	24.624327	13.794119	10.045922	13.388537	9.243143	16.081671	20.415721	11.55905	7.901555	13.128671	9.931091	25.172531	37.056629	15.136155	10.760192	11.29388	7.616219	15.151976	22.196978	11.978767	9.434878	11.152703	7.95195	24.826966	29.065896	14.293528	12.43702	10.843147	9.260265	SKP1 interacting partner 4
Phvul.010G098100.1	0.197237	0.176221	0.161424	0.151869	0	0	0.45349	0.364244	0	0.567436	0.502663	0.999363	0.545646	0.167357	0	0	0	0.195814	0.82131	0	0.213297	0.517578	0.183015	0.175936	0.17378	0.142087	0	0.593655	0	0	0.417047	0.172068	0	0	0.212159	0	SKP1 interacting partner 4
[truncated: 35,661 more rows]
